# Supplementary material for: Comparative transcriptome analysis of pigeonpea, Cajanus cajan (L.) and one of its wild relatives Cajanus platycarpus (Benth.) Maesen
Source: PLoS One. 2019 Jul 3;14(7):e0218731. doi: 10.1371/journal.pone.0218731 (PMC6609033; doi:10.1371/journal.pone.0218731)
Supplement: S1 Data — Table A. Complete list of transcripts with annotation; Table B. Differential gene expression analysis of C. platycarpus vs C. cajan (given in separate tabs). (XLSX) [file pone.0218731.s002.xlsx]

## Sheet: Complete data
S1 Data: Table A. Complete list of transcripts with annotation
Transcript id	C1a_Readcount	C1b_Readcount	P1a_Readcount	P1b_Readcount	baseMeanA	baseMeanB	Short Description	Description	Blast Hit E-Value	Blast Hit Similarity %	Blast Hit Score	Blast Hit Accession	GO_Biological_process	GO_Molecular_function	GO_Cellular_component	Pathway
CC_TR1|c0_g1_i1_len=252	22	36	0	0	-	-	glutathione S-transferase [Glycine soja]	KYP35337.1putative glutathione S-transferase [Cajanus cajan]/XP_020206357.1probable glutathione S-transferase [Cajanus cajan]	3e-50	1	166.777	KYP35337.1;XP_020206357.1	-	GO:0004364-glutathione transferase activity	-	map00982:Drug metabolism - cytochrome P450(transferase[ec:2.5.1.18])
CC_TR1000|c0_g1_i1_len=323	10	16	178	238	190.564	13.9824	Protein GIGANTEA	gi|1012330934|gb|KYP42433.1|Protein GIGANTEA [Cajanus cajan]/gi|1150106362|ref|XP_020239412.1|protein GIGANTEA-like isoform X1 [Cajanus cajan]/gi|1150106364|ref|XP_020239413.1|protein GIGANTEA-like isoform X1 [Cajanus cajan]/gi|1150106366|ref|XP_020239414.1|protein GIGANTEA-like isoform X1 [Cajanus cajan]/gi|1150106368|ref|XP_020239415.1|protein GIGANTEA-like isoform X1 [Cajanus cajan]	5.4e-57	1	199.519	XP_020239415.1;KYP42433.1;XP_020239413.1;XP_020239414.1;XP_020239412.1	-	-	-	-
CC_TR1000|c0_g2_i1_len=229	4	12	64	84	-	-	Protein GIGANTEA	gi|561025244|gb|ESW23929.1|hypothetical protein PHAVU_004G088300g [Phaseolus vulgaris]/gi|593703064|ref|XP_007151935.1|hypothetical protein PHAVU_004G088300g [Phaseolus vulgaris]	1.2e-29	1	119.783	ESW23929.1;XP_007151935.1	-	-	-	-
CC_TR10002|c0_g1_i1_len=414	32	24	0	0	-	-	XP_020219646.1uncharacterized protein LOC109802639	XP_020219646.1uncharacterized protein LOC109802639 [Cajanus cajan]	7.3e-56	0.9223	185.652	XP_020219646.1	-	-	-	-
CC_TR10005|c0_g1_i1_len=407	32	30	0	0	-	-	---NA---						-	-	-	-
CC_TR10009|c0_g1_i1_len=400	22	26	4	4	-	-	uncharacterized protein LOC109815369 isoform X1	gi|1150099459|ref|XP_020235668.1|uncharacterized protein LOC109815369 isoform X1 [Cajanus cajan]	4.4e-12	1	68.9366	XP_020235668.1	-	-	-	-
CC_TR10012|c0_g1_i1_len=372	14	20	32	48	36.6416	18.3242	-box At1g60400-like [Glycine soja]	XP_020205284.1F-box protein At1g60400-like [Cajanus cajan]/XP_020205285.1F-box protein At1g60400-like [Cajanus cajan]/XP_020205286.1F-box protein At1g60400-like [Cajanus cajan]	7.8e-84	1	258.84	XP_020205286.1;XP_020205285.1;XP_020205284.1	-	-	-	-
CC_TR10013|c0_g1_i1_len=419	28	36	4	0	-	-	Inositol-tetrakisphosphate 1-kinase 1	gi|1150088633|ref|XP_020229976.1|inositol-tetrakisphosphate 1-kinase 1-like [Cajanus cajan]/gi|1012341611|gb|KYP52813.1|Inositol-tetrakisphosphate 1-kinase 1 [Cajanus cajan]	7e-48	1	166.777	XP_020229976.1;KYP52813.1	-	-	-	-
CC_TR10016|c0_g1_i1_len=341	26	20	10	16	11.9076	25.0936	-like zinc finger	KYP74780.1hypothetical protein KK1_007472 [Cajanus cajan]	7.5e-74	1	240.736	KYP74780.1	-	-	-	-
CC_TR10018|c0_g1_i1_len=294	14	22	0	0	-	-	---NA---						-	-	-	-
CC_TR10023|c0_g1_i1_len=483	30	16	0	0	-	-	-glucose:glyco glucosyltransferase	RZC12828.1UDP-glucose:glycoprotein glucosyltransferase [Glycine soja]	1.2e-25	0.8333	84.3445	RZC12828.1	-	-	-	-
CC_TR10029|c0_g1_i1_len=1189	226	192	0	2	-	-	---NA---						-	-	-	-
CC_TR1003|c0_g2_i1_len=331	12	18	0	0	-	-	---NA---						-	-	-	-
CC_TR10036|c0_g1_i1_len=1420	3742	4174	3210	3098	2890.84	4286.95	organellar RNA editing factor 9-like [Glycine max]	KYP48450.1hypothetical protein KK1_029825 [Cajanus cajan]	2e-147	1	429.483	KYP48450.1	-	-	-	-
CC_TR10038|c0_g1_i1_len=1048	10730	11834	2584	2544	2350.01	12222.4	Remorin	gi|1150107206|ref|XP_020239874.1|remorin-like [Cajanus cajan]/gi|1012330428|gb|KYP41953.1|Remorin [Cajanus cajan]	1.9e-73	1	235.343	KYP41953.1;XP_020239874.1	-	-	-	-
CC_TR10039|c0_g1_i1_len=1362	3690	3954	3932	3904	3590.96	4142.92	reductase-like isoform X2	XP_020224877.1hydroxyphenylpyruvate reductase-like [Cajanus cajan]/KYP54190.1Glyoxylate reductase [Cajanus cajan]	0	1	607.446	XP_020224877.1;KYP54190.1	-	-	-	-
CC_TR1004|c0_g1_i1_len=673	48	42	4	4	-	-	DDT domain-containing protein PTM	gi|1150140645|ref|XP_020214078.1|LOW QUALITY PROTEIN: DDT domain-containing protein PTM-like [Cajanus cajan]	1.8e-64	0.9908	226.868	XP_020214078.1	-	-	-	-
CC_TR10040|c0_g1_i1_len=559	424	400	314	272	268.591	447.716	-interacting K	ESW19362.1hypothetical protein PHAVU_006G118400g [Phaseolus vulgaris]/XP_007147368.1hypothetical protein PHAVU_006G118400g [Phaseolus vulgaris]/KYP40469.1Huntingtin-interacting protein K [Cajanus cajan]/XP_014491435.1huntingtin-interacting protein K [Vigna radiata var. radiata]/XP_017434220.1PREDICTED: huntingtin-interacting protein K-like [Vigna angularis]/BAT87778.1hypothetical protein VIGAN_05…	9.9e-49	1	163.696	XP_027931106.1;XP_007147368.1;KOM53041.1;XP_017434220.1;KYP40469.1;XP_020202205.1;XP_014491435.1;BAT87778.1;ESW19362.1	-	-	-	-
CC_TR10041|c0_g1_i1_len=883	3382	3658	2522	2110	2123.16	3814.86	translation initiation factor 1A [Glycine soja]	RDX67684.1hypothetical protein CR513_53398, partial [Mucuna pruriens]	1.5e-76	1	242.662	RDX67684.1	-	-	-	-
CC_TR10042|c1_g1_i1_len=1482	93256	98428	5508	5106	4864.46	103921	chlorophyll a-b binding protein 8, chloroplastic	gi|1150097014|ref|XP_020234338.1|chlorophyll a-b binding protein 8, chloroplastic [Cajanus cajan]/gi|1012336821|gb|KYP48111.1|hypothetical protein KK1_030194 [Cajanus cajan]	3.7e-148	1	433.721	XP_020234338.1;KYP48111.1	-	-	-	-
CC_TR10046|c0_g1_i1_len=531	40	34	4	0	-	-	---NA---						-	-	-	-
CC_TR10047|c0_g1_i1_len=949	2890	3416	3158	2666	2669.5	3411.15	-conjugating enzyme E2 35 [Arachis hypogaea]	KYP51373.1Ubiquitin carrier protein E2 36 [Cajanus cajan]/XP_020231360.1ubiquitin-conjugating enzyme E2 35-like [Cajanus cajan]/XP_014493748.1ubiquitin-conjugating enzyme E2 35-like [Vigna radiata var. radiata]/XP_017433325.1PREDICTED: ubiquitin-conjugating enzyme E2 35-like [Vigna angularis]/XP_027908721.1ubiquitin-conjugating enzyme E2 35-like [Vigna unguiculata]/BAT89553.1hypothetical protein …	8.3e-106	1	315.079	KYP51373.1;XP_027908721.1;XP_017433325.1;XP_014493748.1;BAT89553.1;XP_020231360.1	-	-	-	-
CC_TR10048|c0_g1_i1_len=228	8	8	16	10	-	-	repeat-containing chloroplastic	XP_020234313.1pentatricopeptide repeat-containing protein At3g22150, chloroplastic-like [Cajanus cajan]	5.6e-47	1	169.088	XP_020234313.1	-	-	-	-
CC_TR1005|c0_g1_i1_len=437	490	472	722	752	675.44	522.484	-conjugating enzyme E2	RYR41682.1hypothetical protein Ahy_A08g038094 isoform A [Arachis hypogaea]	1.2e-61	0.9307	196.823	RYR41682.1	-	-	-	-
CC_TR10053|c0_g1_i1_len=242	12	14	0	0	-	-	---NA---						-	-	-	-
CC_TR10054|c0_g1_i1_len=2017	5456	5370	74	56	59.5955	5877.35	hydroquinone glucosyltransferase	gi|1150140230|ref|XP_020213858.1|hydroquinone glucosyltransferase [Cajanus cajan]	0	1	901.353	XP_020213858.1	GO:0008152-metabolic process	GO:0016758-transferase activity, transferring hexosyl groups	-	-
CC_TR10058|c0_g1_i1_len=521	802	850	30	36	30.238	895.55	Heme-binding protein 2	gi|1012337628|gb|KYP48898.1|Heme-binding protein 2 [Cajanus cajan]/gi|1150095689|ref|XP_020233605.1|heme-binding protein 2-like [Cajanus cajan]	3e-70	1	221.476	KYP48898.1;XP_020233605.1	-	-	-	-
CC_TR10059|c0_g1_i1_len=757	644	778	810	648	668.338	768.885	yippee-like At5g53940	KYP39539.1Protein yippee-like At5g53940 family [Cajanus cajan]/XP_020203001.1protein yippee-like At5g53940 [Cajanus cajan]	1.9e-91	1	275.018	XP_020203001.1;KYP39539.1	-	-	-	-
CC_TR1006|c0_g2_i1_len=348	46	52	38	54	42.1407	53.0584	---NA---						-	-	-	-
CC_TR10060|c0_g1_i1_len=338	134	110	72	74	66.9036	132.938	corepressor SEUSS-like [Cajanus cajan]	KZV41761.1hypothetical protein F511_22572 [Dorcoceras hygrometricum]	5.8e-09	1	62.7734	KZV41761.1	-	-	-	-
CC_TR10061|c0_g1_i1_len=784	62	46	4	0	-	-	---NA---						-	-	-	-
CC_TR10063|c0_g1_i1_len=739	66	66	10	8	-	-	aspartic proteinase CDR1-like	gi|1012322760|gb|KYP35004.1|Aspartic proteinase nepenthesin-2 [Cajanus cajan]	4.1e-167	1	475.322	KYP35004.1	-	GO:0008233-peptidase activity	-	-
CC_TR10068|c0_g1_i1_len=330	14	18	0	0	-	-	---NA---						-	-	-	-
CC_TR10069|c0_g1_i1_len=345	4	18	0	0	-	-	transporter G family member 31 isoform X2 [Medicago truncatula]	XP_020221803.1ABC transporter G family member 31-like [Cajanus cajan]	7e-72	1	242.662	XP_020221803.1	-	-	-	-
CC_TR10073|c0_g1_i1_len=707	878	976	520	418	429.971	1004.11	glutaredoxin- mitochondrial [Glycine soja]	KYP54016.1Monothiol glutaredoxin-S15 [Cajanus cajan]/XP_020226421.1monothiol glutaredoxin-S15, mitochondrial [Cajanus cajan]	4.4e-115	1	335.495	XP_020226421.1;KYP54016.1	-	-	-	-
CC_TR10074|c0_g1_i1_len=301	14	16	0	0	-	-	P450 81E8-like	XP_020208853.1cytochrome P450 81E8-like [Cajanus cajan]	9.2e-62	1	204.912	XP_020208853.1	-	-	-	-
CC_TR10075|c0_g1_i1_len=2630	42418	44176	220	202	193.408	46958.9	Ferric reduction oxidase 7, chloroplastic	gi|1150157739|ref|XP_020221308.1|ferric reduction oxidase 7, chloroplastic-like [Cajanus cajan]/gi|1012351393|gb|KYP62582.1|Dual oxidase 2 [Cajanus cajan]	0	1	1385.16	KYP62582.1;XP_020221308.1	GO:0055114-oxidation-reduction process	GO:0016491-oxidoreductase activity	GO:0016021-integral to membrane	-
CC_TR10076|c2_g1_i1_len=1898	138334	143100	58670	57610	53287.8	152639	-type TIM barrel family isoform 1 [Theobroma cacao]	KYP59000.1putative peroxisomal (S)-2-hydroxy-acid oxidase 2 [Cajanus cajan]/XP_020223288.1peroxisomal (S)-2-hydroxy-acid oxidase GLO1 isoform X1 [Cajanus cajan]/XP_020223289.1peroxisomal (S)-2-hydroxy-acid oxidase GLO1 isoform X1 [Cajanus cajan]	0	1	762.681	XP_020223289.1;XP_020223288.1;KYP59000.1	-	-	-	-
CC_TR10079|c0_g1_i1_len=276	6	14	0	0	-	-	---NA---						-	-	-	-
CC_TR10087|c0_g1_i1_len=2814	268	290	128	140	122.799	302.368	A 70 kDa DNA-binding subunit	XP_020217544.1replication protein A 70 kDa DNA-binding subunit A-like [Cajanus cajan]	0	1	1580.84	XP_020217544.1	-	-	-	-
CC_TR10090|c0_g1_i1_len=509	1194	1414	608	718	607.521	1410.71	--NADP leaf chloroplastic [Glycine soja]	XP_020216369.1ferredoxin--NADP reductase, leaf isozyme, chloroplastic [Cajanus cajan]/KYP66593.1hypothetical protein KK1_012890 [Cajanus cajan]	1.9e-56	1	190.66	KYP66593.1;XP_020216369.1	-	-	-	-
CC_TR10091|c0_g1_i1_len=321	4	22	48	46	-	-	KYP50405.1hypothetical protein KK1_027770	KYP50405.1hypothetical protein KK1_027770 [Cajanus cajan]	9.9e-25	1	99.3673	KYP50405.1	-	-	-	-
CC_TR10099|c0_g1_i1_len=1810	45960	49156	28354	29418	26473.3	51553.2	NADH-dependent hydroxypyruvate reductase [Glycine max]	XP_020212040.1glycerate dehydrogenase [Cajanus cajan]	0	1	756.903	XP_020212040.1	-	-	-	-
CC_TR10105|c0_g1_i1_len=573	134	164	38	54	42.1407	161.089	promoter-binding 1 [Glycine soja]	KYP42612.1Squamosa promoter-binding protein 2 [Cajanus cajan]/XP_020239326.1squamosa promoter-binding protein 1-like [Cajanus cajan]	9.1e-59	1	192.2	XP_020239326.1;KYP42612.1	-	-	-	-
CC_TR10106|c0_g1_i1_len=290	12	20	2	0	-	-	---NA---						-	-	-	-
CC_TR10109|c0_g1_i1_len=490	278	262	14	10	11.0031	293.412	---NA---						-	-	-	-
CC_TR1011|c0_g1_i1_len=291	18	2	6	0	-	-	-related Pol poly from transposon TNT 1-94	KYP67044.1Retrovirus-related Pol polyprotein from transposon TNT 1-94, partial [Cajanus cajan]	9.2e-60	0.9583	192.971	KYP67044.1	-	-	-	-
CC_TR10110|c0_g1_i1_len=459	26	18	40	22	28.4338	24.0509	finger 4-like [Glycine soja]	XP_020212769.1zinc finger protein 4-like [Cajanus cajan]/KYP76008.1Zinc finger protein 4 [Cajanus cajan]/XP_020212785.1zinc finger protein 4-like [Cajanus cajan]/XP_020212777.1zinc finger protein 4-like [Cajanus cajan]/XP_020212794.1zinc finger protein 4-like [Cajanus cajan]	3.2e-51	1	173.326	XP_020212769.1;XP_020212785.1;XP_020212794.1;KYP76008.1;XP_020212777.1	-	-	-	-
CC_TR10112|c0_g1_i1_len=827	456	512	192	144	154.033	524.157	calcium-binding CML41	XP_020239304.1probable calcium-binding protein CML41 [Cajanus cajan]/KYP42653.1putative calcium-binding protein CML41 [Cajanus cajan]	3.1e-89	1	272.707	XP_020239304.1;KYP42653.1	-	-	-	-
CC_TR10114|c0_g1_i1_len=530	24	30	0	0	-	-	RDX98751.1hypothetical protein CR513_18288, partial	RDX98751.1hypothetical protein CR513_18288, partial [Mucuna pruriens]	3.8e-05	0.7576	45.8246	RDX98751.1	-	-	-	-
CC_TR10115|c0_g1_i1_len=2805	11080	11518	2766	2794	2547.89	12255.1	probable 1-deoxy-D-xylulose-5-phosphate synthase, chloroplastic	gi|1150167523|ref|XP_020226203.1|probable 1-deoxy-D-xylulose-5-phosphate synthase, chloroplastic [Cajanus cajan]	0	1	1434.85	XP_020226203.1	GO:0016114-terpenoid biosynthetic process	GO:0008661-1-deoxy-D-xylulose-5-phosphate synthase activity	-	map01130:Biosynthesis of antibiotics(synthase[ec:2.2.1.7])
CC_TR10120|c0_g1_i1_len=352	32	26	164	184	159.451	31.6062	FT-interacting protein 1-like	gi|1012359401|gb|KYP70585.1|Multiple C2 and transmembrane domain-containing protein 1 [Cajanus cajan]	4.2e-74	1	243.047	KYP70585.1	-	-	-	-
CC_TR10121|c0_g1_i1_len=353	10	12	18	28	21.068	11.8971	NEDD1 isoform X2	KYP40430.1Protein NEDD1 [Cajanus cajan]	6.6e-75	1	246.128	KYP40430.1	-	-	-	-
CC_TR10122|c0_g1_i1_len=463	22	30	0	0	-	-	---NA---						-	-	-	-
CC_TR10129|c0_g1_i1_len=709	38	40	2	0	-	-	Cellulose synthase-like protein E1	gi|1150094252|ref|XP_020232858.1|cellulose synthase-like protein E1 isoform X3 [Cajanus cajan]	2.9e-172	1	498.049	XP_020232858.1	-	-	-	-
CC_TR1013|c0_g1_i1_len=856	826	960	136	90	103.622	966.435	hypothetical protein glysoja_041992	gi|734362271|gb|KHN16013.1|hypothetical protein glysoja_041992 [Glycine soja]	5.8e-51	0.9579	172.17	KHN16013.1	-	-	-	-
CC_TR1013|c0_g2_i1_len=884	612	718	62	28	41.2843	719.553	hypothetical protein glysoja_041992	gi|734362271|gb|KHN16013.1|hypothetical protein glysoja_041992 [Glycine soja]	9.9e-39	0.9481	141.354	KHN16013.1	-	-	-	-
CC_TR10130|c0_g1_i1_len=598	52	38	88	106	88.8809	49.1444	repeat-containing mitochondrial [Abrus precatorius]	KYP62288.1hypothetical protein KK1_016815 [Cajanus cajan]	9e-135	1	409.068	KYP62288.1	-	-	-	-
CC_TR10133|c0_g1_i1_len=470	32	28	24	30	24.7388	32.6489	UDP-rhamnose:rhamnosyltransferase 1	KYP77154.1Flavanone 7-O-glucoside 2''-O-beta-L-rhamnosyltransferase [Cajanus cajan]	2e-73	1	228.794	KYP77154.1	-	-	-	-
CC_TR10140|c0_g1_i1_len=1090	84	96	0	0	-	-	---NA---						-	-	-	-
CC_TR10143|c0_g1_i1_len=344	8	6	10	18	-	-	xyloglucan glycosyltransferase 5	KYP59057.1putative xyloglucan glycosyltransferase 5 [Cajanus cajan]	1.2e-71	1	235.343	KYP59057.1	-	-	-	-
CC_TR10144|c0_g1_i1_len=681	54	76	18	16	15.5833	70.0833	putative serine/threonine-protein kinase	gi|1150110447|ref|XP_020202720.1|putative serine/threonine-protein kinase isoform X1 [Cajanus cajan]	1e-60	0.9818	204.527	XP_020202720.1	-	-	-	-
CC_TR10145|c0_g1_i1_len=1964	238	290	188	202	178.705	285.445	9 [Glycine soja]	XP_020203906.1scarecrow-like protein 9 [Cajanus cajan]/XP_020203907.1scarecrow-like protein 9 [Cajanus cajan]/XP_020203908.1scarecrow-like protein 9 [Cajanus cajan]/XP_020203909.1scarecrow-like protein 9 [Cajanus cajan]	0	1	1229.16	XP_020203907.1;XP_020203906.1;XP_020203909.1;XP_020203908.1	-	-	-	-
CC_TR10149|c0_g1_i1_len=839	1110	1128	0	0	-	-	-like domain	XP_020201793.1uncharacterized protein At5g48480 [Cajanus cajan]/KYP40934.1Uncharacterized protein At5g48480 family [Cajanus cajan]	9.9e-84	1	258.07	XP_020201793.1;KYP40934.1	-	-	-	-
CC_TR1015|c0_g1_i1_len=729	592	590	0	0	-	-	LURP-one-related 15 [Glycine soja]	XP_020202742.1protein LURP-one-related 15-like [Cajanus cajan]	3.2e-145	1	413.305	XP_020202742.1	-	-	-	-
CC_TR1015|c0_g2_i1_len=841	484	514	0	0	-	-	LURP-one-related 15 [Glycine soja]	KYP39831.1UPF0706 protein At5g01750 family [Cajanus cajan]	1e-108	0.8377	322.398	KYP39831.1	-	-	-	-
CC_TR10151|c0_g1_i1_len=239	26	30	0	2	-	-	TBCC domain-containing protein 1	gi|1150135810|ref|XP_020211461.1|TBCC domain-containing protein 1-like [Cajanus cajan]/gi|1012359402|gb|KYP70586.1|TBCC domain-containing protein 1 [Cajanus cajan]	1.1e-26	1	111.309	XP_020211461.1;KYP70586.1	GO:0000902-cell morphogenesis	-	-	-
CC_TR10153|c0_g1_i1_len=311	12	16	0	0	-	-	transporter ERD6-like 16	XP_020227918.1sugar transporter ERD6-like 16 [Cajanus cajan]	2.3e-64	1	212.231	XP_020227918.1	-	-	-	-
CC_TR10154|c0_g1_i1_len=557	48	50	0	0	-	-	QUIRKY [Glycine soja]	KHN48664.1hypothetical protein glysoja_015812 [Glycine soja]	4.9e-27	0.963	108.997	KHN48664.1	-	-	-	-
CC_TR10155|c0_g1_i1_len=332	48	48	70	74	65.9847	52.1013	-dependent zinc metalloprotease FTSH chloroplastic [Glycine max]	KYP60142.1hypothetical protein KK1_015590 [Cajanus cajan]	1.9e-66	1	222.631	KYP60142.1	-	-	-	-
CC_TR10157|c0_g1_i1_len=444	10	26	28	32	27.4908	19.1958	transporter 6	KYP66173.1Potassium transporter 6, partial [Cajanus cajan]	2.5e-96	1	303.138	KYP66173.1	-	-	-	-
CC_TR10158|c0_g1_i1_len=538	18	32	0	4	-	-	Nuclear pore complex protein NUP205	gi|1371073251|ref|XP_024316414.1|uncharacterized protein LOC112271483 [Brachypodium distachyon]	7.2e-09	0.6232	51.2174	XP_024316414.1	-	-	-	-
CC_TR1016|c0_g1_i1_len=1234	1398	1430	120	130	114.553	1534.13	early nodulin-like protein 2	gi|1150093705|ref|XP_020232577.1|early nodulin-like protein 2 [Cajanus cajan]/gi|1012338832|gb|KYP50076.1|Early nodulin-like protein 2 [Cajanus cajan]	3e-74	1	242.662	KYP50076.1;XP_020232577.1	-	-	-	-
CC_TR1016|c0_g2_i1_len=1371	1196	1256	60	88	67.7889	1329.47	early nodulin-like protein 2	gi|1150093705|ref|XP_020232577.1|early nodulin-like protein 2 [Cajanus cajan]/gi|1012338832|gb|KYP50076.1|Early nodulin-like protein 2 [Cajanus cajan]	1.2e-39	1	154.066	KYP50076.1;XP_020232577.1	-	-	-	-
CC_TR10160|c0_g1_i1_len=706	62	88	0	0	-	-	repressor OFP6-like	XP_020203533.1transcription repressor OFP6-like [Cajanus cajan]/KYP38895.1hypothetical protein KK1_039833 [Cajanus cajan]	1.1e-90	1	274.248	KYP38895.1;XP_020203533.1	-	-	-	-
CC_TR10168|c0_g1_i1_len=311	14	20	0	0	-	-	P450 71A26 [Glycine soja]	XP_020221371.1cytochrome P450 71A26-like [Cajanus cajan]	8.9e-40	1	113.235	XP_020221371.1	-	-	-	-
CC_TR10169|c0_g1_i1_len=309	14	24	6	0	-	-	---NA---						-	-	-	-
CC_TR1017|c0_g1_i1_len=2421	3656	3990	1188	1066	1033.07	4142.51	putative glycerol-3-phosphate transporter 1	gi|1012356929|gb|KYP68114.1|Sugar phosphate exchanger 2 [Cajanus cajan]/gi|1150141071|ref|XP_020214309.1|putative glycerol-3-phosphate transporter 1 [Cajanus cajan]/gi|1150141073|ref|XP_020214310.1|putative glycerol-3-phosphate transporter 1 [Cajanus cajan]	0	1	688.723	XP_020214310.1;KYP68114.1;XP_020214309.1	-	-	-	-
CC_TR1017|c0_g2_i1_len=2302	3964	4308	1310	1178	1140.31	4482.04	putative glycerol-3-phosphate transporter 1	gi|1012356929|gb|KYP68114.1|Sugar phosphate exchanger 2 [Cajanus cajan]/gi|1150141071|ref|XP_020214309.1|putative glycerol-3-phosphate transporter 1 [Cajanus cajan]/gi|1150141073|ref|XP_020214310.1|putative glycerol-3-phosphate transporter 1 [Cajanus cajan]	0	1	989.564	XP_020214310.1;KYP68114.1;XP_020214309.1	GO:0055085-transmembrane transport	GO:0005215-transporter activity	GO:0016021-integral to membrane	-
CC_TR10170|c0_g1_i1_len=787	52	62	334	312	296.063	61.6564	probable WRKY transcription factor 41	gi|1150161923|ref|XP_020223510.1|probable WRKY transcription factor 41 [Cajanus cajan]/gi|1012347499|gb|KYP58690.1|putative WRKY transcription factor 41 [Cajanus cajan]	0	1	551.592	KYP58690.1;XP_020223510.1	-	-	-	-
CC_TR10171|c0_g1_i1_len=255	6	16	0	0	-	-	---NA---						-	-	-	-
CC_TR10174|c0_g1_i1_len=563	40	58	0	0	-	-	XP_020224238.1uncharacterized protein LOC109806277 [Cajanus cajan]	XP_020224238.1uncharacterized protein LOC109806277 [Cajanus cajan]/KYP59705.1hypothetical protein KK1_015145 [Cajanus cajan]	9.1e-71	1	219.164	XP_020224238.1;KYP59705.1	-	-	-	-
CC_TR10175|c0_g1_i1_len=367	22	22	0	0	-	-	methyltransferase PMT10 [Glycine soja]	XP_020210908.1probable methyltransferase PMT10 [Cajanus cajan]	2.7e-09	1	64.3142	XP_020210908.1	-	-	-	-
CC_TR10176|c0_g1_i1_len=549	30	48	0	0	-	-	elongation aberrant 1 [Glycine max]	XP_020233077.1RING finger protein B-like [Cajanus cajan]/XP_020233078.1RING finger protein B-like [Cajanus cajan]	3.2e-42	1	158.688	XP_020233077.1;XP_020233078.1	-	-	-	-
CC_TR1018|c0_g1_i1_len=727	320	342	56	72	58.6381	358.811	probable gamma-secretase subunit PEN-2	gi|1150168851|ref|XP_020226537.1|probable gamma-secretase subunit PEN-2 [Cajanus cajan]/gi|1012346752|gb|KYP57944.1|putative gamma-secretase subunit PEN-2 [Cajanus cajan]	6.9e-82	1	250.366	XP_020226537.1;KYP57944.1	-	-	-	-
CC_TR1018|c0_g2_i1_len=836	236	262	52	68	54.972	269.719	probable gamma-secretase subunit PEN-2	gi|1150168851|ref|XP_020226537.1|probable gamma-secretase subunit PEN-2 [Cajanus cajan]/gi|1012346752|gb|KYP57944.1|putative gamma-secretase subunit PEN-2 [Cajanus cajan]	7.5e-58	0.9759	149.443	XP_020226537.1;KYP57944.1	-	-	-	-
CC_TR10182|c0_g1_i1_len=701	52	56	52	30	37.6038	58.5284	endo-1,4-beta-mannosidase 7-like	KYP51284.1Mannan endo-1,4-beta-mannosidase 7 [Cajanus cajan]	3.3e-116	1	347.821	KYP51284.1	-	-	-	-
CC_TR10184|c0_g1_i1_len=319	12	22	0	0	-	-	-related Pol poly from transposon TNT 1-94	KYP62388.1Retrovirus-related Pol polyprotein from transposon TNT 1-94 [Cajanus cajan]	2.9e-24	0.6667	106.301	KYP62388.1	-	-	-	-
CC_TR10187|c1_g1_i1_len=256	40	44	0	4	-	-	pentatricopeptide repeat-containing protein At2g37230	gi|1012329514|gb|KYP41091.1|Pentatricopeptide repeat-containing protein At2g37230 family [Cajanus cajan]/gi|1150108415|ref|XP_020240528.1|pentatricopeptide repeat-containing protein At2g37230 [Cajanus cajan]/gi|1150108413|ref|XP_020240527.1|pentatricopeptide repeat-containing protein At2g37230 [Cajanus cajan]	3.5e-17	1	84.7297	XP_020240528.1;XP_020240527.1;KYP41091.1	-	-	-	-
CC_TR10189|c0_g1_i1_len=235	8	16	2	4	-	-	-rich repeat receptor-like serine threonine- kinase BAM3	XP_020205289.1leucine-rich repeat receptor-like serine/threonine-protein kinase BAM3 [Cajanus cajan]	1.2e-43	1	160.229	XP_020205289.1	-	-	-	-
CC_TR1019|c0_g1_i1_len=634	76	122	2	0	-	-	probable F-box protein At2g36090	gi|1150133647|ref|XP_020210304.1|probable F-box protein At2g36090 isoform X1 [Cajanus cajan]/gi|1150133649|ref|XP_020210305.1|probable F-box protein At2g36090 isoform X2 [Cajanus cajan]	1.3e-119	1	352.058	XP_020210304.1;XP_020210305.1	-	-	-	-
CC_TR1019|c0_g2_i1_len=434	38	70	0	0	-	-	F-box At2g36090	KYP73884.1hypothetical protein KK1_006543 [Cajanus cajan]	3.6e-66	1	207.608	KYP73884.1	-	-	-	-
CC_TR10191|c0_g1_i1_len=1497	4280	4662	380	378	347.364	4844.85	methylecgonone reductase-like	gi|1012339870|gb|KYP51095.1|putative NAD(P)H-dependent oxidoreductase 1 [Cajanus cajan]/gi|1150091795|ref|XP_020231586.1|methylecgonone reductase-like [Cajanus cajan]	0	1	666.766	XP_020231586.1;KYP51095.1	GO:0055114-oxidation-reduction process	GO:0016491-oxidoreductase activity	-	-
CC_TR10192|c0_g1_i1_len=607	36	38	0	2	-	-	Transcription factor MYB39	gi|1150116895|ref|XP_020206207.1|transcription factor MYB39-like [Cajanus cajan]	2e-123	1	362.073	XP_020206207.1	-	-	-	-
CC_TR10193|c0_g1_i1_len=1128	80	66	8	6	-	-	serine/threonine-protein kinase-like protein At5g23170	gi|1012352008|gb|KYP63197.1|Serine/threonine-protein kinase-like protein At5g23170 family [Cajanus cajan]	0	1	701.434	KYP63197.1	-	-	-	-
CC_TR102|c0_g1_i1_len=561	28	40	32	36	31.1569	36.6484	beta-1 chain	ONM37143.1beta tubulin6b [Zea mays]	6.8e-126	1	365.925	ONM37143.1	-	-	-	-
CC_TR10205|c0_g1_i1_len=1129	94	92	0	2	-	-	B2 protein	gi|1012347725|gb|KYP58916.1|hypothetical protein KK1_014338 [Cajanus cajan]	1.1e-180	1	521.931	KYP58916.1	-	-	-	-
CC_TR10207|c0_g1_i1_len=2572	490	534	2	4	-	-	G-type lectin S-receptor-like serine/threonine-protein kinase LECRK3	gi|1150120501|ref|XP_020208020.1|G-type lectin S-receptor-like serine/threonine-protein kinase LECRK4 [Cajanus cajan]	0	1	1554.65	XP_020208020.1	-	-	-	-
CC_TR10209|c0_g1_i1_len=414	24	26	0	0	-	-	2 -O-methyltransferase	KYP64714.1Isoliquiritigenin 2'-O-methyltransferase [Cajanus cajan]	7.8e-85	1	261.151	KYP64714.1	-	-	-	-
CC_TR1021|c0_g1_i1_len=451	50	62	0	0	-	-	---NA---						-	-	-	-
CC_TR10212|c0_g2_i1_len=518	58	68	6	8	-	-	Vacuolar cation/proton exchanger 3	gi|1150118873|ref|XP_020207271.1|vacuolar cation/proton exchanger 3-like [Cajanus cajan]	6.5e-56	1	191.815	XP_020207271.1	-	-	-	-
CC_TR10213|c0_g1_i1_len=399	22	16	0	0	-	-	---NA---						-	-	-	-
CC_TR1022|c0_g2_i1_len=320	18	28	0	0	-	-	---NA---						-	-	-	-
CC_TR10221|c0_g1_i1_len=372	36	38	0	4	-	-	probable prolyl 4-hydroxylase 9	gi|1150089364|ref|XP_020230350.1|probable prolyl 4-hydroxylase 9 [Cajanus cajan]/gi|1012341206|gb|KYP52412.1|Prolyl 4-hydroxylase subunit alpha-1 [Cajanus cajan]	1.1e-86	1	263.462	KYP52412.1;XP_020230350.1	-	-	-	-
CC_TR10221|c0_g2_i1_len=267	10	16	0	0	-	-	prolyl 4-hydroxylase 9 isoform X1	KYP52412.1Prolyl 4-hydroxylase subunit alpha-1 [Cajanus cajan]/XP_020230350.1probable prolyl 4-hydroxylase 9 [Cajanus cajan]	1.6e-48	1	164.851	KYP52412.1;XP_020230350.1	-	-	-	-
CC_TR10222|c0_g1_i1_len=1604	600	622	124	110	107.25	662.736	BSD domain-containing protein 1	gi|1150133239|ref|XP_020210084.1|BSD domain-containing protein 1-like [Cajanus cajan]	1.5e-166	1	489.574	XP_020210084.1	-	-	-	-
CC_TR10222|c1_g1_i1_len=525	30	48	4	2	-	-	palmitoyl-monogalactosyldiacylglycerol delta-7 desaturase, chloroplastic	gi|1012342867|gb|KYP54059.1|hypothetical protein KK1_000226 [Cajanus cajan]	4.8e-70	0.9322	222.246	KYP54059.1	-	-	-	-
CC_TR10223|c0_g2_i1_len=3740	2910	1878	1034	1318	1077.49	2620.63	II 44 kDa (chloroplast) [Ostrya japonica]	ATE80845.1photosystem II CP43 chlorophyll apoprotein (chloroplast) [Cyamopsis tetragonoloba]/YP_009484857.1photosystem II CP43 chlorophyll apoprotein (chloroplast) [Cyamopsis tetragonoloba]	0	0.9979	887.1	ATE80845.1;YP_009484857.1	-	-	-	-
CC_TR10224|c1_g1_i1_len=809	1404	1326	3652	3234	3156.08	1483.3	embryogenesis abundant At5g17165-like [Glycine soja]	XP_020230059.1uncharacterized protein LOC109810879 [Cajanus cajan]/KYP52675.1hypothetical protein KK1_025417 [Cajanus cajan]	9e-80	1	246.128	KYP52675.1;XP_020230059.1	-	-	-	-
CC_TR10226|c0_g1_i1_len=1089	134	110	0	0	-	-	domain-containing 2-like	XP_020203966.1NAC domain-containing protein 2-like [Cajanus cajan]/KYP38405.1NAC domain-containing protein 2 [Cajanus cajan]	8.7e-101	1	309.686	KYP38405.1;XP_020203966.1	-	-	-	-
CC_TR10226|c0_g2_i1_len=982	136	110	0	0	-	-	domain-containing 2-like	XP_020203966.1NAC domain-containing protein 2-like [Cajanus cajan]/KYP38405.1NAC domain-containing protein 2 [Cajanus cajan]	8.3e-103	1	313.153	KYP38405.1;XP_020203966.1	-	-	-	-
CC_TR10227|c0_g1_i1_len=617	40	48	12	16	12.8265	47.5884	-related At4g08290-like	XP_020228838.1WAT1-related protein At4g08290-like [Cajanus cajan]	1.3e-123	1	363.229	XP_020228838.1	-	-	-	-
CC_TR10227|c0_g2_i1_len=481	16	26	10	4	-	-	-related At4g08290-like	XP_020228838.1WAT1-related protein At4g08290-like [Cajanus cajan]	2.4e-78	1	246.128	XP_020228838.1	-	-	-	-
CC_TR10229|c0_g2_i1_len=363	82	52	268	258	241.057	73.3664	acyltransferase DCR	XP_020217245.1BAHD acyltransferase DCR [Cajanus cajan]	4.7e-40	0.9886	148.673	XP_020217245.1	-	GO:0016747-transferase activity, transferring acyl groups other than amino-acyl groups	-	-
CC_TR1023|c0_g1_i1_len=872	108	100	2	10	-	-	protein LURP-one-related 6	gi|1150173247|ref|XP_020228701.1|protein LURP-one-related 6 [Cajanus cajan]	3.3e-145	1	415.231	XP_020228701.1	-	-	-	-
CC_TR1023|c0_g2_i1_len=489	34	52	2	4	-	-	protein LURP-one-related 6	gi|1150173247|ref|XP_020228701.1|protein LURP-one-related 6 [Cajanus cajan]	5.9e-85	1	257.299	XP_020228701.1	-	-	-	-
CC_TR10230|c0_g1_i1_len=422	28	34	2	2	-	-	vacuolar cation/proton exchanger 3-like	gi|1150118873|ref|XP_020207271.1|vacuolar cation/proton exchanger 3-like [Cajanus cajan]	6e-80	1	251.906	XP_020207271.1	-	-	-	-
CC_TR10231|c0_g1_i1_len=499	22	28	56	38	43.0981	27.0078	[Medicago truncatula]	XP_020205648.1uncharacterized protein LOC109790819 [Cajanus cajan]/KYP36369.1hypothetical protein KK1_042515 [Cajanus cajan]	8.9e-44	1	153.68	KYP36369.1;XP_020205648.1	-	-	-	-
CC_TR10233|c0_g2_i1_len=1284	130	136	198	222	192.44	144.236	-interacting receptor like kinase 2-like	XP_020202605.1MDIS1-interacting receptor like kinase 2-like [Cajanus cajan]	0	1	724.931	XP_020202605.1	GO:0006468-protein phosphorylation	GO:0004713-protein tyrosine kinase activity,GO:0005524-ATP binding	GO:0016021-integral to membrane	-
CC_TR10234|c0_g1_i1_len=892	396	472	158	154	142.982	469.457	-associated 1-2-like [Glycine soja]	KYP42149.1Vesicle-associated membrane protein/synaptobrevin-binding protein [Cajanus cajan]/XP_020239740.1vesicle-associated protein 1-2-like [Cajanus cajan]	1.3e-129	0.9785	377.867	XP_020239740.1;KYP42149.1	-	-	-	-
CC_TR10238|c0_g1_i1_len=413	22	10	0	0	-	-	---NA---						-	-	-	-
CC_TR10239|c0_g1_i1_len=1560	3128	3422	3206	3014	2850.61	3548.54	-S cluster assembly factor chloroplastic isoform X2	XP_020233250.1fe-S cluster assembly factor HCF101, chloroplastic [Cajanus cajan]	0	0.9689	826.239	XP_020233250.1	-	-	-	-
CC_TR10240|c0_g1_i1_len=527	32	40	4	4	-	-	---NA---						-	-	-	-
CC_TR10244|c0_g2_i1_len=1505	200	182	136	92	104.536	207.705	receptor kinase At4g00960	XP_020208646.1cysteine-rich receptor-like protein kinase 10 isoform X1 [Cajanus cajan]	0	1	776.163	XP_020208646.1	GO:0006468-protein phosphorylation	GO:0005524-ATP binding,GO:0004674-protein serine/threonine kinase activity	-	-
CC_TR10247|c0_g2_i1_len=573	42	28	0	0	-	-	---NA---						-	-	-	-
CC_TR10248|c0_g1_i1_len=1448	110	120	212	202	189.732	124.612	ENHANCED DISEASE RESISTANCE 4-like	XP_020226598.1uncharacterized protein LOC109808142 isoform X2 [Cajanus cajan]	0	1	910.598	XP_020226598.1	-	-	-	-
CC_TR10252|c0_g2_i1_len=330	20	12	0	0	-	-	-glycosyltransferase 87A1-like isoform X2	XP_020207590.1UDP-glycosyltransferase 87A1-like [Cajanus cajan]	1.3e-72	0.9908	223.016	XP_020207590.1	-	-	-	-
CC_TR10256|c0_g1_i1_len=1838	3636	4034	2426	2178	2110.13	4154.17	factor DIVARICATA-like [Glycine soja]	XP_020233749.1transcription factor DIVARICATA-like isoform X1 [Cajanus cajan]/XP_020233747.1transcription factor DIVARICATA-like isoform X1 [Cajanus cajan]/XP_020233748.1transcription factor DIVARICATA-like isoform X1 [Cajanus cajan]/XP_020233751.1transcription factor DIVARICATA-like isoform X1 [Cajanus cajan]/XP_020233752.1transcription factor DIVARICATA-like isoform X1 [Cajanus cajan]/XP_020233…	0	0.9873	620.928	XP_020233748.1;XP_020233751.1;XP_020233747.1;XP_020233750.1;XP_020233749.1;XP_020233752.1	-	-	-	-
CC_TR10256|c0_g2_i1_len=1632	3240	3638	2280	2054	1986.37	3724.33	factor DIVARICATA-like [Glycine soja]	XP_020233749.1transcription factor DIVARICATA-like isoform X1 [Cajanus cajan]/XP_020233747.1transcription factor DIVARICATA-like isoform X1 [Cajanus cajan]/XP_020233748.1transcription factor DIVARICATA-like isoform X1 [Cajanus cajan]/XP_020233751.1transcription factor DIVARICATA-like isoform X1 [Cajanus cajan]/XP_020233752.1transcription factor DIVARICATA-like isoform X1 [Cajanus cajan]/XP_020233…	0	1	644.81	XP_020233748.1;XP_020233751.1;XP_020233747.1;XP_020233750.1;XP_020233749.1;XP_020233752.1	-	-	-	-
CC_TR10259|c0_g1_i1_len=719	36	46	4	2	-	-	---NA---						-	-	-	-
CC_TR10259|c0_g2_i1_len=468	12	26	0	2	-	-	---NA---						-	-	-	-
CC_TR10260|c0_g2_i1_len=574	320	416	236	194	197.102	397.39	-cell receptor-associated [Medicago truncatula]	XP_020201897.1uncharacterized protein LOC109787748 [Cajanus cajan]	2.6e-21	1	94.3597	XP_020201897.1	-	-	-	-
CC_TR10261|c0_g1_i1_len=549	234	254	808	828	749.69	264.421	dehydrogenase family 2 member C4-like	XP_020221518.1aldehyde dehydrogenase family 2 member C4-like [Cajanus cajan]/KYP61606.1Aldehyde dehydrogenase family 2 member C4 [Cajanus cajan]	5.6e-113	1	340.117	KYP61606.1;XP_020221518.1	-	-	-	-
CC_TR10262|c0_g2_i1_len=1666	1208	1276	440	466	415.153	1346.67	chloroplastic-like [Glycine soja]	XP_020219653.1protein CLT2, chloroplastic [Cajanus cajan]	0	1	418.313	XP_020219653.1	-	-	-	-
CC_TR10263|c0_g1_i1_len=1306	1492	1712	0	0	-	-	ribonuclease H At1g65750 family	KYP48423.1Retrovirus-related Pol polyprotein LINE-1, partial [Cajanus cajan]	5.1e-46	0.913	130.568	KYP48423.1	-	-	-	-
CC_TR10264|c0_g1_i1_len=514	26	24	0	2	-	-	cellulose synthase A catalytic subunit 7 [UDP-forming]	gi|1150121626|ref|XP_020208379.1|cellulose synthase A catalytic subunit 7 [UDP-forming] [Cajanus cajan]	2.4e-84	1	277.715	XP_020208379.1	-	-	-	-
CC_TR10266|c0_g1_i1_len=532	52	68	2	4	-	-	ribosomal protein L18ae family protein	gi|1150158508|ref|XP_020221703.1|uncharacterized protein LOC109804303 isoform X2 [Cajanus cajan]/gi|1150158506|ref|XP_020221702.1|uncharacterized protein LOC109804303 isoform X2 [Cajanus cajan]	7.5e-56	1	182.185	XP_020221703.1;XP_020221702.1	-	-	-	-
CC_TR10267|c0_g1_i1_len=443	32	14	0	0	-	-	---NA---						-	-	-	-
CC_TR10268|c0_g2_i1_len=859	5100	5766	2570	2238	2203.71	5882.97	dehydrogenase peroxisomal [Vigna unguiculata]	BAG09383.1peroxisomal malate dehydrogenase, partial [Glycine max]	1.5e-41	1	150.599	BAG09383.1	-	-	-	-
CC_TR10272|c0_g1_i1_len=982	60	48	32	38	32.071	58.8707	45B-like [Cajanus cajan]	XP_020224814.1transmembrane protein 45B-like [Cajanus cajan]/XP_020224812.1transmembrane protein 45B-like [Cajanus cajan]/XP_020224815.1transmembrane protein 45B-like [Cajanus cajan]/KYP60314.1Transmembrane protein 45B [Cajanus cajan]/XP_020224810.1transmembrane protein 45B-like [Cajanus cajan]/XP_020224813.1transmembrane protein 45B-like [Cajanus cajan]	1.9e-175	0.9585	496.123	XP_020224810.1;XP_020224812.1;XP_020224813.1;XP_020224814.1;XP_020224815.1;KYP60314.1	-	-	-	-
CC_TR10272|c0_g2_i1_len=811	94	82	120	116	108.154	95.7758	45A [Vigna unguiculata]	XP_020216021.1transmembrane protein 45B [Cajanus cajan]/KYP66475.1Transmembrane protein 45B [Cajanus cajan]	1.1e-180	1	507.294	XP_020216021.1;KYP66475.1	-	-	-	-
CC_TR10274|c0_g1_i1_len=2009	1012	1054	1498	1520	1383	1120.37	glyoxysomal [Medicago truncatula]	XP_020216385.1malate synthase, glyoxysomal [Cajanus cajan]	0	1	1187.56	XP_020216385.1	-	-	-	-
CC_TR10275|c0_g1_i1_len=640	64	56	24	14	17.4259	65.2978	: ARO1 1	XP_020217982.1uncharacterized protein LOC109801344 [Cajanus cajan]	5.8e-132	1	395.971	XP_020217982.1	-	-	-	-
CC_TR10276|c0_g1_i1_len=1014	104	98	24	12	16.5118	109.758	LRR receptor-like serine/threonine-protein kinase FLS2	gi|1150094404|ref|XP_020232938.1|LRR receptor-like serine/threonine-protein kinase FLS2 [Cajanus cajan]	0	1	638.262	XP_020232938.1	-	-	-	-
CC_TR10276|c0_g2_i1_len=227	8	12	0	0	-	-	receptor-like serine threonine- kinase FLS2	XP_020232938.1LRR receptor-like serine/threonine-protein kinase FLS2 [Cajanus cajan]	2.6e-41	1	153.295	XP_020232938.1	-	-	-	-
CC_TR10277|c0_g1_i1_len=447	66	88	82	56	63.2712	83.1086	glucose-6-phosphate 1-epimerase [Glycine soja]	XP_020226294.1putative glucose-6-phosphate 1-epimerase [Cajanus cajan]/XP_020226292.1putative glucose-6-phosphate 1-epimerase [Cajanus cajan]	7.3e-105	1	311.612	XP_020226294.1;XP_020226292.1	-	-	-	-
CC_TR10277|c0_g2_i1_len=346	42	60	36	20	25.6818	54.9726	glucose-6-phosphate 1-epimerase	KYP57498.1Putative apospory-associated protein C [Cajanus cajan]	9.3e-64	1	206.068	KYP57498.1	GO:0005975-carbohydrate metabolic process	GO:0030246-carbohydrate binding,GO:0016853-isomerase activity	-	-
CC_TR10278|c0_g1_i1_len=1604	1804	2022	1924	1876	1741.45	2071.79	-related kinase kappa [Glycine soja]	KYP63220.1Shaggy-related protein kinase kappa [Cajanus cajan]	0	1	778.089	KYP63220.1	-	-	-	-
CC_TR10279|c0_g2_i1_len=870	388	438	136	118	116.42	447.219	: H ACA ribonucleo complex subunit 3 [Pyrus x bretschneideri]	XP_020204791.1H/ACA ribonucleoprotein complex subunit 3-like protein [Cajanus cajan]/KYP37507.1H/ACA ribonucleoprotein complex subunit 3-like protein [Cajanus cajan]	2.9e-21	1	95.1301	XP_020204791.1;KYP37507.1	-	-	-	-
CC_TR1028|c0_g2_i1_len=336	8	14	30	22	-	-	heavy chain 1	XP_019460284.1PREDICTED: clathrin heavy chain 2-like isoform X3 [Lupinus angustifolius]/XP_019460282.1PREDICTED: clathrin heavy chain 2-like isoform X1 [Lupinus angustifolius]/XP_019460285.1PREDICTED: clathrin heavy chain 2-like isoform X4 [Lupinus angustifolius]/XP_019460283.1PREDICTED: clathrin heavy chain 2-like isoform X2 [Lupinus angustifolius]	3.7e-55	0.973	194.897	XP_019460283.1;XP_019460282.1;XP_019460285.1;XP_019460284.1	-	-	-	-
CC_TR10283|c0_g2_i1_len=630	3804	4202	3580	3472	3231.78	4336.52	: ubiquitin-conjugating enzyme E2-17 kDa [Vitis vinifera]	OTF85011.1putative ubiquitin-conjugating enzyme/RWD-like protein [Helianthus annuus]	3.1e-105	1	310.071	OTF85011.1	-	GO:0016881-acid-amino acid ligase activity	-	-
CC_TR10284|c0_g1_i1_len=531	26	32	44	42	39.4128	31.3495	:diacylglycerol cholinephosphotransferase 1-like	KYP54063.1hypothetical protein KK1_000230 [Cajanus cajan]	2.7e-97	1	290.812	KYP54063.1	-	-	-	-
CC_TR10285|c0_g1_i1_len=903	110	120	0	0	-	-	---NA---						-	-	-	-
CC_TR10287|c0_g1_i1_len=2229	420	382	456	476	427.075	436.076	XP_020212545.1uncharacterized protein At5g41620-like [Cajanus cajan]	KYP77188.1Uncharacterized protein At5g41620 [Cajanus cajan]/XP_020212545.1uncharacterized protein At5g41620-like [Cajanus cajan]	0	1	1168.68	KYP77188.1;XP_020212545.1	-	-	-	-
CC_TR10288|c0_g1_i1_len=495	514	490	320	338	301.514	545.406	QUALITY PROTEIN: probable ubiquitin-conjugating enzyme E2 16	XP_020216117.1LOW QUALITY PROTEIN: probable ubiquitin-conjugating enzyme E2 16 [Cajanus cajan]	6.3e-68	1	213.001	XP_020216117.1	-	-	-	-
CC_TR10290|c0_g1_i1_len=1979	27678	28846	4094	4074	3743.09	30651.8	transmembrane protein, putative	gi|1150137725|ref|XP_020212506.1|uncharacterized protein LOC109797029 isoform X2 [Cajanus cajan]/gi|1012359490|gb|KYP70674.1|hypothetical protein KK1_009902 [Cajanus cajan]	0	1	811.216	XP_020212506.1;KYP70674.1	-	-	-	-
CC_TR10291|c0_g2_i1_len=755	90	90	392	388	357.448	97.69	: caffeoylshikimate esterase-like [Vigna angularis]	BAT94466.1hypothetical protein VIGAN_08107300 [Vigna angularis var. angularis]/XP_017413871.1PREDICTED: caffeoylshikimate esterase-like [Vigna angularis]	4.4e-135	0.9492	393.66	BAT94466.1;XP_017413871.1	-	-	-	-
CC_TR10295|c0_g1_i1_len=328	6	12	60	50	-	-	subtilisin-like protease SBT2.2	gi|1150162416|ref|XP_020223774.1|subtilisin-like protease SBT2.2 [Cajanus cajan]	2.6e-68	1	229.18	XP_020223774.1	-	-	-	-
CC_TR10296|c0_g1_i1_len=767	274	262	126	130	117.31	291.156	synthase kinase-3 homolog -2 isoform X1 [Glycine max]	KYP56132.1Glycogen synthase kinase-3 isogeny MsK-3 [Cajanus cajan]/XP_020226243.1glycogen synthase kinase-3 homolog MsK-3 [Cajanus cajan]/XP_020226244.1glycogen synthase kinase-3 homolog MsK-3 [Cajanus cajan]	2.2e-78	1	251.906	XP_020226244.1;XP_020226243.1;KYP56132.1	-	-	-	-
CC_TR10297|c0_g1_i1_len=9073	5594	5534	6208	7078	6087.4	6040.69	transport BIG	XP_020210124.1auxin transport protein BIG [Cajanus cajan]	0	1	5730.99	XP_020210124.1	-	-	-	-
CC_TR10298|c0_g1_i1_len=562	42	42	0	0	-	-	(-)-germacrene D synthase [Glycine soja]	XP_020206643.1(-)-germacrene D synthase-like isoform X3 [Cajanus cajan]	8.3e-113	1	339.347	XP_020206643.1	-	-	-	-
CC_TR10298|c0_g2_i1_len=1463	122	122	0	0	-	-	(-)-germacrene D synthase-like	XP_020206642.1probable terpene synthase 2 isoform X2 [Cajanus cajan]	0	1	937.947	XP_020206642.1	-	-	-	-
CC_TR103|c0_g1_i1_len=465	10	22	44	44	40.3269	17.1104	CELLULOSE SYNTHASE INTERACTIVE 1-like [Glycine soja]	XP_020236928.1protein CELLULOSE SYNTHASE INTERACTIVE 1-like isoform X1 [Cajanus cajan]	8.3e-84	1	278.87	XP_020236928.1	-	-	-	-
CC_TR1030|c0_g1_i1_len=1087	66	86	106	70	80.6971	82.066	7S globulin-like	XP_020227045.1basic 7S globulin [Cajanus cajan]	0	1	698.738	XP_020227045.1	-	-	-	-
CC_TR10301|c0_g1_i1_len=347	10	20	0	0	-	-	XP_020224702.1uncharacterized protein LOC109806642	XP_020224702.1uncharacterized protein LOC109806642 [Cajanus cajan]	2.3e-05	0.8621	52.7582	XP_020224702.1	-	-	-	-
CC_TR10304|c0_g1_i1_len=276	2	16	0	0	-	-	---NA---						-	-	-	-
CC_TR10305|c0_g1_i1_len=237	2	12	0	0	-	-	---NA---						-	-	-	-
CC_TR10311|c0_g1_i1_len=306	8	10	130	138	-	-	Adagio protein 3	gi|1012350327|gb|KYP61516.1|Adagio protein 3 [Cajanus cajan]	9.6e-66	1	214.157	KYP61516.1	-	-	-	-
CC_TR10316|c0_g1_i1_len=331	20	30	0	2	-	-	---NA---						-	-	-	-
CC_TR10324|c0_g1_i1_len=250	8	6	18	20	-	-	permeable stress-gated cation channel 1 [Arachis ipaensis]	KYP69319.1putative membrane protein C2G11.09 [Cajanus cajan]	3e-49	1	175.252	KYP69319.1	-	-	-	-
CC_TR1033|c0_g1_i1_len=620	34	32	0	0	-	-	Ty3-I Gag-Pol poly	KYP77891.1Transposon Ty3-I Gag-Pol polyprotein [Cajanus cajan]	8.2e-145	1	432.18	KYP77891.1	-	-	-	-
CC_TR10335|c0_g1_i1_len=641	46	34	20	12	14.6739	43.6744	S4 (chloroplast)	KYP48849.1hypothetical protein KK1_029409 [Cajanus cajan]/YP_009309145.1ribosomal protein S4 (chloroplast) [Cajanus cajan]/AOY40537.1ribosomal protein S4 (chloroplast) [Cajanus cajan]/KYP33772.1hypothetical protein KK1_045348 [Cajanus cajan]/AOS86962.1ribosomal protein S4 (chloroplast) [Cajanus cajan]/AOY40451.1ribosomal protein S4 (chloroplast) [Cajanus scarabaeoides]	1.3e-105	1	311.997	YP_009309145.1;KYP33772.1;AOS86962.1;AOY40537.1;AOY40451.1;KYP48849.1	-	-	-	-
CC_TR10336|c0_g1_i1_len=647	68	80	8	4	-	-	tRNA wybutosine-synthesizing protein 2/3/4	gi|1150166470|ref|XP_020225983.1|tRNA wybutosine-synthesizing protein 2/3/4 [Cajanus cajan]/gi|1150166478|ref|XP_020225984.1|tRNA wybutosine-synthesizing protein 2/3/4 [Cajanus cajan]	2.3e-124	0.9948	385.956	XP_020225984.1;XP_020225983.1	-	-	-	-
CC_TR10339|c0_g1_i1_len=546	58	52	52	52	47.6591	59.8278	receptor [Abrus precatorius]	KYP64874.1Glutamate receptor 3.1 [Cajanus cajan]	1.4e-97	1	310.071	KYP64874.1	-	-	-	-
CC_TR1034|c0_g1_i1_len=971	2298	2550	4220	4212	3864.06	2625.73	metal-associated isoprenylated plant 39-like [Glycine soja]	XP_020220911.1heavy metal-associated isoprenylated plant protein 39-like [Cajanus cajan]	9.6e-46	1	161.384	XP_020220911.1	-	-	-	-
CC_TR1034|c0_g2_i1_len=714	1288	1472	1130	1094	1019.21	1493.98	metal-associated isoprenylated plant 39-like	XP_020220911.1heavy metal-associated isoprenylated plant protein 39-like [Cajanus cajan]	6.7e-39	0.9722	140.969	XP_020220911.1	-	-	-	-
CC_TR10342|c0_g1_i1_len=380	20	4	0	0	-	-	---NA---						-	-	-	-
CC_TR10344|c0_g1_i1_len=315	8	20	0	0	-	-	---NA---						-	-	-	-
CC_TR1035|c0_g2_i1_len=985	992	1046	268	264	243.799	1104.91	calcyclin-binding protein-like	gi|1150162748|ref|XP_020223953.1|calcyclin-binding protein-like [Cajanus cajan]/gi|1012347760|gb|KYP58951.1|Calcyclin-binding protein [Cajanus cajan]	2.8e-130	0.9802	379.793	XP_020223953.1;KYP58951.1	-	-	-	-
CC_TR10350|c0_g1_i1_len=238	4	6	12	12	-	-	transporter 7	KYP36426.1Oligopeptide transporter 7 [Cajanus cajan]	5.6e-46	1	165.236	KYP36426.1	-	-	-	-
CC_TR10358|c0_g1_i1_len=293	20	6	0	0	-	-	of RNA polymerase II transcription subunit 21 isoform X1	XP_020204147.1mediator of RNA polymerase II transcription subunit 21 isoform X1 [Cajanus cajan]	6.1e-14	1	73.559	XP_020204147.1	-	-	-	-
CC_TR10359|c0_g1_i1_len=410	14	18	64	56	55.0009	17.2815	peeling cupredoxin-like	XP_020219987.1cucumber peeling cupredoxin-like [Cajanus cajan]	4.3e-83	0.992	252.292	XP_020219987.1	-	-	-	-
CC_TR1036|c0_g1_i1_len=345	18	24	0	0	-	-	---NA---						-	-	-	-
CC_TR10360|c0_g1_i1_len=269	12	20	0	4	-	-	---NA---						-	-	-	-
CC_TR10361|c0_g1_i1_len=291	16	12	0	0	-	-	---NA---						-	-	-	-
CC_TR10365|c0_g1_i1_len=323	12	18	0	0	-	-	factor MYBS3-like	KYP41766.1Myb-like protein J [Cajanus cajan]/XP_020240004.1probable transcription factor At5g61620 [Cajanus cajan]	4.6e-31	1	120.553	XP_020240004.1;KYP41766.1	-	-	-	-
CC_TR10366|c0_g1_i1_len=299	10	20	22	10	14.6788	16.0678	serine threonine- kinase At1g54610	XP_020232066.1probable serine/threonine-protein kinase At1g54610 [Cajanus cajan]	6.3e-54	1	186.422	XP_020232066.1	-	-	-	-
CC_TR10367|c0_g1_i1_len=266	8	18	16	28	-	-	-like serine threonine- kinase ALE2	KDO60333.1hypothetical protein CISIN_1g0484251mg, partial [Citrus sinensis]	4.6e-53	1	180.644	KDO60333.1	-	-	-	-
CC_TR10370|c0_g1_i1_len=346	38	56	0	0	-	-	transporter G family member 21 [Glycine soja]	XP_020234286.1ABC transporter G family member 21-like [Cajanus cajan]/KYP48157.1ABC transporter G family member 14 [Cajanus cajan]	7.1e-38	1	144.821	XP_020234286.1;KYP48157.1	-	-	-	-
CC_TR10374|c0_g1_i1_len=276	12	16	2	0	-	-	---NA---						-	-	-	-
CC_TR10375|c0_g1_i1_len=359	26	12	0	0	-	-	inactive leucine-rich repeat receptor kinase At3g03770 isoform X2 [Glycine max]	XP_020218556.1probable inactive leucine-rich repeat receptor-like protein kinase At3g03770 isoform X1 [Cajanus cajan]	2.7e-75	1	247.669	XP_020218556.1	-	-	-	-
CC_TR10377|c0_g1_i1_len=496	36	30	16	8	-	-	XP_020212592.1uncharacterized protein LOC109797089 isoform X3	XP_020212592.1uncharacterized protein LOC109797089 isoform X3 [Cajanus cajan]	2.1e-60	1	202.216	XP_020212592.1	-	-	-	-
CC_TR10379|c0_g1_i1_len=563	44	46	128	76	93.5476	48.8022	-independent coproporphyrinogen-III oxidase sll1917 [Glycine soja]	XP_020203823.1uncharacterized protein LOC109789320 [Cajanus cajan]/KYP38577.1Oxygen-independent coproporphyrinogen-III oxidase-like protein sll1917 family [Cajanus cajan]	2.1e-133	1	391.349	XP_020203823.1;KYP38577.1	GO:0006779-porphyrin-containing compound biosynthetic process,GO:0055114-oxidation-reduction process	GO:0004109-coproporphyrinogen oxidase activity,GO:0051536-iron-sulfur cluster binding	GO:0005737-cytoplasm	map00860:Porphyrin and chlorophyll metabolism(oxidase[ec:1.3.3.3])
CC_TR1038|c0_g2_i1_len=461	106	120	144	144	131.979	122.356	XP_020209991.1uncharacterized protein At5g01610-like [Cajanus cajan]	KYP74241.1Uncharacterized protein At5g01610 family [Cajanus cajan]/XP_020209991.1uncharacterized protein At5g01610-like [Cajanus cajan]	2.2e-68	1	213.772	XP_020209991.1;KYP74241.1	-	-	-	-
CC_TR10380|c0_g1_i1_len=773	114	108	0	0	-	-	---NA---						-	-	-	-
CC_TR10382|c0_g1_i1_len=551	30	30	64	34	44.9456	32.5633	kinase ZAR1	XP_020210881.1receptor protein kinase-like protein ZAR1 [Cajanus cajan]	2.1e-101	1	315.079	XP_020210881.1	-	-	-	-
CC_TR10383|c0_g1_i1_len=924	574	588	360	376	337.26	630.344	XP_020222494.1uncharacterized protein LOC109804978 [Cajanus cajan]	KYP60470.1hypothetical protein KK1_022876 [Cajanus cajan]/XP_020222494.1uncharacterized protein LOC109804978 [Cajanus cajan]	1.1e-106	1	317.39	KYP60470.1;XP_020222494.1	-	-	-	-
CC_TR10384|c0_g1_i1_len=1062	124	108	18	30	21.9821	126.254	pentatricopeptide repeat-containing protein At1g52640, mitochondrial	gi|1150088899|ref|XP_020230110.1|pentatricopeptide repeat-containing protein At1g52640, mitochondrial [Cajanus cajan]/gi|1150088901|ref|XP_020230111.1|pentatricopeptide repeat-containing protein At1g52640, mitochondrial [Cajanus cajan]	0	1	626.706	XP_020230111.1;XP_020230110.1	-	-	-	-
CC_TR10388|c0_g1_i1_len=1250	568	612	344	328	307.97	639.471	indeterminate-domain 7-like [Cajanus cajan]	XP_020223535.1protein indeterminate-domain 7-like [Cajanus cajan]/XP_020223557.1protein indeterminate-domain 7-like [Cajanus cajan]/XP_020223543.1protein indeterminate-domain 7-like [Cajanus cajan]/XP_020223551.1protein indeterminate-domain 7-like [Cajanus cajan]/XP_020223567.1protein indeterminate-domain 7-like [Cajanus cajan]	0	1	521.931	XP_020223535.1;XP_020223557.1;XP_020223567.1;XP_020223543.1;XP_020223551.1	-	-	-	-
CC_TR10389|c0_g1_i1_len=813	8534	9058	1298	1194	1142.11	9536.36	Acyl-CoA-binding protein	gi|1150146897|ref|XP_020217461.1|acyl-CoA-binding protein isoform X1 [Cajanus cajan]	6.4e-57	1	186.808	XP_020217461.1	-	-	-	-
CC_TR10390|c0_g1_i1_len=358	16	40	0	0	-	-	XP_020219457.1uncharacterized protein LOC109802480 [Cajanus cajan]	KYP64145.1hypothetical protein KK1_018734 [Cajanus cajan]/XP_020219457.1uncharacterized protein LOC109802480 [Cajanus cajan]	4e-09	1	63.1586	KYP64145.1;XP_020219457.1	-	-	-	-
CC_TR10392|c0_g1_i1_len=885	864	906	1980	1852	1756.21	959.72	-acid chloroplastic	KYP53298.1hypothetical protein KK1_024673 [Cajanus cajan]/XP_020229467.1ketol-acid reductoisomerase, chloroplastic [Cajanus cajan]	3.1e-153	1	450.284	XP_020229467.1;KYP53298.1	-	-	-	-
CC_TR10395|c0_g1_i1_len=333	46	32	6	2	-	-	protein EXPORTIN 1A	gi|1150088764|ref|XP_020230039.1|protein EXPORTIN 1A-like [Cajanus cajan]	7.1e-63	1	216.083	XP_020230039.1	-	-	-	-
CC_TR10396|c0_g1_i1_len=424	20	32	26	28	24.7437	27.9649	RCC1 and FYVE domains-containing	KYP56877.1putative E3 ubiquitin-protein ligase HERC2, partial [Cajanus cajan]	2.1e-68	1	233.417	KYP56877.1	-	-	-	-
CC_TR10397|c0_g1_i1_len=680	34	46	10	4	-	-	ATP-dependent DNA helicase DDM1	gi|1150144356|ref|XP_020216073.1|ATP-dependent DNA helicase DDM1 [Cajanus cajan]/gi|1012355563|gb|KYP66750.1|Lymphoid-specific helicase [Cajanus cajan]	1.7e-103	1	325.094	XP_020216073.1;KYP66750.1	-	-	-	-
CC_TR10398|c0_g1_i1_len=866	62	60	0	0	-	-	-activated kinase kinase kinase 5-like	XP_020216852.1mitogen-activated protein kinase kinase kinase 5 [Cajanus cajan]	4.4e-118	0.9942	362.073	XP_020216852.1	-	-	-	-
CC_TR10399|c0_g1_i1_len=529	18	32	0	0	-	-	---NA---						-	-	-	-
CC_TR104|c0_g2_i1_len=1038	96	96	34	38	32.9899	104.203	maintenance of chromosomes 6B [Glycine max]	XP_020215308.1structural maintenance of chromosomes protein 6B [Cajanus cajan]	0	1	556.214	XP_020215308.1	-	-	-	-
CC_TR1040|c0_g2_i1_len=687	112	106	6	2	-	-	Zinc finger protein CONSTANS-LIKE 3	gi|1012328263|gb|KYP39916.1|Zinc finger protein CONSTANS-LIKE 3 [Cajanus cajan]/gi|1150110330|ref|XP_020202657.1|B-box zinc finger protein 32-like isoform X1 [Cajanus cajan]	1.1e-74	1	231.876	KYP39916.1;XP_020202657.1	-	GO:0008270-zinc ion binding	GO:0005622-intracellular	-
CC_TR10400|c0_g1_i1_len=739	34	44	0	0	-	-	gypsy retrotransposon	XP_027337502.1uncharacterized protein LOC113851229 [Abrus precatorius]	4.2e-115	0.8449	363.614	XP_027337502.1	-	-	-	-
CC_TR10401|c0_g1_i1_len=480	24	28	0	0	-	-	---NA---						-	-	-	-
CC_TR10405|c0_g1_i1_len=374	440	476	4294	3744	3684.16	496.363	probable aquaporin PIP2-2	gi|1150135549|ref|XP_020211321.1|probable aquaporin PIP2-2 [Cajanus cajan]/gi|1012359690|gb|KYP70874.1|putative aquaporin PIP2-2 [Cajanus cajan]	3.8e-81	1	249.21	KYP70874.1;XP_020211321.1	-	-	-	-
CC_TR10408|c0_g1_i1_len=276	4	16	0	0	-	-	---NA---						-	-	-	-
CC_TR10411|c0_g1_i1_len=531	58	68	82	80	74.2406	68.1691	division homolog chloroplastic	XP_020230553.1cell division protein FtsZ homolog 1, chloroplastic-like isoform X3 [Cajanus cajan]	2.1e-119	1	353.214	XP_020230553.1	-	-	-	-
CC_TR10414|c0_g1_i1_len=501	18	26	0	0	-	-	element Tf2	KYP63663.1Transposon Ty3-G Gag-Pol polyprotein, partial [Cajanus cajan]	4.7e-96	0.95	302.753	KYP63663.1	-	-	-	-
CC_TR10415|c0_g1_i1_len=782	542	580	172	142	143.93	608.121	Upstream activation factor subunit UAF30	gi|1150147347|ref|XP_020217548.1|protein TRI1-like [Cajanus cajan]/gi|1012355339|gb|KYP66526.1|Upstream activation factor subunit UAF30 [Cajanus cajan]	1.1e-56	0.9923	187.193	XP_020217548.1;KYP66526.1	-	-	-	-
CC_TR1042|c0_g1_i1_len=281	20	14	0	0	-	-	-box kelch-repeat At3g23880-like	XP_020212408.1F-box/kelch-repeat protein At3g23880-like [Cajanus cajan]	8.2e-36	0.9886	135.961	XP_020212408.1	-	-	-	-
CC_TR1042|c0_g2_i1_len=787	78	80	4	8	-	-	F-box/kelch-repeat protein At3g23880-like	gi|1150124803|ref|XP_020212408.1|F-box/kelch-repeat protein At3g23880-like [Cajanus cajan]	5.4e-157	1	454.521	XP_020212408.1	-	-	-	-
CC_TR10421|c0_g1_i1_len=319	18	26	0	0	-	-	---NA---						-	-	-	-
CC_TR10422|c0_g1_i1_len=502	30	44	0	2	-	-	Photosystem II stability/assembly factor HCF136, chloroplastic	gi|1070990134|gb|OEL36667.1|Photosystem II stability/assembly factor HCF136, chloroplastic [Dichanthelium oligosanthes]	0.00046	0.9583	50.447	OEL36667.1	-	-	-	-
CC_TR10424|c0_g1_i1_len=1615	324	328	308	290	274.061	353.769	trpH [Glycine soja]	XP_020222527.1uncharacterized protein LOC109805011 [Cajanus cajan]	0	1	845.114	XP_020222527.1	-	-	-	-
CC_TR10428|c0_g1_i1_len=1244	126	200	0	2	-	-	Exostosin-2	gi|1012349463|gb|KYP60653.1|Exostosin-2 [Cajanus cajan]	2.4e-09	1	70.8626	KYP60653.1	-	-	-	-
CC_TR10430|c0_g1_i1_len=417	146	148	42	68	50.3774	159.518	KRH00845.1hypothetical protein GLYMA_18G237500	KRH00845.1hypothetical protein GLYMA_18G237500 [Glycine max]	1.3e-09	0.6809	62.003	KRH00845.1	-	-	-	-
CC_TR10434|c0_g1_i1_len=915	1336	1340	986	944	884.493	1452.24	-conjugating enzyme E2 2 [Glycine soja]	XP_016736213.1PREDICTED: ubiquitin-conjugating enzyme E2 2 isoform X1 [Gossypium hirsutum]	6.5e-110	0.9261	325.865	XP_016736213.1	-	-	-	-
CC_TR10437|c0_g1_i1_len=398	20	36	210	200	187.899	30.0502	probable inactive receptor kinase At5g58300	gi|1012342577|gb|KYP53770.1|putative inactive receptor kinase At5g58300 family [Cajanus cajan]	2.3e-82	1	250.751	KYP53770.1	-	-	-	-
CC_TR10438|c0_g1_i1_len=1200	2502	2672	1242	1280	1155.69	2804.41	c-type biogenesis ccda-like chloroplastic isoform X1	XP_020214909.1cytochrome c-type biogenesis ccda-like chloroplastic protein 2 [Cajanus cajan]/KYP68925.1hypothetical protein KK1_022575 [Cajanus cajan]	0	1	627.861	KYP68925.1;XP_020214909.1	GO:0017004-cytochrome complex assembly,GO:0055114-oxidation-reduction process	-	GO:0016020-membrane	-
CC_TR10439|c0_g1_i1_len=486	14	32	0	4	-	-	---NA---						-	-	-	-
CC_TR1044|c1_g1_i1_len=493	76	60	0	0	-	-	---NA---						-	-	-	-
CC_TR10440|c0_g1_i1_len=508	28	28	16	18	15.5784	30.3924	intracellular Ras-group-related LRR 6-like	XP_020230269.1plant intracellular Ras-group-related LRR protein 6-like [Cajanus cajan]	6.8e-111	1	328.946	XP_020230269.1	-	-	-	-
CC_TR10445|c0_g1_i1_len=1467	196	182	6	12	-	-	craniofacial development protein 2-like	gi|1150095833|ref|XP_020233683.1|craniofacial development protein 2-like [Cajanus cajan]	2.7e-26	0.524	110.153	XP_020233683.1	-	-	-	-
CC_TR10446|c0_g1_i1_len=584	40	20	0	0	-	-	-related Pol poly from transposon	KYP60535.1Retrovirus-related Pol polyprotein from transposon opus, partial [Cajanus cajan]	2.9e-69	0.7165	224.557	KYP60535.1	-	-	-	-
CC_TR10449|c0_g1_i1_len=572	28	36	2	2	-	-	transcription factor jumonji (JmjC) domain protein, putative	gi|1150132062|ref|XP_020206231.1|uncharacterized protein LOC109791350 [Cajanus cajan]	5.2e-78	1	263.848	XP_020206231.1	-	-	-	-
CC_TR1045|c0_g1_i1_len=568	32	18	0	0	-	-	---NA---						-	-	-	-
CC_TR10450|c0_g1_i1_len=844	58	80	0	0	-	-	---NA---						-	-	-	-
CC_TR10453|c0_g1_i1_len=457	20	38	0	0	-	-	---NA---						-	-	-	-
CC_TR10454|c0_g1_i1_len=643	30	40	10	6	-	-	structural maintenance of chromosomes protein 6B	gi|1150142939|ref|XP_020215308.1|structural maintenance of chromosomes protein 6B [Cajanus cajan]	1e-129	1	400.208	XP_020215308.1	-	-	-	-
CC_TR10455|c0_g1_i1_len=331	4	8	16	18	-	-	repeat-containing At5g59600	XP_020236860.1pentatricopeptide repeat-containing protein At5g59600 [Cajanus cajan]	6.8e-71	1	230.335	XP_020236860.1	-	-	-	-
CC_TR10456|c0_g1_i1_len=1239	342	262	10	26	16.4781	329.515	isoflavone 4'-O-methyltransferase	gi|1150102204|ref|XP_020237164.1|isoflavone 4'-O-methyltransferase-like [Cajanus cajan]	0	1	749.584	XP_020237164.1	-	-	-	-
CC_TR10457|c0_g1_i1_len=404	330	306	252	210	211.767	345.685	chloroplastic isoform X3 [Abrus precatorius]	ABN08856.1Putative transporter C20orf59 homolog, related [Medicago truncatula]	2.2e-91	0.9776	272.707	ABN08856.1	-	-	-	-
CC_TR10458|c0_g1_i1_len=695	15572	16568	890	740	747.145	17421.8	lipid transfer protein precursor	gi|1150096555|ref|XP_020234084.1|non-specific lipid-transfer protein 1-like [Cajanus cajan]	4.6e-54	1	178.718	XP_020234084.1	-	-	-	-
CC_TR10459|c0_g1_i1_len=428	174	132	0	0	-	-	---NA---						-	-	-	-
CC_TR1046|c0_g1_i1_len=427	36	42	0	0	-	-	---NA---						-	-	-	-
CC_TR10461|c0_g1_i1_len=541	32	26	2	0	-	-	---NA---						-	-	-	-
CC_TR10462|c0_g1_i1_len=595	816	894	416	374	362.076	926.386	-sulfur cluster assembly 1 [Glycine soja]	KHN19301.1Iron-sulfur cluster assembly protein 1 [Glycine soja]	1.6e-43	1	150.599	KHN19301.1	-	-	-	-
CC_TR10463|c0_g1_i1_len=459	42	64	0	0	-	-	---NA---						-	-	-	-
CC_TR10467|c0_g1_i1_len=467	24	18	116	118	107.231	22.9227	E3 ubiquitin-protein ligase XBAT32	gi|1012340198|gb|KYP51418.1|Serine/threonine-protein phosphatase 6 regulatory ankyrin repeat subunit B [Cajanus cajan]/gi|1150091223|ref|XP_020231292.1|E3 ubiquitin-protein ligase XBAT32 [Cajanus cajan]	4.4e-50	1	177.178	KYP51418.1;XP_020231292.1	-	-	-	-
CC_TR10468|c0_g1_i1_len=404	18	32	0	0	-	-	12 [Cajanus cajan]	XP_020238107.1receptor-like protein 12 [Cajanus cajan]	7.4e-69	1	214.157	XP_020238107.1	-	-	-	-
CC_TR10469|c0_g1_i1_len=271	16	14	0	4	-	-	Protein LIGHT-DEPENDENT SHORT HYPOCOTYLS 6	gi|1070946927|gb|OEL24639.1|Protein LIGHT-DEPENDENT SHORT HYPOCOTYLS 6 [Dichanthelium oligosanthes]	1.2e-10	1	65.855	OEL24639.1	-	-	-	-
CC_TR1047|c0_g1_i1_len=337	16	24	16	16	14.6643	21.5378	PWWP MBT superfamily [Medicago truncatula]	KYP58358.1Uncharacterized protein At1g51745 family [Cajanus cajan]	3.6e-70	1	231.491	KYP58358.1	-	-	-	-
CC_TR1047|c0_g2_i1_len=336	10	18	14	16	13.7454	15.0251	PWWP MBT superfamily [Medicago truncatula]	KYP58358.1Uncharacterized protein At1g51745 family [Cajanus cajan]	1.9e-46	1	168.318	KYP58358.1	-	-	-	-
CC_TR10470|c0_g1_i1_len=243	6	20	0	0	-	-	---NA---						-	-	-	-
CC_TR10471|c0_g1_i1_len=296	14	18	44	34	35.7563	17.2815	domain-containing precursor [Glycine max]	XP_020208150.1uncharacterized protein LOC109793091 [Cajanus cajan]	3.3e-66	1	207.994	XP_020208150.1	-	-	-	-
CC_TR10473|c0_g1_i1_len=450	72	74	0	0	-	-	synthase H1 isoform X1 [Vigna unguiculata]	XP_020234233.1cellulose synthase-like protein H1 isoform X2 [Cajanus cajan]	6.2e-82	1	265.388	XP_020234233.1	-	-	-	-
CC_TR10475|c0_g1_i1_len=483	36	26	18	40	26.5527	33.8627	PIP1-1-like [Arachis hypogaea]	RDX96767.1Aquaporin PIP1-3 [Mucuna pruriens]	1.7e-67	1	211.46	RDX96767.1	-	-	-	-
CC_TR10476|c0_g1_i1_len=1118	80	98	26	22	22.0013	96.2195	BTB/POZ domain-containing protein At5g48800	gi|1150121882|ref|XP_020208431.1|BTB/POZ domain-containing protein At5g48800 isoform X1 [Cajanus cajan]/gi|1012319173|gb|KYP32308.1|BTB/POZ domain-containing protein At5g48800 family [Cajanus cajan]	0	1	538.495	XP_020208431.1;KYP32308.1	-	-	-	-
CC_TR10477|c0_g1_i1_len=830	36	32	60	40	45.8501	36.9907	repeat-containing At2g17140	XP_020231452.1pentatricopeptide repeat-containing protein At2g17140 [Cajanus cajan]	0	1	580.867	XP_020231452.1	-	-	-	-
CC_TR1048|c0_g2_i1_len=500	32	38	10	10	9.16521	37.8622	---NA---						-	-	-	-
CC_TR10481|c0_g1_i1_len=748	80	86	0	0	-	-	[Cajanus cajan]	KYP32709.1Thaumatin-like protein [Cajanus cajan]	1.4e-169	1	477.248	KYP32709.1	-	-	-	-
CC_TR10486|c0_g1_i1_len=323	24	32	0	0	-	-	---NA---						-	-	-	-
CC_TR10487|c0_g1_i1_len=415	32	32	54	92	66.8603	34.7342	receptor -like isoform X2	XP_020240558.1glutamate receptor 3.2-like isoform X2 [Cajanus cajan]	5e-91	1	292.352	XP_020240558.1	-	-	-	-
CC_TR10489|c0_g1_i1_len=300	12	18	0	0	-	-	---NA---						-	-	-	-
CC_TR1049|c0_g1_i1_len=873	58	68	0	0	-	-	arginine repetitive matrix 1-like	KYP62229.1hypothetical protein KK1_016755 [Cajanus cajan]	2.2e-77	0.9945	246.514	KYP62229.1	-	-	-	-
CC_TR1049|c0_g2_i1_len=643	42	48	0	0	-	-	arginine repetitive matrix 1-like	KYP62229.1hypothetical protein KK1_016755 [Cajanus cajan]	7.9e-78	0.9945	244.588	KYP62229.1	-	-	-	-
CC_TR10490|c0_g1_i1_len=349	10	18	22	4	-	-	Cas1p GDSL SGNH-like acyl-esterase family [Medicago truncatula]	XP_022637738.1uncharacterized protein LOC106763920 [Vigna radiata var. radiata]/XP_014503585.1uncharacterized protein LOC106763920 [Vigna radiata var. radiata]	4.9e-30	0.9681	121.324	XP_014503585.1;XP_022637738.1	-	-	-	-
CC_TR10491|c0_g1_i1_len=432	14	26	4	8	-	-	ataxia telangiectasia mutated family protein	gi|1012366344|gb|KYP77525.1|Retrovirus-related Pol polyprotein LINE-1, partial [Cajanus cajan]	1.2e-32	0.6013	127.872	KYP77525.1	-	-	-	-
CC_TR10498|c0_g1_i1_len=330	18	4	0	0	-	-	---NA---						-	-	-	-
CC_TR105|c0_g1_i1_len=599	24	32	2	4	-	-	DNA topoisomerase 2	gi|1012360207|gb|KYP71391.1|DNA topoisomerase 2 [Cajanus cajan]	2.1e-75	1	256.914	KYP71391.1	-	-	-	-
CC_TR1050|c0_g1_i1_len=742	292	440	8	6	-	-	---NA---						-	-	-	-
CC_TR10500|c0_g1_i1_len=309	14	18	2	2	-	-	hypothetical protein KK1_023298	gi|1012349688|gb|KYP60878.1|hypothetical protein KK1_023298 [Cajanus cajan]	4.3e-25	1	100.523	KYP60878.1	-	-	-	-
CC_TR10505|c0_g1_i1_len=315	20	24	0	0	-	-	-related Pol poly from transposon TNT 1-94	PNX61611.1hypothetical protein L195_g052549, partial [Trifolium pratense]	2.2e-17	0.7667	85.1149	PNX61611.1	-	-	-	-
CC_TR10506|c0_g1_i1_len=801	50	60	310	302	280.465	59.4855	probable phospholipid-transporting ATPase 4	gi|1012347345|gb|KYP58536.1|Phospholipid-transporting ATPase 6 [Cajanus cajan]	0	1	558.91	KYP58536.1	GO:0006812-cation transport,GO:0015914-phospholipid transport	GO:0005524-ATP binding,GO:0004012-phospholipid-translocating ATPase activity,GO:0000287-magnesium ion binding,GO:0019829-cation-transporting ATPase activity	GO:0016021-integral to membrane	-
CC_TR10509|c0_g1_i1_len=260	4	14	0	0	-	-	---NA---						-	-	-	-
CC_TR1051|c0_g2_i1_len=997	84	94	10	20	13.7358	96.3906	ABSCISIC ACID-INSENSITIVE 5-like protein 2	gi|1150153313|ref|XP_020218971.1|ABSCISIC ACID-INSENSITIVE 5-like protein 2 [Cajanus cajan]	4.9e-115	1	345.125	XP_020218971.1	-	-	-	-
CC_TR10511|c0_g1_i1_len=541	22	30	0	2	-	-	---NA---						-	-	-	-
CC_TR10512|c0_g1_i1_len=538	30	28	18	18	16.4974	31.5207	repeat-containing At4g11690-like	XP_020204698.1pentatricopeptide repeat-containing protein At4g11690-like [Cajanus cajan]/KYP37587.1hypothetical protein KK1_041216 [Cajanus cajan]	1.4e-124	1	371.318	XP_020204698.1;KYP37587.1	-	-	-	-
CC_TR10513|c0_g1_i1_len=572	44	24	0	0	-	-	element Tf2	KYP37409.1Retrotransposable element Tf2 [Cajanus cajan]	2e-79	0.8188	247.284	KYP37409.1	-	-	-	-
CC_TR10516|c0_g1_i1_len=471	28	22	0	0	-	-	[Glycine max]	KYP75730.1hypothetical protein KK1_019930 [Cajanus cajan]	2.1e-99	0.9936	318.931	KYP75730.1	-	-	-	-
CC_TR10522|c0_g1_i1_len=478	32	44	0	0	-	-	repeat-containing mitochondrial	KYP68428.1hypothetical protein KK1_022052 [Cajanus cajan]	3e-103	1	309.301	KYP68428.1	-	-	-	-
CC_TR10528|c0_g1_i1_len=450	502	550	0	0	-	-	---NA---						-	-	-	-
CC_TR1053|c0_g2_i1_len=595	44	38	48	52	45.8212	44.6315	esterase lipase EXL1-like	XP_020204883.1GDSL esterase/lipase EXL1-like [Cajanus cajan]	3.7e-109	1	326.25	XP_020204883.1	-	-	-	-
CC_TR10538|c0_g1_i1_len=349	26	26	8	4	-	-	ARF guanine-nucleotide exchange factor GNOM-like	gi|1012353574|gb|KYP64762.1|Pattern formation protein EMB30 [Cajanus cajan]	2.4e-74	1	249.21	KYP64762.1	-	-	-	-
CC_TR1054|c0_g1_i1_len=620	40	38	20	20	18.3304	42.3751	BC10-like [Glycine soja]	XP_020222044.1uncharacterized protein LOC109804602 [Cajanus cajan]/KYP62735.1hypothetical protein KK1_017283 [Cajanus cajan]	1.5e-97	1	297.745	KYP62735.1;XP_020222044.1	-	GO:0008375-acetylglucosaminyltransferase activity	GO:0016020-membrane	-
CC_TR10541|c0_g1_i1_len=451	48	30	0	0	-	-	---NA---						-	-	-	-
CC_TR10544|c0_g1_i1_len=889	64	72	8	2	-	-	NAC domain-containing protein 73-like	gi|1150163710|ref|XP_020224487.1|NAC domain-containing protein 73-like [Cajanus cajan]	0	1	548.125	XP_020224487.1	GO:0006355-regulation of transcription, DNA-dependent	GO:0003677-DNA binding	-	-
CC_TR10546|c0_g1_i1_len=276	12	8	24	28	-	-	acetylesterase 9 isoform X1 [Glycine max]	XP_020240514.1pectin acetylesterase 9-like [Cajanus cajan]	5.4e-58	1	192.2	XP_020240514.1	-	-	-	-
CC_TR10549|c0_g1_i1_len=1154	146	226	10	10	9.16521	200.181	Transcription factor bHLH131	gi|1012355141|gb|KYP66328.1|hypothetical protein KK1_012617 [Cajanus cajan]/gi|1150147873|ref|XP_020217574.1|uncharacterized protein LOC109801021 [Cajanus cajan]	1.3e-176	1	502.671	XP_020217574.1;KYP66328.1	-	-	-	-
CC_TR1055|c0_g1_i1_len=523	66	42	36	48	38.4794	59.1273	aldo-keto reductase 1 [Glycine soja]	XP_020205830.1perakine reductase-like [Cajanus cajan]	5.6e-113	0.9702	334.339	XP_020205830.1	-	-	-	-
CC_TR1055|c0_g2_i1_len=385	40	32	24	36	27.4812	39.2471	aldo-keto reductase 1 [Glycine soja]	XP_020205830.1perakine reductase-like [Cajanus cajan]	6.2e-71	0.9565	225.328	XP_020205830.1	-	-	-	-
CC_TR10550|c0_g1_i1_len=722	156	136	614	592	552.688	158.903	inactive nicotinamidase At3g16190	XP_020227659.1probable inactive nicotinamidase At3g16190 [Cajanus cajan]	1e-147	0.9808	421.779	XP_020227659.1	-	-	-	-
CC_TR10551|c0_g1_i1_len=958	28	52	4	2	-	-	serine/threonine protein phosphatase	gi|1150111708|ref|XP_020203404.1|uncharacterized protein LOC109788952 [Cajanus cajan]/gi|1150111710|ref|XP_020203405.1|uncharacterized protein LOC109788952 [Cajanus cajan]	0	1	667.152	XP_020203405.1;XP_020203404.1	-	-	-	-
CC_TR10558|c0_g2_i1_len=969	58	68	6	8	-	-	uncharacterized protein LOC109796576	gi|1150136482|ref|XP_020211834.1|uncharacterized protein LOC109796576 [Cajanus cajan]	1.6e-131	1	385.956	XP_020211834.1	-	-	-	-
CC_TR10559|c0_g1_i1_len=823	226	200	46	54	45.8164	231.756	probable WRKY transcription factor 4	gi|1150152280|ref|XP_020218448.1|probable WRKY transcription factor 4 [Cajanus cajan]	2.7e-126	1	376.326	XP_020218448.1	-	-	-	-
CC_TR1056|c0_g1_i2_len=805	66	60	12	30	19.2253	68.5113	-box ATP-dependent RNA helicase mitochondrial-like isoform X4	XP_020205180.1DExH-box ATP-dependent RNA helicase DExH5, mitochondrial-like isoform X4 [Cajanus cajan]	0	1	533.487	XP_020205180.1	-	-	-	-
CC_TR10561|c0_g1_i1_len=688	242	184	262	276	246.527	232.44	ubiquitin- ligase SIS3	XP_020225896.1E3 ubiquitin-protein ligase SIS3-like isoform X2 [Cajanus cajan]	1.4e-82	1	260.766	XP_020225896.1	-	-	-	-
CC_TR10564|c0_g1_i1_len=358	130	116	6	10	-	-	11-oxo-beta-amyrin 30-oxidase	gi|1012337643|gb|KYP48913.1|Secologanin synthase [Cajanus cajan]/gi|1150095673|ref|XP_020233595.1|11-oxo-beta-amyrin 30-oxidase-like [Cajanus cajan]	6.1e-62	1	206.453	XP_020233595.1;KYP48913.1	-	-	-	-
CC_TR10564|c0_g2_i1_len=451	258	254	30	20	22.925	277.959	11-oxo-beta-amyrin 30-oxidase	gi|1012337643|gb|KYP48913.1|Secologanin synthase [Cajanus cajan]/gi|1150095673|ref|XP_020233595.1|11-oxo-beta-amyrin 30-oxidase-like [Cajanus cajan]	3.7e-102	1	311.612	XP_020233595.1;KYP48913.1	-	-	-	-
CC_TR10566|c0_g2_i1_len=633	84	96	150	108	118.282	97.4333	XP_020221279.1uncharacterized protein LOC109803971 isoform X2	XP_020221279.1uncharacterized protein LOC109803971 isoform X2 [Cajanus cajan]	4.8e-141	1	400.979	XP_020221279.1	-	-	-	-
CC_TR10568|c0_g1_i1_len=259	10	36	0	0	-	-	---NA---						-	-	-	-
CC_TR10569|c0_g2_i1_len=477	34	20	0	2	-	-	Retrotransposable element Tf2	gi|920714679|gb|KOM54767.1|hypothetical protein LR48_Vigan10g065900 [Vigna angularis]	5.5e-35	0.6164	134.806	KOM54767.1	-	-	-	-
CC_TR1057|c0_g1_i1_len=485	26	24	0	0	-	-	uncoupling 4-like	XP_020211553.1mitochondrial uncoupling protein 4-like [Cajanus cajan]	6.4e-89	0.9801	267.314	XP_020211553.1	-	-	-	-
CC_TR10573|c0_g1_i1_len=521	38	20	0	4	-	-	C2 domain protein	gi|1012361570|gb|KYP72753.1|hypothetical protein KK1_005354 [Cajanus cajan]/gi|1150132137|ref|XP_020206555.1|uncharacterized protein LOC109791646 [Cajanus cajan]	6.1e-123	1	358.221	XP_020206555.1;KYP72753.1	-	-	-	-
CC_TR10574|c0_g1_i1_len=616	20	52	42	40	37.5798	38.3915	tRNA pseudouridine synthase	KYP72956.1Putative tRNA pseudouridine synthase [Cajanus cajan]	9e-130	1	382.489	KYP72956.1	-	-	-	-
CC_TR10575|c0_g1_i1_len=1177	122	134	558	668	561.695	138.68	-kDa microtubule-associated AIR9 isoform X1	XP_020203722.1187-kDa microtubule-associated protein AIR9 [Cajanus cajan]	0	1	786.178	XP_020203722.1	-	-	-	-
CC_TR10576|c0_g1_i1_len=337	40	38	4	2	-	-	bidirectional sugar transporter SWEET3	gi|1150163629|ref|XP_020224445.1|bidirectional sugar transporter SWEET3-like [Cajanus cajan]/gi|1012347441|gb|KYP58632.1|Protein RUPTURED POLLEN GRAIN 1 [Cajanus cajan]	3.4e-60	1	194.512	KYP58632.1;XP_020224445.1	GO:0008643-carbohydrate transport	-	GO:0005886-plasma membrane,GO:0016021-integral to membrane	-
CC_TR10578|c0_g1_i1_len=488	154	156	22	30	23.8199	168.201	metal-nicotianamine transporter YSL1-like	gi|1150133452|ref|XP_020210196.1|metal-nicotianamine transporter YSL1-like [Cajanus cajan]	1.4e-31	1	129.413	XP_020210196.1	-	-	-	-
CC_TR10579|c0_g1_i1_len=593	488	480	154	130	130.175	525.526	PLATZ transcription factor family protein	gi|1445414023|gb|RDY00613.1|hypothetical protein CR513_16178, partial [Mucuna pruriens]	8.5e-61	0.9394	201.445	RDY00613.1	-	-	-	-
CC_TR10579|c0_g2_i1_len=616	752	718	326	290	282.332	798.529	[Glycine max]	RDY00613.1hypothetical protein CR513_16178, partial [Mucuna pruriens]	3.5e-104	0.9608	312.383	RDY00613.1	-	-	-	-
CC_TR1058|c0_g1_i1_len=318	22	14	0	0	-	-	---NA---						-	-	-	-
CC_TR10580|c0_g2_i1_len=371	86	66	42	44	39.408	82.9216	XP_020235992.1uncharacterized protein LOC109815641	XP_020235992.1uncharacterized protein LOC109815641 [Cajanus cajan]	5.3e-24	1	96.2857	XP_020235992.1	-	-	-	-
CC_TR10582|c0_g2_i1_len=425	118	142	156	158	143.891	140.594	negative regulator of transcription subunit 3-like isoform X1 [Vigna radiata radiata]	XP_020218755.1LOW QUALITY PROTEIN: general negative regulator of transcription subunit 3-like [Cajanus cajan]	7.7e-61	1	211.075	XP_020218755.1	-	-	-	-
CC_TR10582|c0_g3_i1_len=368	26	48	36	34	32.0806	39.6909	negative regulator of transcription subunit 3-like isoform X1 [Vigna radiata radiata]	XP_020218755.1LOW QUALITY PROTEIN: general negative regulator of transcription subunit 3-like [Cajanus cajan]	2e-56	0.8582	197.978	XP_020218755.1	-	-	-	-
CC_TR10584|c0_g1_i1_len=404	50	74	20	18	17.4163	66.7842	XP_020214696.1uncharacterized protein LOC109798730	XP_020214696.1uncharacterized protein LOC109798730 [Cajanus cajan]	0.00025	1	50.447	XP_020214696.1	-	-	-	-
CC_TR10586|c0_g1_i1_len=384	12	8	484	486	-	-	aquaporin SIP1-1-like	gi|1150096802|ref|XP_020234219.1|aquaporin SIP1-1-like [Cajanus cajan]/gi|1012336984|gb|KYP48270.1|Aquaporin SIP1-1 [Cajanus cajan]	3.2e-58	1	189.504	KYP48270.1;XP_020234219.1	-	-	-	-
CC_TR10588|c0_g1_i1_len=701	46	62	10	22	14.6499	58.2718	putative vacuolar protein sorting-associated protein 13A	gi|1150124819|ref|XP_020213358.1|uncharacterized protein LOC109797630 [Cajanus cajan]	2.1e-153	0.9957	482.256	XP_020213358.1	-	-	-	-
CC_TR10588|c0_g2_i1_len=1420	128	166	14	32	21.0583	158.747	putative vacuolar protein sorting-associated protein 13A	gi|1150124819|ref|XP_020213358.1|uncharacterized protein LOC109797630 [Cajanus cajan]	0	0.9979	980.704	XP_020213358.1	-	-	-	-
CC_TR1059|c0_g2_i1_len=520	28	30	62	62	56.8243	31.4351	-(apurinic or apyrimidinic site) lyase	XP_020235759.1DNA-(apurinic or apyrimidinic site) lyase isoform X2 [Cajanus cajan]/KYP46609.1Exodeoxyribonuclease [Cajanus cajan]	7.2e-97	0.9929	293.893	KYP46609.1;XP_020235759.1	-	-	-	-
CC_TR10591|c0_g2_i1_len=609	266	320	562	580	523.312	316.88	LOC100526901 isoform X1 [Glycine max]	XP_020213390.1uncharacterized protein LOC109797690 [Cajanus cajan]/KYP71036.1hypothetical protein KK1_010279 [Cajanus cajan]	1.1e-95	1	284.263	XP_020213390.1;KYP71036.1	-	-	-	-
CC_TR10592|c0_g1_i1_len=493	646	918	306	270	264.001	842.999	basic-leucine zipper transcription factor P isoform X1 [Glycine soja]	KYP67415.1hypothetical protein KK1_023755 [Cajanus cajan]/XP_020215553.1uncharacterized protein LOC109799412 [Cajanus cajan]	8.9e-59	1	188.734	XP_020215553.1;KYP67415.1	-	-	-	-
CC_TR10592|c0_g2_i1_len=655	816	1144	384	340	331.833	1056.72	basic-leucine zipper transcription factor P isoform X1 [Glycine soja]	KYP67415.1hypothetical protein KK1_023755 [Cajanus cajan]/XP_020215553.1uncharacterized protein LOC109799412 [Cajanus cajan]	6.5e-58	1	188.734	XP_020215553.1;KYP67415.1	-	-	-	-
CC_TR10593|c0_g1_i1_len=396	22	30	2	8	-	-	senescence/dehydration-associated protein At4g35985, chloroplastic	gi|1150143887|ref|XP_020215830.1|senescence/dehydration-associated protein At4g35985, chloroplastic-like [Cajanus cajan]/gi|1012356293|gb|KYP67479.1|hypothetical protein KK1_023821 [Cajanus cajan]	4.9e-61	1	201.06	KYP67479.1;XP_020215830.1	-	-	-	-
CC_TR10594|c0_g2_i1_len=259	38	28	36	22	26.5959	36.0336	system A	XP_020210722.1uncharacterized protein LOC109795589 [Cajanus cajan]/KYP77055.1hypothetical protein KK1_021322 [Cajanus cajan]	1.9e-21	1	89.3521	XP_020210722.1;KYP77055.1	-	-	-	-
CC_TR10596|c0_g2_i1_len=1415	728	770	430	434	395.932	812.099	decarboxylase 2	KYP46666.1Pyruvate decarboxylase isozyme 2 [Cajanus cajan]/XP_020235713.1pyruvate decarboxylase 2 [Cajanus cajan]	0	1	962.985	KYP46666.1;XP_020235713.1	-	-	-	-
CC_TR10597|c0_g1_i1_len=1550	162	158	22	10	14.6788	173.757	alanine--glyoxylate aminotransferase 2 homolog 3, mitochondrial	gi|1012334114|gb|KYP45485.1|hypothetical protein KK1_032958, partial [Cajanus cajan]	0	0.9879	514.227	KYP45485.1	-	-	-	-
CC_TR10599|c0_g1_i1_len=397	8	32	2	4	-	-	lactoylglutathione lyase [Glycine max]	KYP59607.1hypothetical protein KK1_015043 [Cajanus cajan]/XP_020223230.1uncharacterized protein LOC109805538 [Cajanus cajan]	2.3e-81	1	246.128	KYP59607.1;XP_020223230.1	-	-	-	-
CC_TR1060|c0_g1_i1_len=2118	226	250	120	82	92.6143	257.822	kinase FERONIA	XP_020222749.1putative receptor-like protein kinase At5g39000 [Cajanus cajan]	0	1	1266.91	XP_020222749.1	-	-	-	-
CC_TR10605|c0_g1_i1_len=398	114	142	70	32	46.7882	138.338	inorganic pyrophosphatase 4-like isoform X2 [Arachis hypogaea]	XP_020227524.1soluble inorganic pyrophosphatase 4 [Cajanus cajan]/KYP74118.1Soluble inorganic pyrophosphatase [Cajanus cajan]	1e-29	1	116.316	KYP74118.1;XP_020227524.1	-	-	-	-
CC_TR10608|c0_g1_i1_len=1096	102	126	30	28	26.5815	123.227	DNA repair protein RAD51 homolog 2 isoform X1	gi|1150161363|ref|XP_020223212.1|DNA repair protein RAD51 homolog 2 isoform X2 [Cajanus cajan]	7.7e-53	0.9892	189.119	XP_020223212.1	-	-	-	-
CC_TR1061|c0_g1_i1_len=448	20	26	12	10	10.0841	24.8369	kinase isoform X2 [Arachis ipaensis]	XP_020223358.1thymidylate kinase isoform X1 [Cajanus cajan]/KYP58868.1Thymidylate kinase [Cajanus cajan]	1.7e-102	1	303.908	KYP58868.1;XP_020223358.1	-	-	-	-
CC_TR10616|c0_g1_i1_len=348	8	30	96	72	-	-	P450 71D11	XP_020217768.1cytochrome P450 71D11-like [Cajanus cajan]	3.7e-37	1	141.354	XP_020217768.1	-	-	-	-
CC_TR10621|c0_g1_i1_len=1170	206	228	1508	1480	1369.32	235.071	Putative LRR receptor-like serine/threonine-protein kinase	gi|1150093532|ref|XP_020232486.1|MDIS1-interacting receptor like kinase 2-like [Cajanus cajan]	0	1	732.25	XP_020232486.1	-	-	-	-
CC_TR10622|c0_g1_i1_len=466	150	146	2	0	-	-	putative lipid-transfer protein DIR1	gi|1012319963|gb|KYP32838.1|hypothetical protein KK1_046374 [Cajanus cajan]/gi|1150120611|ref|XP_020208084.1|putative lipid-transfer protein DIR1 [Cajanus cajan]	1.3e-52	0.9902	171.785	KYP32838.1;XP_020208084.1	-	-	-	-
CC_TR10623|c0_g1_i1_len=729	218	218	92	172	120.885	236.627	pre-mRNA-splicing factor ATP-dependent RNA helicase DEAH5 [Abrus precatorius]	XP_020233085.1probable pre-mRNA-splicing factor ATP-dependent RNA helicase DEAH5 [Cajanus cajan]	6.4e-58	1	208.764	XP_020233085.1	-	-	-	-
CC_TR10624|c0_g1_i1_len=446	24	20	6	18	-	-	-rich repeat receptor-like serine threonine- kinase At1g17230	KYP65106.1LRR receptor-like serine/threonine-protein kinase RCH1 [Cajanus cajan]	3.3e-79	1	261.922	KYP65106.1	-	-	-	-
CC_TR10627|c0_g1_i1_len=550	52	56	0	0	-	-	form of pathogenesis-related 1-like	XP_020234043.1basic form of pathogenesis-related protein 1-like [Cajanus cajan]/KYP48471.1hypothetical protein KK1_029846 [Cajanus cajan]	3.5e-118	0.9938	340.887	XP_020234043.1;KYP48471.1	-	-	GO:0005576-extracellular region	-
CC_TR1063|c0_g1_i1_len=828	58	48	98	82	82.5061	57.7424	-like serine threonine- kinase ALE2 isoform X1	XP_020227216.1receptor-like serine/threonine-protein kinase ALE2 isoform X1 [Cajanus cajan]	2.7e-67	0.9934	234.187	XP_020227216.1	-	-	-	-
CC_TR1063|c0_g2_i1_len=1483	118	100	216	230	204.367	118.698	-like serine threonine- kinase ALE2 isoform X1	KYP54334.1Serine/threonine-protein kinase PBS1 [Cajanus cajan]/XP_020227217.1receptor-like serine/threonine-protein kinase ALE2 isoform X2 [Cajanus cajan]	0	0.9973	567.385	XP_020227217.1;KYP54334.1	-	-	-	-
CC_TR10631|c0_g1_i1_len=420	52	60	60	56	53.163	60.6138	domain and HEAT repeat-containing KIAA1468	XP_020218710.1lisH domain and HEAT repeat-containing protein KIAA1468 [Cajanus cajan]	3.4e-88	1	288.5	XP_020218710.1	-	-	-	-
CC_TR10632|c0_g1_i1_len=1548	3484	3516	810	804	739.639	3798.37	plastoglobulin-1, chloroplastic	gi|1150111117|ref|XP_020203076.1|plastoglobulin-1, chloroplastic [Cajanus cajan]/gi|1012327770|gb|KYP39459.1|hypothetical protein KK1_039238 [Cajanus cajan]	2e-123	1	374.785	XP_020203076.1;KYP39459.1	-	GO:0005198-structural molecule activity	GO:0009535-chloroplast thylakoid membrane,GO:0010287-plastoglobule	-
CC_TR10634|c0_g1_i1_len=500	34	40	20	14	15.5881	40.0331	amino acid transporter 1	XP_020202543.1vacuolar amino acid transporter 1-like [Cajanus cajan]/KYP40064.1Vacuolar amino acid transporter 1 [Cajanus cajan]	4.5e-115	1	342.428	KYP40064.1;XP_020202543.1	-	-	-	-
CC_TR10635|c0_g1_i1_len=554	756	818	40	18	26.6055	852.918	Asparagine synthetase [glutamine-hydrolyzing] 2	gi|1012336224|gb|KYP47530.1|Asparagine synthetase [glutamine-hydrolyzing] 2 [Cajanus cajan]	6e-60	1	205.682	KYP47530.1	-	-	-	-
CC_TR10637|c0_g1_i1_len=641	62	52	118	72	87.1248	62.0842	-box domain-containing 33-like isoform X2	XP_020214562.1U-box domain-containing protein 33-like isoform X2 [Cajanus cajan]	1.1e-140	1	417.157	XP_020214562.1	-	-	-	-
CC_TR1064|c0_g1_i1_len=876	68	88	304	272	263.996	84.2369	: BTB POZ and TAZ domain-containing 4-like [Lupinus angustifolius]	XP_020230427.1BTB/POZ and TAZ domain-containing protein 4 isoform X2 [Cajanus cajan]	2.3e-145	0.9959	420.239	XP_020230427.1	GO:0006355-regulation of transcription, DNA-dependent,GO:0016573-histone acetylation	GO:0003712-transcription cofactor activity,GO:0008270-zinc ion binding,GO:0004402-histone acetyltransferase activity	GO:0005634-nucleus	-
CC_TR10640|c0_g1_i1_len=323	10	18	8	10	-	-	-like GTP-binding	RDX67784.1Rac-like GTP-binding protein RAC2, partial [Mucuna pruriens]	7.9e-14	0.9722	74.3294	RDX67784.1	-	-	-	-
CC_TR10642|c0_g1_i1_len=286	8	16	0	0	-	-	response factor 8	RDY05326.1Auxin response factor 8, partial [Mucuna pruriens]	7e-19	0.6724	72.7886	RDY05326.1	-	-	-	-
CC_TR10643|c0_g1_i1_len=357	12	18	0	0	-	-	-related Pol poly from transposon TNT 1-94	KYP72430.1Retrovirus-related Pol polyprotein from transposon TNT 1-94 [Cajanus cajan]	2.6e-73	0.9237	225.713	KYP72430.1	-	-	-	-
CC_TR10644|c0_g1_i1_len=378	16	20	0	0	-	-	KRH73601.1hypothetical protein GLYMA_02G283100	KRH73601.1hypothetical protein GLYMA_02G283100 [Glycine max]	4e-05	0.62	49.2914	KRH73601.1	-	-	-	-
CC_TR10646|c0_g1_i1_len=846	136	152	340	318	301.562	155.962	DNA methylation 1 isoform A [Glycine soja]	KYP42930.1hypothetical protein KK1_035637 [Cajanus cajan]	0	1	518.464	KYP42930.1	-	-	-	-
CC_TR10647|c0_g1_i1_len=424	24	26	6	22	-	-	cofactor sulfurase	KYP74924.1Molybdenum cofactor sulfurase 1 [Cajanus cajan]/XP_020238847.1uncharacterized protein LOC109817901 [Cajanus cajan]	2.3e-61	1	209.149	XP_020238847.1;KYP74924.1	-	-	-	-
CC_TR10648|c0_g1_i1_len=486	20	22	26	40	30.2284	22.7515	#NAME?	XP_020224788.1uncharacterized protein LOC109806713 [Cajanus cajan]/KYP60281.1hypothetical protein KK1_015734 [Cajanus cajan]	7.2e-61	1	202.601	XP_020224788.1;KYP60281.1	-	-	-	-
CC_TR1065|c0_g1_i1_len=348	36	44	2	4	-	-	---NA---						-	-	-	-
CC_TR10650|c0_g1_i1_len=340	14	2	26	6	-	-	-helicase-DNA-binding 3-like isoform X1 [Cajanus cajan]	XP_020210801.1chromodomain-helicase-DNA-binding protein 2-like isoform X5 [Cajanus cajan]	2e-57	1	201.445	XP_020210801.1	-	-	-	-
CC_TR10653|c0_g1_i1_len=384	20	28	62	66	58.6525	25.8795	---NA---						-	-	-	-
CC_TR10654|c0_g1_i1_len=498	56	52	58	90	67.7841	58.6995	receptor kinase At2g42960 [Glycine soja]	XP_020236729.1probable receptor-like protein kinase At2g42960 [Cajanus cajan]/XP_020236709.1probable receptor-like protein kinase At2g42960 [Cajanus cajan]/XP_020236720.1probable receptor-like protein kinase At2g42960 [Cajanus cajan]	3.9e-102	1	311.997	XP_020236720.1;XP_020236729.1;XP_020236709.1	-	-	-	-
CC_TR10657|c0_g1_i1_len=304	40	68	2	2	-	-	---NA---						-	-	-	-
CC_TR10659|c0_g1_i1_len=453	24	10	2	2	-	-	hypothetical protein KK1_007586	gi|1012363710|gb|KYP74893.1|hypothetical protein KK1_007586 [Cajanus cajan]	2.8e-45	0.954	154.836	KYP74893.1	-	-	-	-
CC_TR10663|c0_g1_i1_len=305	114	168	0	0	-	-	---NA---						-	-	-	-
CC_TR10665|c0_g1_i1_len=602	162	204	0	0	-	-	- homolog 5	XP_020233187.1uncharacterized protein LOC109813415 [Cajanus cajan]/KYP49353.1hypothetical protein KK1_028896 [Cajanus cajan]	1.2e-102	1	301.597	KYP49353.1;XP_020233187.1	-	-	-	-
CC_TR10666|c0_g1_i1_len=628	24	36	2	18	-	-	RDY11145.1DNA ligase 6, partial	RDY11145.1DNA ligase 6, partial [Mucuna pruriens]	7.6e-07	0.7321	60.077	RDY11145.1	-	-	-	-
CC_TR10668|c0_g1_i1_len=339	20	6	2	2	-	-	KIN-7O isoform X4	XP_020230288.1kinesin-like protein KIN-7O [Cajanus cajan]	1.8e-45	1	167.162	XP_020230288.1	-	-	-	-
CC_TR10669|c0_g1_i1_len=482	16	28	0	0	-	-	: uncharacterized mitochondrial g00810-like	KYP62373.1Copia protein, partial [Cajanus cajan]	5.5e-98	0.9858	288.115	KYP62373.1	-	-	-	-
CC_TR1067|c0_g2_i1_len=386	6	12	26	26	-	-	transporter C family member 5	XP_020228752.1ABC transporter C family member 5-like [Cajanus cajan]	3.2e-76	1	255.758	XP_020228752.1	-	-	-	-
CC_TR10672|c0_g1_i1_len=644	50	46	0	0	-	-	---NA---						-	-	-	-
CC_TR10673|c0_g1_i1_len=1047	152	130	96	166	119.98	153.518	glycosylase AP lyase ROS1-like isoform X1 [Glycine soja]	XP_020227226.1protein ROS1-like [Cajanus cajan]	2.7e-165	1	519.62	XP_020227226.1	-	-	-	-
CC_TR10677|c0_g1_i1_len=580	38	36	2	4	-	-	embryogenesis-associated protein EMB8	gi|1012363558|gb|KYP74741.1|hypothetical protein KK1_007432 [Cajanus cajan]	3e-75	1	244.973	KYP74741.1	-	-	-	-
CC_TR10679|c0_g1_i1_len=657	74	46	64	68	60.4856	65.7256	1 [Vigna unguiculata]	XP_020236260.1ETO1-like protein 1 isoform X2 [Cajanus cajan]	4.3e-153	1	451.055	XP_020236260.1	-	-	-	-
CC_TR1068|c0_g1_i1_len=2104	2484	2606	722	656	631.562	2759.85	ankyrin repeat-containing protein At2g01680	gi|1150158679|ref|XP_020221782.1|ankyrin repeat-containing protein At2g01680 [Cajanus cajan]	0	0.9981	1090.1	XP_020221782.1	-	-	-	-
CC_TR10682|c0_g1_i1_len=330	10	18	0	0	-	-	---NA---						-	-	-	-
CC_TR10686|c0_g1_i1_len=417	48	62	16	20	16.4926	59.4	ARALYDRAFT [Trifolium pratense]	XP_020230327.1CASP-like protein 4A3 [Cajanus cajan]	3.1e-31	1	122.094	XP_020230327.1	-	-	-	-
CC_TR10687|c0_g1_i1_len=1080	2958	3330	2156	1814	1819.7	3404.68	ribosomal chloroplastic	XP_020207726.130S ribosomal protein S17, chloroplastic [Cajanus cajan]/KYP33457.1hypothetical protein KK1_045690 [Cajanus cajan]	6.9e-84	1	260.766	KYP33457.1;XP_020207726.1	-	-	-	-
CC_TR10688|c0_g1_i1_len=419	180	196	10	4	-	-	triose phosphate/phosphate translocator, non-green plastid, chloroplastic-like	gi|255634214|gb|ACU17471.1|unknown [Glycine max]	1e-12	1	70.8626	ACU17471.1	-	-	-	-
CC_TR10690|c0_g1_i1_len=807	56	52	322	328	297.862	58.6995	MACPF domain-containing protein CAD1	gi|1150119599|ref|XP_020207598.1|MACPF domain-containing protein CAD1 [Cajanus cajan]	7.1e-138	1	409.068	XP_020207598.1	-	-	-	-
CC_TR10691|c0_g1_i1_len=317	14	8	14	20	-	-	SCARECROW isoform X1	XP_020239486.1protein SCARECROW isoform X2 [Cajanus cajan]	7.8e-32	1	127.872	XP_020239486.1	-	-	-	-
CC_TR10696|c0_g1_i1_len=671	1118	1362	912	888	824.897	1340.73	XP_020202907.1uncharacterized protein LOC109788566	XP_020202907.1uncharacterized protein LOC109788566 [Cajanus cajan]	4.5e-98	1	305.834	XP_020202907.1	-	-	-	-
CC_TR10697|c0_g1_i1_len=1625	124	124	24	46	32.0518	134.595	protein ESKIMO 1 isoform X1	gi|1150130646|ref|XP_020238741.1|protein ESKIMO 1-like [Cajanus cajan]/gi|1012361886|gb|KYP73069.1|hypothetical protein KK1_005680 [Cajanus cajan]	0	1	867.07	KYP73069.1;XP_020238741.1	-	-	-	-
CC_TR10698|c0_g1_i1_len=466	18	30	0	0	-	-	and polymerase-containing TEBICHI isoform X2	XP_020228897.1helicase and polymerase-containing protein TEBICHI [Cajanus cajan]	9.5e-103	1	333.183	XP_020228897.1	-	-	-	-
CC_TR1070|c0_g1_i1_len=379	36	56	60	68	58.6477	49.5026	up-regulated Nod 19 [Medicago truncatula]	KYP49633.1hypothetical protein KK1_028604 [Cajanus cajan]	8.6e-87	1	264.618	KYP49633.1	-	-	-	-
CC_TR10700|c0_g1_i1_len=606	42	40	0	0	-	-	oxidase GLOX-like	XP_020235802.1aldehyde oxidase GLOX-like [Cajanus cajan]/KYP46587.1Galactose oxidase [Cajanus cajan]	6.1e-76	0.9915	247.284	KYP46587.1;XP_020235802.1	-	-	-	-
CC_TR10706|c0_g1_i1_len=780	68	90	8	0	-	-	histone-lysine N-methyltransferase family member SUVH9-like	gi|1150088635|ref|XP_020229977.1|histone-lysine N-methyltransferase family member SUVH9-like [Cajanus cajan]/gi|1150088637|ref|XP_020229978.1|histone-lysine N-methyltransferase family member SUVH9-like [Cajanus cajan]	1.3e-77	1	257.299	XP_020229978.1;XP_020229977.1	-	-	-	-
CC_TR10709|c0_g1_i1_len=290	18	14	0	0	-	-	---NA---						-	-	-	-
CC_TR1071|c0_g2_i1_len=395	236	262	26	12	17.4307	269.719	phytohormone-binding protein-like	gi|1012357756|gb|KYP68941.1|Major pollen allergen Bet v 1-A [Cajanus cajan]/gi|1150142931|ref|XP_020215305.1|phytohormone-binding protein-like [Cajanus cajan]	6.2e-60	1	191.045	XP_020215305.1;KYP68941.1	GO:0006952-defense response,GO:0009607-response to biotic stimulus	-	-	-
CC_TR10713|c0_g1_i1_len=336	12	10	60	68	58.6477	11.9827	probable LRR receptor-like serine/threonine-protein kinase At1g67720	gi|1150135766|ref|XP_020211437.1|probable LRR receptor-like serine/threonine-protein kinase At1g67720 [Cajanus cajan]/gi|1012359654|gb|KYP70838.1|putative LRR receptor-like serine/threonine-protein kinase At1g67720 family [Cajanus cajan]	7.4e-72	1	239.58	XP_020211437.1;KYP70838.1	-	-	-	-
CC_TR10714|c0_g1_i1_len=607	58	50	2	2	-	-	---NA---						-	-	-	-
CC_TR10715|c0_g1_i1_len=236	10	12	4	0	-	-	---NA---						-	-	-	-
CC_TR10716|c0_g1_i1_len=500	82	56	0	2	-	-	---NA---						-	-	-	-
CC_TR10717|c0_g1_i1_len=1055	520	618	122	162	130.098	615.522	Dynamin-related protein 3A	gi|1012350007|gb|KYP61197.1|Dynamin-related protein 3A [Cajanus cajan]	1.2e-103	1	332.028	KYP61197.1	-	-	-	-
CC_TR10718|c0_g1_i1_len=614	46	58	40	36	34.8326	56.1864	-large guanine nucleotide-binding	KYP66020.1Guanine nucleotide-binding protein alpha-2 subunit [Cajanus cajan]/XP_020216144.1extra-large guanine nucleotide-binding protein 1-like [Cajanus cajan]	2e-121	1	372.474	KYP66020.1;XP_020216144.1	-	-	-	-
CC_TR10719|c0_g1_i1_len=460	92	60	0	0	-	-	import inner membrane translocase subunit TIM17-2-like [Cajanus cajan]	KYP61376.1hypothetical protein KK1_015864 [Cajanus cajan]/XP_020221195.1mitochondrial import inner membrane translocase subunit TIM17-2-like [Cajanus cajan]	5.4e-12	1	70.8626	XP_020221195.1;KYP61376.1	-	-	-	-
CC_TR1072|c0_g1_i1_len=1093	294	298	890	852	798.335	321.206	termination factor chloroplastic mitochondrial	KYP33354.1hypothetical protein KK1_045796, partial [Cajanus cajan]	0	1	691.419	KYP33354.1	-	-	-	-
CC_TR10723|c0_g1_i1_len=462	52	72	24	38	28.3953	66.8697	-dependent thymidylate synthase	KYP63216.1hypothetical protein KK1_017783 [Cajanus cajan]	8.4e-27	0.9789	106.301	KYP63216.1	-	-	-	-
CC_TR10733|c0_g1_i1_len=694	44	62	0	2	-	-	BOI-related E3 ubiquitin-protein ligase 1	gi|1012327053|gb|KYP38800.1|hypothetical protein KK1_039923 [Cajanus cajan]	6e-164	1	462.996	KYP38800.1	-	-	-	-
CC_TR10734|c0_g1_i1_len=719	46	66	0	0	-	-	-type lectin-domain containing receptor kinase -like	XP_020209133.1L-type lectin-domain containing receptor kinase VIII.2-like [Cajanus cajan]	6.6e-154	1	439.884	XP_020209133.1	-	-	-	-
CC_TR10735|c0_g1_i1_len=570	32	44	136	128	120.99	40.9902	XP_020224351.1uncharacterized protein LOC109806379 [Cajanus cajan]	XP_020224351.1uncharacterized protein LOC109806379 [Cajanus cajan]/XP_020224352.1uncharacterized protein LOC109806379 [Cajanus cajan]	1.9e-91	1	294.664	XP_020224351.1;XP_020224352.1	-	-	-	-
CC_TR10737|c0_g1_i1_len=1278	106	124	66	54	55.0057	124.441	-rich repeat receptor-like serine threonine- kinase BAM3	XP_020205289.1leucine-rich repeat receptor-like serine/threonine-protein kinase BAM3 [Cajanus cajan]	0	1	650.588	XP_020205289.1	-	-	-	-
CC_TR10739|c0_g1_i1_len=464	28	28	0	0	-	-	XP_020210436.1uncharacterized protein At2g23090-like	XP_020210436.1uncharacterized protein At2g23090-like [Cajanus cajan]	2.5e-49	1	162.54	XP_020210436.1	-	-	-	-
CC_TR10740|c0_g1_i1_len=526	62	100	74	80	70.5649	87.1082	14 [Glycine soja]	XP_020223214.1scarecrow-like protein 34 [Cajanus cajan]	1.4e-111	1	342.813	XP_020223214.1	-	-	-	-
CC_TR10741|c0_g1_i1_len=441	30	30	0	0	-	-	---NA---						-	-	-	-
CC_TR10743|c0_g1_i1_len=711	336	332	0	0	-	-	---NA---						-	-	-	-
CC_TR10746|c0_g1_i1_len=716	544	600	264	246	233.734	619.676	FAM32A-like [Glycine soja]	KYP53875.1hypothetical protein KK1_000038 [Cajanus cajan]/XP_020226351.1protein FAM32A [Cajanus cajan]	9.6e-62	1	199.519	KYP53875.1;XP_020226351.1	-	-	-	-
CC_TR10747|c0_g1_i1_len=344	40	32	0	0	-	-	---NA---						-	-	-	-
CC_TR1075|c0_g1_i1_len=960	66	64	0	0	-	-	3 [Glycine soja]	KYP41070.1Scarecrow-like protein 3, partial [Cajanus cajan]	0	1	539.65	KYP41070.1	-	-	-	-
CC_TR10750|c0_g1_i1_len=435	16	36	36	66	46.7065	27.7938	receptor -like isoform X2	XP_020224822.1glutamate receptor 2.8-like isoform X3 [Cajanus cajan]	1.1e-96	1	303.523	XP_020224822.1	-	-	-	-
CC_TR10754|c0_g1_i1_len=533	20	44	4	6	-	-	BTB/POZ domain-containing protein At5g48800	gi|1150121884|ref|XP_020208432.1|BTB/POZ domain-containing protein At5g48800 isoform X2 [Cajanus cajan]	1.6e-123	1	370.163	XP_020208432.1	-	-	-	-
CC_TR10756|c0_g1_i1_len=327	16	10	14	18	14.6595	14.2391	repeat-containing At4g21065-like [Glycine soja]	KYP39192.1Pentatricopeptide repeat-containing protein At4g21065 family [Cajanus cajan]	1e-67	1	222.631	KYP39192.1	-	-	-	-
CC_TR10759|c0_g1_i1_len=323	22	16	0	0	-	-	H(+) antiporter 20	KYP70781.1K(+)/H(+) antiporter 1 [Cajanus cajan]/XP_020213893.1cation/H(+) antiporter 20 [Cajanus cajan]	2.4e-38	1	146.362	XP_020213893.1;KYP70781.1	-	-	-	-
CC_TR1076|c0_g2_i1_len=541	246	246	0	0	-	-	---NA---						-	-	-	-
CC_TR10764|c0_g1_i1_len=339	16	12	34	40	33.9041	15.2818	-interacting MYB domain-containing -like isoform X2 [Abrus precatorius]	KYP49466.1hypothetical protein KK1_028813 [Cajanus cajan]	2.5e-24	1	105.531	KYP49466.1	-	-	-	-
CC_TR10765|c0_g1_i1_len=565	44	32	0	0	-	-	I heat shock -like	XP_020209540.1class I heat shock protein-like [Cajanus cajan]	8.4e-86	1	258.455	XP_020209540.1	GO:0006950-response to stress	-	-	-
CC_TR10767|c0_g1_i1_len=548	44	30	0	0	-	-	---NA---						-	-	-	-
CC_TR1077|c0_g1_i1_len=335	44	102	86	102	86.1337	77.9968	epoxidase chloroplastic-like	PNX94756.1zeaxanthin epoxidase chloroplastic-like [Trifolium pratense]	3.5e-54	0.9783	181.415	PNX94756.1	-	-	-	-
CC_TR10772|c0_g1_i1_len=561	34	36	6	12	-	-	---NA---						-	-	-	-
CC_TR10773|c0_g1_i1_len=383	22	36	20	14	15.5881	31.1784	dioxygenase [Glycine soja]	XP_020216002.1leucoanthocyanidin dioxygenase [Cajanus cajan]/KYP67228.1Leucoanthocyanidin dioxygenase [Cajanus cajan]	4.6e-62	1	202.986	XP_020216002.1;KYP67228.1	-	-	-	-
CC_TR10774|c0_g1_i1_len=390	40	28	0	0	-	-	---NA---						-	-	-	-
CC_TR10775|c0_g1_i1_len=347	14	20	0	0	-	-	---NA---						-	-	-	-
CC_TR10780|c0_g1_i1_len=540	28	20	2	0	-	-	leucine-rich repeat receptor-like serine/threonine-protein kinase BAM1	gi|1012355888|gb|KYP67075.1|Receptor protein kinase CLAVATA1 [Cajanus cajan]	4.6e-91	1	294.664	KYP67075.1	GO:0006468-protein phosphorylation	GO:0005524-ATP binding,GO:0004674-protein serine/threonine kinase activity	GO:0016021-integral to membrane	-
CC_TR10782|c0_g1_i1_len=489	30	28	0	0	-	-	---NA---						-	-	-	-
CC_TR10783|c0_g1_i1_len=428	14	28	0	0	-	-	#NAME?	KOM39958.1hypothetical protein LR48_Vigan04g015600 [Vigna angularis]	3.8e-11	0.6324	70.4774	KOM39958.1	-	-	-	-
CC_TR10786|c0_g1_i1_len=426	164	244	92	104	89.8046	219.719	-aminocyclopropane-1-carboxylate oxidase homolog 12-like isoform X2	XP_020223654.11-aminocyclopropane-1-carboxylate oxidase homolog 12-like isoform X2 [Cajanus cajan]	5.3e-75	1	236.113	XP_020223654.1	-	-	-	-
CC_TR10788|c0_g1_i1_len=1273	616	650	184	168	161.327	686.359	2-alkenal reductase (NADP(+)-dependent)	gi|1150153537|ref|XP_020219090.1|2-alkenal reductase (NADP(+)-dependent) [Cajanus cajan]/gi|1012353897|gb|KYP65085.1|putative NADP-dependent oxidoreductase P2 [Cajanus cajan]	0	0.9965	587.03	XP_020219090.1;KYP65085.1	GO:0055114-oxidation-reduction process	GO:0008270-zinc ion binding,GO:0016491-oxidoreductase activity	-	-
CC_TR10791|c0_g1_i1_len=530	22	52	0	0	-	-	---NA---						-	-	-	-
CC_TR10793|c0_g1_i1_len=666	88	60	30	30	27.4956	80.9218	---NA---						-	-	-	-
CC_TR10797|c0_g1_i1_len=280	8	14	0	0	-	-	---NA---						-	-	-	-
CC_TR10802|c0_g1_i1_len=269	18	18	0	0	-	-	---NA---						-	-	-	-
CC_TR10805|c0_g1_i1_len=269	4	14	0	0	-	-	---NA---						-	-	-	-
CC_TR10808|c0_g1_i1_len=264	6	14	54	36	-	-	adenine nucleotide carrier 1	KYP65875.1Peroxisomal membrane protein PMP34 [Cajanus cajan]/XP_020216338.1peroxisomal adenine nucleotide carrier 1 [Cajanus cajan]	2.9e-46	1	159.844	XP_020216338.1;KYP65875.1	-	-	-	-
CC_TR1081|c0_g1_i1_len=768	66	70	78	82	73.3168	73.7246	-specific demethylase JMJ25-like isoform X1	XP_020221423.1lysine-specific demethylase JMJ25-like isoform X1 [Cajanus cajan]	1.3e-167	1	497.664	XP_020221423.1	-	-	-	-
CC_TR10810|c0_g1_i1_len=276	10	12	10	16	11.9076	11.8971	XP_020231969.1LOW QUALITY PROTEIN: uncharacterized protein LOC109812420	XP_020231969.1LOW QUALITY PROTEIN: uncharacterized protein LOC109812420 [Cajanus cajan]	4.5e-46	1	167.933	XP_020231969.1	-	-	-	-
CC_TR10813|c0_g1_i1_len=435	30	28	30	50	36.6368	31.5207	4-kinase alpha 1 isoform X2	XP_020219164.1phosphatidylinositol 4-kinase alpha 1 isoform X2 [Cajanus cajan]	1.6e-90	1	297.745	XP_020219164.1	-	-	-	-
CC_TR10815|c0_g1_i1_len=318	24	16	0	0	-	-	---NA---						-	-	-	-
CC_TR10816|c0_g1_i1_len=612	36	30	220	220	201.635	35.948	probable starch synthase 4, chloroplastic/amyloplastic isoform X1	gi|1012338389|gb|KYP49643.1|Glycogen synthase, partial [Cajanus cajan]	1.1e-132	1	402.519	KYP49643.1	-	-	-	-
CC_TR10819|c0_g1_i1_len=461	24	32	0	0	-	-	deaminase 1-like	KYP67535.1Cytidine deaminase, partial [Cajanus cajan]	2.2e-90	1	272.707	KYP67535.1	-	-	-	-
CC_TR10823|c0_g1_i1_len=349	14	18	6	0	-	-	---NA---						-	-	-	-
CC_TR10824|c0_g1_i1_len=311	140	180	188	142	151.281	172.815	heavy chain 2	PQP97755.1clathrin heavy chain 1 [Prunus yedoensis var. nudiflora]	8.7e-42	0.9783	143.665	PQP97755.1	GO:0006886-intracellular protein transport,GO:0016192-vesicle-mediated transport	GO:0005198-structural molecule activity	GO:0030130-clathrin coat of trans-Golgi network vesicle,GO:0030132-clathrin coat of coated pit	-
CC_TR10826|c0_g1_i1_len=364	22	20	8	8	-	-	arginine repetitive matrix	XP_025605594.1uncharacterized protein LOC112696871 [Arachis hypogaea]/XP_025605587.1uncharacterized protein LOC112696871 [Arachis hypogaea]/RYR77215.1hypothetical protein Ahy_A01g001673 [Arachis hypogaea]/XP_025605584.1uncharacterized protein LOC112696871 [Arachis hypogaea]	5.6e-16	0.9756	83.1889	XP_025605587.1;RYR77215.1;XP_025605584.1;XP_025605594.1	-	-	-	-
CC_TR10829|c0_g1_i1_len=288	16	2	0	0	-	-	---NA---						-	-	-	-
CC_TR10830|c0_g1_i1_len=397	14	26	44	44	40.3269	21.4522	repeat-containing At1g71490 isoform X2 [Arachis ipaensis]	XP_020230078.1pentatricopeptide repeat-containing protein At1g71490 [Cajanus cajan]	1.7e-89	1	283.878	XP_020230078.1	-	-	-	-
CC_TR10833|c0_g1_i1_len=540	16	28	0	0	-	-	2-beta-dioxygenase 8	KYP75086.1Gibberellin 2-beta-dioxygenase 8 [Cajanus cajan]/XP_020208951.1gibberellin 2-beta-dioxygenase 8-like [Cajanus cajan]	2.8e-119	1	350.903	XP_020208951.1;KYP75086.1	-	-	-	-
CC_TR10834|c0_g1_i1_len=272	6	2	42	46	-	-	ABC transporter C family member 8-like isoform X2	gi|1150170503|ref|XP_020227254.1|ABC transporter C family member 8-like isoform X2 [Cajanus cajan]	2.4e-53	1	188.348	XP_020227254.1	-	-	-	-
CC_TR10838|c0_g1_i1_len=753	566	578	312	340	298.752	620.617	-2-like isoform X1 [Glycine soja]	KYP75511.1hypothetical protein KK1_008250 [Cajanus cajan]	7.3e-91	1	301.982	KYP75511.1	-	-	-	-
CC_TR10843|c0_g1_i1_len=668	34	40	6	0	-	-	---NA---						-	-	-	-
CC_TR10844|c0_g1_i1_len=231	14	10	0	0	-	-	-aminocyclopropane-1-carboxylate oxidase homolog isoform X1 [Glycine soja]	KYP37142.11-aminocyclopropane-1-carboxylate oxidase isogeny 1 [Cajanus cajan]/XP_020205036.1probable 2-oxoacid dependent dioxygenase [Cajanus cajan]	6.9e-38	1	136.732	XP_020205036.1;KYP37142.1	-	-	-	-
CC_TR10845|c0_g1_i1_len=351	22	10	0	2	-	-	---NA---						-	-	-	-
CC_TR1085|c0_g1_i1_len=379	32	40	20	24	20.1586	38.9049	acid permease 8 isoform X1 [Medicago truncatula]	KYP70146.1Amino acid permease 1 [Cajanus cajan]	3.2e-26	1	110.538	KYP70146.1	-	-	-	-
CC_TR1085|c0_g2_i1_len=520	52	76	20	24	20.1586	68.9551	acid permease 8 isoform X1 [Medicago truncatula]	KYP70146.1Amino acid permease 1 [Cajanus cajan]	1.6e-25	1	110.538	KYP70146.1	-	-	-	-
CC_TR10851|c0_g1_i1_len=320	18	22	0	2	-	-	subtilisin-like protease SBT1.7	gi|1150138083|ref|XP_020212703.1|subtilisin-like protease SBT1.7 [Cajanus cajan]	9.7e-42	1	155.606	XP_020212703.1	-	-	-	-
CC_TR10856|c0_g1_i1_len=237	2	6	6	18	-	-	transporter B family member 15	XP_020209763.1ABC transporter B family member 15-like, partial [Cajanus cajan]	1.5e-47	1	163.696	XP_020209763.1	-	-	-	-
CC_TR10859|c0_g1_i1_len=444	16	24	10	12	10.0793	21.5378	zinc finger -like [Glycine soja]	AJG01742.1Dof24, partial [Cajanus cajan]	2.5e-15	1	80.1073	AJG01742.1	-	-	-	-
CC_TR10860|c0_g1_i1_len=328	24	10	32	24	25.6722	18.752	---NA---						-	-	-	-
CC_TR10864|c0_g1_i1_len=626	28	32	102	90	88.0004	32.4778	domain-containing -related [Theobroma cacao]	XP_020213431.1uncharacterized protein LOC109797723 [Cajanus cajan]/KYP71959.1hypothetical protein KK1_011241 [Cajanus cajan]	4.5e-138	1	395.971	KYP71959.1;XP_020213431.1	-	-	-	-
CC_TR10867|c0_g1_i1_len=356	8	18	0	0	-	-	---NA---						-	-	-	-
CC_TR1087|c0_g1_i1_len=757	110	114	0	0	-	-	---NA---						-	-	-	-
CC_TR10870|c0_g1_i1_len=668	34	46	6	2	-	-	uncharacterized protein LOC109798895	gi|1150142185|ref|XP_020214916.1|uncharacterized protein LOC109798895 [Cajanus cajan]/gi|1150142187|ref|XP_020214917.1|uncharacterized protein LOC109798895 [Cajanus cajan]	1.2e-99	1	307.375	XP_020214917.1;XP_020214916.1	-	-	-	-
CC_TR10872|c0_g1_i1_len=419	18	32	0	0	-	-	---NA---						-	-	-	-
CC_TR10873|c0_g1_i1_len=744	24	46	16	16	14.6643	37.52	threonine- kinase CCR1	KYP37300.1Serine/threonine-protein kinase-like protein CCR1 [Cajanus cajan]/XP_020204916.1serine/threonine-protein kinase-like protein CCR1 [Cajanus cajan]	1.6e-161	1	475.322	XP_020204916.1;KYP37300.1	GO:0006468-protein phosphorylation	GO:0005524-ATP binding,GO:0004674-protein serine/threonine kinase activity	-	-
CC_TR10873|c1_g1_i1_len=661	36	46	42	50	42.1503	44.2893	threonine- kinase CCR1	KYP37300.1Serine/threonine-protein kinase-like protein CCR1 [Cajanus cajan]/XP_020204916.1serine/threonine-protein kinase-like protein CCR1 [Cajanus cajan]	2.6e-134	1	404.445	XP_020204916.1;KYP37300.1	-	-	-	-
CC_TR10875|c0_g1_i1_len=306	22	30	0	0	-	-	---NA---						-	-	-	-
CC_TR10875|c0_g2_i1_len=637	70	54	0	0	-	-	-related 315	KRH54679.1hypothetical protein GLYMA_06G202700 [Glycine max]	7.2e-10	0.5625	68.9366	KRH54679.1	-	-	-	-
CC_TR10877|c0_g2_i1_len=474	252	324	106	98	93.4947	311.068	2 [Glycine max]	XP_020218793.1DCN1-like protein 2 [Cajanus cajan]	2.3e-48	1	167.933	XP_020218793.1	-	-	-	-
CC_TR10879|c0_g1_i1_len=768	46	52	0	0	-	-	---NA---						-	-	-	-
CC_TR1088|c0_g1_i1_len=1021	94	88	22	18	18.3352	98.9038	Hydroxyproline O-galactosyltransferase GALT2	gi|1150101930|ref|XP_020237015.1|hydroxyproline O-galactosyltransferase GALT2-like [Cajanus cajan]/gi|1012333783|gb|KYP45165.1|putative beta-1,3-galactosyltransferase 20 [Cajanus cajan]	8.6e-164	1	482.641	XP_020237015.1;KYP45165.1	-	-	-	-
CC_TR1088|c0_g2_i1_len=576	32	18	4	8	-	-	Hydroxyproline O-galactosyltransferase GALT2	gi|1150101930|ref|XP_020237015.1|hydroxyproline O-galactosyltransferase GALT2-like [Cajanus cajan]/gi|1012333783|gb|KYP45165.1|putative beta-1,3-galactosyltransferase 20 [Cajanus cajan]	8.3e-43	0.9524	161.77	XP_020237015.1;KYP45165.1	-	-	-	-
CC_TR10880|c0_g2_i1_len=479	44	58	0	0	-	-	[Medicago truncatula]	XP_020235221.1uncharacterized protein LOC109815048 [Cajanus cajan]	3.4e-41	1	142.51	XP_020235221.1	-	-	-	-
CC_TR10883|c0_g1_i1_len=1337	1548	1652	1002	940	890.016	1734.49	1 [Glycine soja]	KYP64853.1Endochitinase [Cajanus cajan]/XP_020219089.1chitinase-like protein 1 [Cajanus cajan]	0	1	623.239	XP_020219089.1;KYP64853.1	GO:0005975-carbohydrate metabolic process,GO:0006032-chitin catabolic process,GO:0016998-cell wall macromolecule catabolic process	GO:0004568-chitinase activity	-	map00520:Amino sugar and nucleotide sugar metabolism(chitodextrinase[ec:3.2.1.14])
CC_TR10885|c0_g1_i1_len=713	280	286	164	152	144.825	307.052	XP_020222494.1uncharacterized protein LOC109804978 [Cajanus cajan]	KYP60470.1hypothetical protein KK1_022876 [Cajanus cajan]/XP_020222494.1uncharacterized protein LOC109804978 [Cajanus cajan]	3.7e-47	1	163.696	KYP60470.1;XP_020222494.1	-	-	-	-
CC_TR10886|c0_g1_i1_len=609	56	58	0	0	-	-	---NA---						-	-	-	-
CC_TR10886|c0_g2_i1_len=351	18	12	0	0	-	-	---NA---						-	-	-	-
CC_TR10889|c0_g2_i1_len=401	78	74	24	24	21.9965	82.5793	: 60S ribosomal L44 [Nicotiana tabacum]	BAT74001.1hypothetical protein VIGAN_01158100 [Vigna angularis var. angularis]	1.8e-21	1	92.4337	BAT74001.1	-	-	-	-
CC_TR1089|c0_g1_i1_len=648	112	88	202	170	170.511	109.058	423 [Glycine soja]	KYP66195.1MLP-like protein 423 family [Cajanus cajan]/XP_020216161.1MLP-like protein 423 [Cajanus cajan]	6.8e-76	1	181.8	XP_020216161.1;KYP66195.1	-	-	-	-
CC_TR10890|c0_g1_i1_len=291	20	10	0	0	-	-	-11-like isoform X2 [Glycine soja]	XP_020239051.1myosin-11-like [Cajanus cajan]	7.1e-52	1	184.496	XP_020239051.1	-	-	-	-
CC_TR10893|c0_g1_i1_len=623	160	152	0	0	-	-	---NA---						-	-	-	-
CC_TR10893|c0_g2_i1_len=310	28	18	0	0	-	-	(S)-2-hydroxy-acid oxidase-like isoform X2	KHN24814.1Peroxisomal (S)-2-hydroxy-acid oxidase, partial [Glycine soja]	0.00033	0.9091	45.4394	KHN24814.1	-	-	-	-
CC_TR10894|c0_g1_i1_len=299	4	16	0	0	-	-	glucan 1,3-beta-glucosidase A isoform X1 [Cajanus cajan]	XP_020214220.1probable glucan 1,3-beta-glucosidase A isoform X2 [Cajanus cajan]	1.5e-38	0.9333	143.665	XP_020214220.1	-	-	-	-
CC_TR10895|c0_g1_i1_len=386	46	52	0	4	-	-	classical arabinogalactan protein 9-like	gi|1150097633|ref|XP_020234668.1|classical arabinogalactan protein 9-like [Cajanus cajan]	6.5e-05	1	50.8322	XP_020234668.1	-	-	-	-
CC_TR10895|c0_g2_i1_len=945	264	230	4	16	-	-	classical arabinogalactan protein 9	gi|1150097633|ref|XP_020234668.1|classical arabinogalactan protein 9-like [Cajanus cajan]	9.1e-13	1	76.6406	XP_020234668.1	-	-	-	-
CC_TR10899|c0_g2_i1_len=428	22	36	0	0	-	-	proteasome non-ATPase regulatory subunit 12 homolog A-like isoform X2	RYR18953.1hypothetical protein Ahy_B03g063579 [Arachis hypogaea]	2e-14	1	73.9442	RYR18953.1	-	-	-	-
CC_TR109|c0_g1_i1_len=1809	6098	6750	2932	2650	2558.35	6958.95	dehydratase prephenate dehydratase chloroplastic	XP_020238222.1arogenate dehydratase/prephenate dehydratase 1, chloroplastic-like [Cajanus cajan]/KYP43808.1hypothetical protein KK1_034726 [Cajanus cajan]	0	1	805.438	KYP43808.1;XP_020238222.1	-	-	-	-
CC_TR109|c0_g2_i1_len=1890	5918	6516	2908	2646	2545.49	6735.42	dehydratase prephenate dehydratase chloroplastic	XP_020238222.1arogenate dehydratase/prephenate dehydratase 1, chloroplastic-like [Cajanus cajan]/KYP43808.1hypothetical protein KK1_034726 [Cajanus cajan]	0	0.9353	790.415	KYP43808.1;XP_020238222.1	-	-	-	-
CC_TR10900|c0_g1_i1_len=827	38	64	14	10	11.0031	54.8015	Tyrosyl-DNA phosphodiesterase 1	gi|1150095463|ref|XP_020233482.1|uncharacterized protein LOC109813665, partial [Cajanus cajan]	2.5e-180	1	531.561	XP_020233482.1	-	-	-	-
CC_TR10903|c0_g1_i1_len=1539	1410	1468	788	714	688.396	1560.71	cyclo- chloroplastic mitochondrial	XP_020215712.1phosphoribosylformylglycinamidine cyclo-ligase, chloroplastic/mitochondrial [Cajanus cajan]/KYP67865.1hypothetical protein KK1_024220 [Cajanus cajan]	0	1	739.569	XP_020215712.1;KYP67865.1	GO:0006189-'de novo' IMP biosynthetic process	GO:0004641-phosphoribosylformylglycinamidine cyclo-ligase activity	GO:0005737-cytoplasm	map00230:Purine metabolism(cyclo-ligase[ec:6.3.3.1])
CC_TR10905|c0_g1_i1_len=337	12	14	18	18	16.4974	14.068	-leucine zipper GLABRA 2 [Cajanus cajan]	KYP33458.1Homeobox-leucine zipper protein GLABRA 2 [Cajanus cajan]/XP_020207725.1homeobox-leucine zipper protein GLABRA 2 [Cajanus cajan]	4.6e-28	1	117.087	XP_020207725.1;KYP33458.1	-	-	-	-
CC_TR10906|c0_g1_i1_len=411	12	24	28	30	26.5767	19.2813	-binding 1 [Glycine max]	KYP71777.1hypothetical protein KK1_011050 [Cajanus cajan]	1.1e-82	1	268.47	KYP71777.1	-	-	-	-
CC_TR10907|c0_g1_i1_len=336	6	18	0	0	-	-	---NA---						-	-	-	-
CC_TR10908|c0_g1_i1_len=664	86	64	0	0	-	-	---NA---						-	-	-	-
CC_TR1091|c0_g1_i1_len=654	28	36	0	0	-	-	-related Pol poly from transposon RE1	RVX00104.1Retrovirus-related Pol polyprotein from transposon RE1 [Vitis vinifera]	1.2e-09	0.7273	59.3066	RVX00104.1	-	-	-	-
CC_TR10911|c0_g1_i1_len=465	34	34	0	0	-	-	repeat-containing mitochondrial	KYP68428.1hypothetical protein KK1_022052 [Cajanus cajan]	6.7e-107	1	318.161	KYP68428.1	-	-	-	-
CC_TR10915|c0_g1_i1_len=625	22	40	8	6	-	-	plant UBX domain-containing protein 10-like	gi|1150138718|ref|XP_020213049.1|plant UBX domain-containing protein 10-like [Cajanus cajan]/gi|1012359066|gb|KYP70250.1|FAS-associated factor 2-B [Cajanus cajan]	5.7e-115	1	342.043	KYP70250.1;XP_020213049.1	-	-	-	-
CC_TR10916|c0_g1_i1_len=1180	228	184	326	340	305.185	224.543	-bound starch synthase chloroplastic amyloplastic [Glycine soja]	XP_020239058.1granule-bound starch synthase 2, chloroplastic/amyloplastic-like [Cajanus cajan]	0	1	633.254	XP_020239058.1	GO:0009250-glucan biosynthetic process	GO:0009011-starch synthase activity	-	map00500:Starch and sucrose metabolism(synthase (glycosyl-transferring)[ec:2.4.1.21])
CC_TR10918|c0_g1_i1_len=1137	180	192	98	92	87.0767	201.636	OCTOPUS-like [Glycine soja]	XP_020236817.1UPF0503 protein At3g09070, chloroplastic-like [Cajanus cajan]	0	1	574.318	XP_020236817.1	-	-	-	-
CC_TR10918|c0_g2_i1_len=1602	242	258	98	92	87.0767	271.019	OCTOPUS-like [Glycine soja]	XP_020236817.1UPF0503 protein At3g09070, chloroplastic-like [Cajanus cajan]	0	1	791.186	XP_020236817.1	-	-	-	-
CC_TR1092|c0_g1_i1_len=1396	4678	5088	400	366	351.068	5291.45	dnaJ homolog subfamily B member 13-like	gi|1150162656|ref|XP_020223904.1|dnaJ homolog subfamily B member 13-like [Cajanus cajan]	0	1	600.127	XP_020223904.1	GO:0006457-protein folding	GO:0051082-unfolded protein binding	-	-
CC_TR10922|c0_g1_i1_len=1131	52	84	454	514	443.524	73.1257	phosphoglucan phosphatase LSF1, chloroplastic	gi|1150118748|ref|XP_020207203.1|LOW QUALITY PROTEIN: phosphoglucan phosphatase LSF1, chloroplastic [Cajanus cajan]	0	0.9938	651.358	XP_020207203.1	-	-	-	-
CC_TR10922|c0_g2_i1_len=728	40	70	200	240	201.586	59.0577	phosphatase chloroplastic	XP_020207203.1LOW QUALITY PROTEIN: phosphoglucan phosphatase LSF1, chloroplastic [Cajanus cajan]	1.8e-108	0.9876	333.183	XP_020207203.1	-	-	-	-
CC_TR10925|c0_g2_i1_len=1043	468	554	496	464	439.968	552.822	phosphatase 2C 50 [Ziziphus jujuba]	KYP38521.1Protein phosphatase 2C 16 [Cajanus cajan]	6e-69	1	234.572	KYP38521.1	-	-	-	-
CC_TR10927|c0_g1_i1_len=363	20	20	0	0	-	-	---NA---						-	-	-	-
CC_TR10928|c0_g1_i1_len=833	448	438	236	212	205.329	481.066	-related kinase epsilon isoform X1 [Vigna radiata radiata]	XP_020207195.1shaggy-related protein kinase epsilon [Cajanus cajan]	1.8e-114	1	327.405	XP_020207195.1	-	-	-	-
CC_TR10929|c0_g1_i1_len=548	34	46	102	128	105.369	43.1611	factor bHLH62-like	XP_020234271.1transcription factor bHLH62-like [Cajanus cajan]	4.8e-94	1	286.96	XP_020234271.1	-	-	-	-
CC_TR10929|c0_g2_i1_len=425	12	12	34	46	36.6464	13.0253	factor bHLH62-like	XP_020234271.1transcription factor bHLH62-like [Cajanus cajan]	1.1e-86	1	266.544	XP_020234271.1	-	-	-	-
CC_TR1093|c0_g1_i1_len=243	24	40	88	84	78.8256	34.392	methionine sulfoxide reductase-like isoform X3 [Abrus precatorius]	KYP52216.1Peptide methionine sulfoxide reductase [Cajanus cajan]/XP_020230565.1peptide methionine sulfoxide reductase-like [Cajanus cajan]/XP_020230564.1peptide methionine sulfoxide reductase-like [Cajanus cajan]	4.2e-37	1	132.494	XP_020230565.1;XP_020230564.1;KYP52216.1	-	-	-	-
CC_TR1093|c0_g2_i1_len=399	154	148	332	388	329.88	164.03	methionine sulfoxide reductase-like isoform X3 [Abrus precatorius]	KYP52216.1Peptide methionine sulfoxide reductase [Cajanus cajan]/XP_020230565.1peptide methionine sulfoxide reductase-like [Cajanus cajan]/XP_020230564.1peptide methionine sulfoxide reductase-like [Cajanus cajan]	8.7e-94	1	278.485	XP_020230565.1;XP_020230564.1;KYP52216.1	-	-	-	-
CC_TR10930|c0_g1_i1_len=426	38	48	0	0	-	-	KYP42569.1Uncharacterized protein At4g06744 family	KYP42569.1Uncharacterized protein At4g06744 family [Cajanus cajan]	6e-21	0.8955	98.2117	KYP42569.1	-	-	-	-
CC_TR10937|c0_g1_i1_len=454	68	106	120	116	108.154	93.6208	motif-containing 4	XP_015933566.1uncharacterized protein LOC107459811 [Arachis duranensis]/XP_016176045.1uncharacterized protein LOC107618469 [Arachis ipaensis]	8.6e-23	1	100.523	XP_016176045.1;XP_015933566.1	-	-	-	-
CC_TR10937|c0_g2_i1_len=361	48	74	60	54	52.2489	65.656	motif-containing 4	XP_015933566.1uncharacterized protein LOC107459811 [Arachis duranensis]/XP_016176045.1uncharacterized protein LOC107618469 [Arachis ipaensis]	2.9e-23	1	100.523	XP_016176045.1;XP_015933566.1	-	-	-	-
CC_TR10938|c0_g1_i1_len=726	268	330	300	282	266.729	323.222	-activating gyp7-like isoform X2	KYP78596.1GTPase-activating protein gyp7 [Cajanus cajan]	1.7e-56	1	197.978	KYP78596.1	-	-	-	-
CC_TR10941|c0_g1_i1_len=788	56	44	58	66	56.8147	54.5289	(cytosine-5)-methyltransferase CMT2	KYP58011.1DNA (cytosine-5)-methyltransferase CMT2 [Cajanus cajan]	7.9e-126	1	388.267	KYP58011.1	-	-	-	-
CC_TR10945|c0_g2_i1_len=294	18	28	0	0	-	-	---NA---						-	-	-	-
CC_TR1095|c0_g1_i1_len=862	66	84	32	64	43.9545	81.0233	#NAME?	XP_020236025.1eIF-2-alpha kinase GCN2 isoform X7 [Cajanus cajan]	3.6e-142	1	434.876	XP_020236025.1	-	-	-	-
CC_TR10950|c0_g1_i1_len=459	70	60	10	6	-	-	DS12 from 2D-PAGE of leaf protein, putative	gi|657400457|gb|KEH39643.1|DS12 from 2D-PAGE of leaf protein, putative [Medicago truncatula]	1.6e-05	0.7838	53.9138	KEH39643.1	-	-	-	-
CC_TR10952|c0_g1_i1_len=421	50	42	16	0	-	-	auxin-induced protein 15A-like	gi|1150144019|ref|XP_020215901.1|auxin-responsive protein SAUR50-like [Cajanus cajan]/gi|1012356453|gb|KYP67639.1|Indole-3-acetic acid-induced protein ARG7 [Cajanus cajan]	2.3e-67	1	208.379	KYP67639.1;XP_020215901.1	-	-	-	-
CC_TR10953|c0_g1_i1_len=681	28	28	54	42	44.0074	30.3924	heavy chain 1-like	XP_019460284.1PREDICTED: clathrin heavy chain 2-like isoform X3 [Lupinus angustifolius]/XP_019460282.1PREDICTED: clathrin heavy chain 2-like isoform X1 [Lupinus angustifolius]/XP_019460285.1PREDICTED: clathrin heavy chain 2-like isoform X4 [Lupinus angustifolius]/XP_019460283.1PREDICTED: clathrin heavy chain 2-like isoform X2 [Lupinus angustifolius]	4.7e-43	0.9892	165.622	XP_019460283.1;XP_019460282.1;XP_019460285.1;XP_019460284.1	-	-	-	-
CC_TR10956|c0_g1_i1_len=408	44	60	0	0	-	-	RDX83797.1Sucrose transport protein SUC2, partial	RDX83797.1Sucrose transport protein SUC2, partial [Mucuna pruriens]	8.4e-08	0.878	60.4622	RDX83797.1	-	-	-	-
CC_TR10957|c0_g1_i1_len=234	14	20	8	8	-	-	---NA---						-	-	-	-
CC_TR10959|c0_g1_i1_len=336	20	22	2	2	-	-	non-specific phospholipase C4	gi|1012339401|gb|KYP50634.1|Phospholipase C 3 [Cajanus cajan]/gi|1150092675|ref|XP_020232045.1|non-specific phospholipase C4-like [Cajanus cajan]	3.1e-70	1	227.639	KYP50634.1;XP_020232045.1	-	-	-	-
CC_TR1096|c0_g1_i1_len=684	520	554	158	196	162.178	582.156	-binding nuclear Ran-3-like	RZC10399.1GTP-binding nuclear protein Ran-1 isoform A [Glycine soja]	2.7e-129	0.9679	373.629	RZC10399.1	-	-	-	-
CC_TR10960|c0_g1_i1_len=928	258	268	48	40	40.3365	285.258	protein EXECUTER 1, chloroplastic	gi|1150157639|ref|XP_020221255.1|protein EXECUTER 1, chloroplastic-like isoform X2 [Cajanus cajan]	0	1	561.222	XP_020221255.1	-	-	-	-
CC_TR10961|c0_g2_i1_len=923	152	190	72	84	71.4742	184.798	XP_020204483.1uncharacterized protein LOC109789858	XP_020204483.1uncharacterized protein LOC109789858 [Cajanus cajan]	2.1e-72	0.9766	236.498	XP_020204483.1	-	-	-	-
CC_TR10962|c0_g1_i1_len=396	20	6	0	0	-	-	topoisomerase 2-binding 1-A isoform X1 [Glycine soja]	XP_020202421.1DNA topoisomerase 2-binding protein 1-A [Cajanus cajan]	3e-72	1	242.662	XP_020202421.1	-	-	-	-
CC_TR10967|c0_g1_i1_len=352	6	18	10	8	-	-	---NA---						-	-	-	-
CC_TR1097|c0_g1_i1_len=242	10	10	24	12	16.5118	10.8544	(guanine(26)-N(2))-dimethyltransferase [Glycine soja]	KYP69485.1N(2),N(2)-dimethylguanosine tRNA methyltransferase [Cajanus cajan]/XP_020212548.1uncharacterized protein LOC109797058 [Cajanus cajan]	1.9e-16	1	82.4185	XP_020212548.1;KYP69485.1	-	-	-	-
CC_TR10971|c0_g1_i1_len=526	40	48	14	14	12.8313	47.5884	repeat-containing mitochondrial [Vigna radiata radiata]	XP_020202483.1pentatricopeptide repeat-containing protein At5g64320, mitochondrial [Cajanus cajan]/XP_020202460.1pentatricopeptide repeat-containing protein At5g64320, mitochondrial [Cajanus cajan]/XP_020202466.1pentatricopeptide repeat-containing protein At5g64320, mitochondrial [Cajanus cajan]/KYP73317.1hypothetical protein KK1_005937 [Cajanus cajan]/XP_020202473.1pentatricopeptide repeat-conta…	6.8e-84	0.9922	271.166	XP_020202466.1;XP_020202460.1;XP_020202483.1;XP_020202473.1;KYP73317.1	-	-	-	-
CC_TR10971|c0_g2_i1_len=783	80	68	40	44	38.4891	80.5795	repeat-containing mitochondrial [Vigna radiata radiata]	XP_020202483.1pentatricopeptide repeat-containing protein At5g64320, mitochondrial [Cajanus cajan]/XP_020202460.1pentatricopeptide repeat-containing protein At5g64320, mitochondrial [Cajanus cajan]/XP_020202466.1pentatricopeptide repeat-containing protein At5g64320, mitochondrial [Cajanus cajan]/KYP73317.1hypothetical protein KK1_005937 [Cajanus cajan]/XP_020202473.1pentatricopeptide repeat-conta…	2.6e-150	1	446.047	XP_020202466.1;XP_020202460.1;XP_020202483.1;XP_020202473.1;KYP73317.1	-	-	-	-
CC_TR10974|c0_g1_i1_len=335	14	18	0	0	-	-	P Rpr2 Rpp21 subunit domain-containing [Glycine max]	XP_028219805.1uncharacterized protein LOC114401493 [Glycine soja]/RZB42618.1hypothetical protein D0Y65_053265 [Glycine soja]/KHN27608.1hypothetical protein glysoja_047062 [Glycine soja]/KRG90014.1hypothetical protein GLYMA_20G061500 [Glycine max]/RZB42619.1hypothetical protein D0Y65_053265 [Glycine soja]/XP_006605597.1uncharacterized protein LOC100804901 [Glycine max]/KRG90013.1hypothetical prote…	1.2e-15	0.7609	63.1586	RZB42619.1;RZB42618.1;KRG90013.1;KRG90014.1;XP_006605597.1;KRG90015.1;XP_006605596.1;KHN27608.1;XP_028219805.1;XP_028219806.1	-	-	-	-
CC_TR10975|c0_g1_i1_len=489	30	46	0	0	-	-	EOY18192.1Oligosaccaryltransferase	EOY18192.1Oligosaccaryltransferase [Theobroma cacao]	7.7e-06	1	51.9878	EOY18192.1	-	-	-	-
CC_TR10975|c0_g2_i1_len=352	6	26	0	0	-	-	EOY18192.1Oligosaccaryltransferase	EOY18192.1Oligosaccaryltransferase [Theobroma cacao]	2.6e-06	1	51.9878	EOY18192.1	-	-	-	-
CC_TR10979|c0_g1_i1_len=414	10	26	22	26	21.9917	19.1958	-related RABC1-like [Abrus precatorius]	XP_020227001.1ras-related protein RABC1-like [Cajanus cajan]/XP_020226999.1ras-related protein RABC1-like [Cajanus cajan]/KYP57939.1GTP-binding protein yptV3 [Cajanus cajan]	2.8e-96	1	285.419	XP_020226999.1;XP_020227001.1;KYP57939.1	GO:0007264-small GTPase mediated signal transduction,GO:0015031-protein transport	GO:0005525-GTP binding	-	-
CC_TR1098|c0_g2_i1_len=576	54	50	178	172	160.398	56.5287	-box domain-containing 43 [Arachis duranensis]	KYP74634.1U-box domain-containing protein 44 [Cajanus cajan]	2.9e-125	0.9947	383.259	KYP74634.1	GO:0016567-protein ubiquitination	GO:0004842-ubiquitin-protein ligase activity	GO:0000151-ubiquitin ligase complex	-
CC_TR10981|c0_g1_i1_len=280	52	64	18	6	-	-	eukaryotic initiation factor 4A-8	gi|1150165479|ref|XP_020225453.1|eukaryotic initiation factor 4A-8-like [Cajanus cajan]	1.9e-14	1	77.411	XP_020225453.1	-	-	-	-
CC_TR10984|c0_g1_i1_len=276	20	18	0	0	-	-	---NA---						-	-	-	-
CC_TR1099|c0_g1_i1_len=984	68	66	10	8	-	-	probable 2-oxoglutarate-dependent dioxygenase AOP1	gi|1150165977|ref|XP_020225720.1|probable 2-oxoglutarate-dependent dioxygenase AOP1 [Cajanus cajan]	0	1	622.083	XP_020225720.1	-	-	-	-
CC_TR10990|c0_g2_i1_len=648	46	30	0	0	-	-	KRH49181.1hypothetical protein GLYMA_07G137700	KRH49181.1hypothetical protein GLYMA_07G137700 [Glycine max]	1.5e-30	0.7115	121.324	KRH49181.1	-	-	-	-
CC_TR10991|c0_g2_i1_len=482	58	62	186	164	160.418	65.0411	XP_020234911.1uncharacterized protein LOC109814810 isoform X2 [Cajanus cajan]	KYP47510.1hypothetical protein KK1_030846 [Cajanus cajan]/XP_020234911.1uncharacterized protein LOC109814810 isoform X2 [Cajanus cajan]	2e-58	1	193.741	XP_020234911.1;KYP47510.1	-	-	-	-
CC_TR10992|c0_g1_i1_len=1599	3502	3712	846	800	754.352	3910.71	NAD-dependent epimerase/dehydratase family protein	gi|1150103160|ref|XP_020237670.1|uncharacterized protein ycf39 isoform X1 [Cajanus cajan]/gi|1150103162|ref|XP_020237671.1|uncharacterized protein ycf39 isoform X2 [Cajanus cajan]	0	1	487.649	XP_020237670.1;XP_020237671.1	-	-	-	-
CC_TR10992|c0_g2_i1_len=1523	3972	4216	980	948	883.564	4438.59	NAD-dependent epimerase/dehydratase family protein	gi|1150103160|ref|XP_020237670.1|uncharacterized protein ycf39 isoform X1 [Cajanus cajan]/gi|1150103162|ref|XP_020237671.1|uncharacterized protein ycf39 isoform X2 [Cajanus cajan]	0	1	804.668	XP_020237670.1;XP_020237671.1	-	-	-	-
CC_TR10994|c0_g1_i1_len=722	142	176	460	480	430.741	171.858	carrier family 25 member 44-like	XP_020233039.1solute carrier family 25 member 44-like [Cajanus cajan]	8e-116	1	343.199	XP_020233039.1	-	-	-	-
CC_TR10995|c0_g1_i1_len=541	28	34	0	0	-	-	---NA---						-	-	-	-
CC_TR10996|c0_g1_i1_len=512	30	10	4	6	-	-	trichome birefringence-like 11 [Glycine soja]	KYP72848.1hypothetical protein KK1_005451 [Cajanus cajan]/XP_020223249.1protein trichome birefringence-like 11 [Cajanus cajan]	1e-119	1	355.14	KYP72848.1;XP_020223249.1	-	-	-	-
CC_TR10997|c0_g1_i1_len=241	16	6	0	0	-	-	-related 1E-like	KYP37013.1Dynamin-related protein 1E [Cajanus cajan]/XP_020205146.1dynamin-related protein 1E-like [Cajanus cajan]	2.4e-25	1	107.842	XP_020205146.1;KYP37013.1	-	-	-	-
CC_TR10998|c0_g2_i1_len=1080	128	126	24	28	23.8247	137.894	phosphate transporter PHO1 homolog 1	gi|1150098289|ref|XP_020235028.1|phosphate transporter PHO1 homolog 1 [Cajanus cajan]/gi|1012336080|gb|KYP47391.1|Putative phosphate transporter 1 [Cajanus cajan]	0	1	673.7	KYP47391.1;XP_020235028.1	-	-	-	-
CC_TR11000|c0_g1_i1_len=267	16	12	0	0	-	-	---NA---						-	-	-	-
CC_TR11004|c0_g1_i1_len=392	36	34	42	56	44.8927	38.0333	family At5g01460	XP_020237337.1LIMR family protein At5g01460 [Cajanus cajan]/KYP44817.1LIMR family protein At5g01460 family [Cajanus cajan]	2.2e-76	1	244.202	XP_020237337.1;KYP44817.1	-	-	GO:0016021-integral to membrane	-
CC_TR11005|c0_g1_i1_len=837	44	46	0	6	-	-	integrase catalytic region	gi|1045384226|dbj|GAU31823.1|hypothetical protein TSUD_58240 [Trifolium subterraneum]	1.7e-10	0.5167	64.6994	GAU31823.1	-	-	-	-
CC_TR11007|c0_g1_i1_len=300	38	14	52	38	41.2603	28.7349	D alpha 1	XP_020225703.1phospholipase D alpha 1 [Cajanus cajan]/KYP54041.1Phospholipase D alpha 1 [Cajanus cajan]	2.1e-61	1	209.534	KYP54041.1;XP_020225703.1	-	-	-	-
CC_TR11007|c0_g2_i1_len=482	104	86	144	182	149.347	103.502	D alpha 1	XP_020225703.1phospholipase D alpha 1 [Cajanus cajan]/KYP54041.1Phospholipase D alpha 1 [Cajanus cajan]	8.1e-108	1	334.724	KYP54041.1;XP_020225703.1	-	-	-	-
CC_TR1101|c0_g1_i1_len=375	22	30	0	0	-	-	---NA---						-	-	-	-
CC_TR11010|c0_g1_i1_len=679	358	296	26	16	19.259	356.266	CBL-interacting serine/threonine-protein kinase 6	gi|1012342401|gb|KYP53595.1|CBL-interacting serine/threonine-protein kinase 6 [Cajanus cajan]	3.4e-73	0.9821	231.491	KYP53595.1	-	-	-	-
CC_TR11012|c0_g1_i1_len=257	10	16	0	0	-	-	MIZU-KUSSEI 1	KYP69354.1hypothetical protein KK1_008542 [Cajanus cajan]	3.4e-55	1	178.718	KYP69354.1	-	-	-	-
CC_TR11013|c0_g1_i1_len=1159	110	118	16	10	11.922	123.57	sulfate transporter 1.3	gi|1150131720|ref|XP_020204762.1|sulfate transporter 1.3 [Cajanus cajan]/gi|1150131716|ref|XP_020204747.1|sulfate transporter 1.3 [Cajanus cajan]/gi|1150131718|ref|XP_020204755.1|sulfate transporter 1.3 [Cajanus cajan]/gi|1150131722|ref|XP_020204770.1|sulfate transporter 1.3 [Cajanus cajan]/gi|1012361335|gb|KYP72518.1|Sulfate transporter 1.3 [Cajanus cajan]/gi|1150131724|ref|XP_020204778.1|sulfat…	2.2e-168	1	495.352	XP_020204755.1;XP_020204770.1;XP_020204778.1;XP_020204762.1;XP_020204747.1;KYP72518.1	-	-	-	-
CC_TR11013|c0_g2_i1_len=541	38	40	8	4	-	-	sulfate transporter 1.3	gi|965666251|dbj|BAT81739.1|hypothetical protein VIGAN_03158000 [Vigna angularis var. angularis]	1.1e-25	0.9815	113.235	BAT81739.1	-	-	-	-
CC_TR11014|c0_g1_i1_len=651	62	88	0	0	-	-	---NA---						-	-	-	-
CC_TR11014|c0_g2_i1_len=520	38	34	0	0	-	-	---NA---						-	-	-	-
CC_TR11016|c0_g1_i1_len=488	36	50	18	28	21.068	46.3746	methyltransferase PMT2	KYP42096.1hypothetical protein KK1_036519 [Cajanus cajan]	3.4e-101	1	305.064	KYP42096.1	-	-	-	-
CC_TR11018|c0_g1_i1_len=819	44	40	52	52	47.6591	45.6742	EFFECTOR OF TRANSCRIPTION 2-like	XP_020239993.1protein EFFECTOR OF TRANSCRIPTION 2-like [Cajanus cajan]	0	0.9963	553.132	XP_020239993.1	-	-	-	-
CC_TR11019|c0_g1_i1_len=276	66	94	2	4	-	-	protein SPA1-RELATED 3 isoform X1	gi|1150106526|ref|XP_020239502.1|protein SPA1-RELATED 3-like isoform X1 [Cajanus cajan]/gi|1150106532|ref|XP_020239505.1|protein SPA1-RELATED 3-like isoform X1 [Cajanus cajan]/gi|1150106528|ref|XP_020239503.1|protein SPA1-RELATED 3-like isoform X1 [Cajanus cajan]/gi|1150106530|ref|XP_020239504.1|protein SPA1-RELATED 3-like isoform X1 [Cajanus cajan]	6.1e-52	1	182.956	XP_020239502.1;XP_020239503.1;XP_020239504.1;XP_020239505.1	-	-	-	-
CC_TR11019|c0_g2_i1_len=382	58	76	0	0	-	-	SPA1-RELATED 3 isoform X1 [Vigna radiata radiata]	XP_020239503.1protein SPA1-RELATED 3-like isoform X1 [Cajanus cajan]/XP_020239504.1protein SPA1-RELATED 3-like isoform X1 [Cajanus cajan]/XP_020239505.1protein SPA1-RELATED 3-like isoform X1 [Cajanus cajan]/XP_020239502.1protein SPA1-RELATED 3-like isoform X1 [Cajanus cajan]	1.3e-34	0.9697	136.732	XP_020239502.1;XP_020239503.1;XP_020239504.1;XP_020239505.1	-	-	-	-
CC_TR1102|c0_g1_i1_len=643	42	50	4	2	-	-	uncharacterized protein LOC109787912	gi|1150109268|ref|XP_020202098.1|uncharacterized protein LOC109787912 [Cajanus cajan]	8e-131	1	392.119	XP_020202098.1	-	-	-	-
CC_TR11020|c0_g1_i1_len=318	24	24	0	0	-	-	---NA---						-	-	-	-
CC_TR11021|c0_g2_i1_len=491	72	78	0	0	-	-	---NA---						-	-	-	-
CC_TR11022|c0_g1_i1_len=495	34	36	2	0	-	-	Heat shock 70 kDa protein	gi|1012327952|gb|KYP39627.1|Heat shock 70 kDa protein [Cajanus cajan]/gi|1150110797|ref|XP_020202906.1|heat shock 70 kDa protein-like [Cajanus cajan]	5.7e-44	1	163.31	XP_020202906.1;KYP39627.1	-	-	-	-
CC_TR11023|c0_g2_i1_len=1083	478	440	0	0	-	-	-interacting serine threonine- kinase 5-like	XP_020232662.1CBL-interacting serine/threonine-protein kinase 5-like [Cajanus cajan]	1.9e-153	0.9648	448.743	XP_020232662.1	-	-	-	-
CC_TR11025|c0_g1_i1_len=1446	622	698	252	310	257.473	714.768	chloroplastic [Glycine soja]	XP_020212141.1lipoyl synthase 1, chloroplastic isoform X2 [Cajanus cajan]	0	1	686.026	XP_020212141.1	-	-	-	-
CC_TR11027|c0_g1_i1_len=1178	942	1162	1950	2038	1827.44	1137.18	-independent translocase chloroplastic	XP_020223977.1sec-independent protein translocase protein TATB, chloroplastic [Cajanus cajan]	6.8e-146	1	423.32	XP_020223977.1	-	-	-	-
CC_TR11028|c0_g1_i1_len=626	38	30	0	0	-	-	KYP70876.1hypothetical protein KK1_010115	KYP70876.1hypothetical protein KK1_010115 [Cajanus cajan]	9.4e-25	1	101.293	KYP70876.1	-	-	-	-
CC_TR11030|c0_g2_i1_len=619	16836	17446	3660	3290	3185.35	18592.6	photosystem I subunit O	gi|1150141768|ref|XP_020214688.1|photosystem I subunit O [Cajanus cajan]/gi|1012357514|gb|KYP68699.1|hypothetical protein KK1_022340 [Cajanus cajan]	2.4e-79	1	242.662	KYP68699.1;XP_020214688.1	-	-	-	-
CC_TR11031|c0_g1_i1_len=735	18	46	2	2	-	-	Protein kinase PVPK-1	gi|1012343666|gb|KYP54858.1|Protein kinase PVPK-1 [Cajanus cajan]	9.3e-162	1	468.389	KYP54858.1	GO:0006468-protein phosphorylation	GO:0005524-ATP binding,GO:0004674-protein serine/threonine kinase activity	-	-
CC_TR11032|c0_g2_i1_len=579	152	116	0	0	-	-	[Medicago truncatula]	KYP37816.1hypothetical protein KK1_040979 [Cajanus cajan]/XP_020204482.1uncharacterized protein LOC109789856 [Cajanus cajan]	3e-118	1	348.206	XP_020204482.1;KYP37816.1	-	-	-	-
CC_TR11033|c0_g1_i1_len=514	142	134	246	190	199.869	149.962	-binding -related 1C isoform B	XP_020237570.1oxysterol-binding protein-related protein 1C-like [Cajanus cajan]/KYP44568.1Oxysterol-binding protein isogeny C2F12.05c [Cajanus cajan]	7e-88	1	282.722	KYP44568.1;XP_020237570.1	-	-	-	-
CC_TR11034|c0_g2_i1_len=560	596	572	828	762	728.713	634.413	ribosomal chloroplastic [Glycine soja]	ACU15311.1unknown [Glycine max]/NP_001235742.1uncharacterized protein LOC100500279 [Glycine max]	4.4e-29	0.7079	116.316	ACU15311.1;NP_001235742.1	-	-	-	-
CC_TR11035|c0_g2_i1_len=2380	274	370	680	684	625.062	347.46	-related 13b-like [Arachis hypogaea]	KYP67828.1Autophagy-related protein 13 [Cajanus cajan]/XP_020215793.1autophagy-related protein 13b [Cajanus cajan]	0	1	963.755	XP_020215793.1;KYP67828.1	-	-	-	-
CC_TR11036|c0_g1_i1_len=300	14	24	2	4	-	-	---NA---						-	-	-	-
CC_TR11037|c0_g2_i1_len=1057	112	130	12	18	13.7406	130.954	uncharacterized protein LOC109789656	gi|1150113279|ref|XP_020204257.1|uncharacterized protein LOC109789656 [Cajanus cajan]	5.9e-164	1	471.855	XP_020204257.1	-	-	-	-
CC_TR11038|c0_g1_i1_len=391	16	20	2	2	-	-	integrator complex subunit 3	gi|1012349475|gb|KYP60665.1|Integrator complex subunit 3 isogeny [Cajanus cajan]	3.5e-79	1	246.514	KYP60665.1	-	-	-	-
CC_TR11039|c0_g1_i1_len=1245	110	140	38	70	49.4537	135.039	amine oxidase	XP_020217860.1uncharacterized protein LOC109801250 [Cajanus cajan]	0	1	852.047	XP_020217860.1	-	-	-	-
CC_TR11042|c0_g1_i1_len=288	22	24	4	8	-	-	---NA---						-	-	-	-
CC_TR11043|c0_g1_i1_len=1843	886	1056	1292	1382	1225.28	1050.33	-ketoacyl- synthase 11 [Glycine soja]	XP_020217331.13-ketoacyl-CoA synthase 11-like [Cajanus cajan]	0	1	1080.47	XP_020217331.1	GO:0006633-fatty acid biosynthetic process	GO:0016747-transferase activity, transferring acyl groups other than amino-acyl groups	GO:0016020-membrane	-
CC_TR11044|c0_g1_i1_len=347	20	10	0	0	-	-	---NA---						-	-	-	-
CC_TR11046|c0_g1_i1_len=341	18	12	2	0	-	-	trihelix transcription factor ASR3	gi|734434865|gb|KHN47537.1|hypothetical protein glysoja_040072 [Glycine soja]	2.3e-05	1	49.2914	KHN47537.1	-	-	-	-
CC_TR11048|c0_g1_i1_len=285	22	30	2	0	-	-	stromal 70 kDa heat shock-related protein chloroplastic-like	gi|1335198225|gb|PNX57190.1|stromal 70 kDa heat shock-related protein chloroplastic-like, partial [Trifolium pratense]	1.5e-06	0.931	53.1434	PNX57190.1	-	-	-	-
CC_TR11049|c0_g1_i1_len=874	578	584	130	114	111.835	630.515	proline-rich protein PRCC	gi|1012346337|gb|KYP57529.1|hypothetical protein KK1_003794 [Cajanus cajan]	4.6e-18	0.9896	92.8189	KYP57529.1	-	-	-	-
CC_TR1105|c0_g2_i1_len=768	66	74	2	4	-	-	membrane lipoprotein lipid attachment site-like protein, putative	gi|1012344120|gb|KYP55312.1|hypothetical protein KK1_001521 [Cajanus cajan]/gi|1150170292|ref|XP_020227140.1|uncharacterized protein LOC109808515 [Cajanus cajan]	4e-158	1	449.514	KYP55312.1;XP_020227140.1	-	-	-	-
CC_TR11050|c0_g1_i1_len=1890	342	368	232	318	251.94	384.777	-binding p400	XP_020219180.1chromatin modification-related protein EAF1 B-like [Cajanus cajan]	0	1	1296.18	XP_020219180.1	-	-	-	-
CC_TR11050|c0_g2_i1_len=1202	214	252	186	252	200.639	252.096	-binding p400	XP_020219180.1chromatin modification-related protein EAF1 B-like [Cajanus cajan]	0	0.9975	848.581	XP_020219180.1	-	-	-	-
CC_TR11051|c0_g2_i1_len=536	118	98	10	2	-	-	uncharacterized protein LOC109801828	gi|1012353244|gb|KYP64432.1|hypothetical protein KK1_019028 [Cajanus cajan]/gi|1150152501|ref|XP_020218547.1|uncharacterized protein LOC109801828 [Cajanus cajan]	1.7e-113	0.9938	329.331	XP_020218547.1;KYP64432.1	-	-	-	-
CC_TR11053|c0_g1_i1_len=553	54	78	210	150	165.046	71.126	DNA methylation 1 isoform A [Glycine soja]	KYP42930.1hypothetical protein KK1_035637 [Cajanus cajan]	1.2e-99	0.9795	300.442	KYP42930.1	-	-	-	-
CC_TR11054|c0_g1_i1_len=363	12	22	0	0	-	-	family AAA domain-containing 5 [Glycine soja]	XP_020228592.1uncharacterized protein LOC109809638 [Cajanus cajan]	2.1e-66	1	227.254	XP_020228592.1	-	-	-	-
CC_TR11055|c0_g1_i1_len=1216	116	114	352	388	339.069	124.869	DA1 [Glycine max]	XP_020235429.1protein DA1-like [Cajanus cajan]/KYP46974.1LIM and UIM domain-containing At1g19270 family [Cajanus cajan]	0	1	720.309	XP_020235429.1;KYP46974.1	-	-	-	-
CC_TR1106|c0_g1_i1_len=631	110	122	58	40	44.9312	125.655	-like serine threonine- kinase SD1-8	XP_020202659.1receptor-like serine/threonine-protein kinase SD1-8 [Cajanus cajan]	2e-108	1	339.732	XP_020202659.1	-	-	-	-
CC_TR11060|c0_g1_i1_len=2299	22174	23752	7198	6852	6438.97	24891.3	-dependent zinc metalloprotease chloroplastic	XP_020218848.1ATP-dependent zinc metalloprotease FTSH, chloroplastic-like [Cajanus cajan]/KYP64810.1hypothetical protein KK1_019418 [Cajanus cajan]	0	0.9986	1170.61	XP_020218848.1;KYP64810.1	-	-	-	-
CC_TR11061|c0_g1_i1_len=322	76	74	2	0	-	-	tyrosine--tRNA ligase, cytoplasmic	gi|1150141167|ref|XP_020214361.1|aminoacyl tRNA synthase complex-interacting multifunctional protein 1 [Cajanus cajan]/gi|1012356768|gb|KYP67953.1|Tyrosyl-tRNA synthetase, cytoplasmic [Cajanus cajan]	4e-16	1	80.8777	KYP67953.1;XP_020214361.1	-	-	-	-
CC_TR11061|c0_g2_i1_len=225	14	26	0	0	-	-	: tyrosine--tRNA cytoplasmic [Vigna angularis]	XP_020214361.1aminoacyl tRNA synthase complex-interacting multifunctional protein 1 [Cajanus cajan]/KYP67953.1Tyrosyl-tRNA synthetase, cytoplasmic [Cajanus cajan]	2.1e-10	1	64.3142	KYP67953.1;XP_020214361.1	-	-	-	-
CC_TR11062|c0_g1_i1_len=1637	204	220	184	160	157.67	229.772	XP_020233857.1uncharacterized protein LOC109813959	XP_020233857.1uncharacterized protein LOC109813959 [Cajanus cajan]	0	1	1000.35	XP_020233857.1	-	-	-	-
CC_TR11062|c0_g2_i1_len=522	44	62	16	10	11.922	57.1435	hypothetical protein KK1_005939	gi|1012362136|gb|KYP73319.1|hypothetical protein KK1_005939 [Cajanus cajan]	3.9e-95	0.9938	301.982	KYP73319.1	-	-	-	-
CC_TR11065|c0_g1_i1_len=271	14	12	0	0	-	-	---NA---						-	-	-	-
CC_TR11067|c0_g2_i1_len=333	110	120	62	56	54.0819	124.612	domain-containing CBSCBSPB3	XP_020226834.1CBS domain-containing protein CBSCBSPB3-like [Cajanus cajan]/KYP58334.1hypothetical protein KK1_004637 [Cajanus cajan]	1.3e-43	0.987	158.303	XP_020226834.1;KYP58334.1	-	GO:0030554-adenyl nucleotide binding	-	-
CC_TR11074|c0_g1_i1_len=381	30	30	0	0	-	-	---NA---						-	-	-	-
CC_TR11077|c0_g1_i1_len=295	12	30	20	6	-	-	kinase chloroplastic	XP_020213188.1NAD kinase 2, chloroplastic [Cajanus cajan]	2.8e-58	1	202.601	XP_020213188.1	-	-	-	-
CC_TR11077|c0_g2_i1_len=406	52	50	24	6	-	-	NAD kinase 2, chloroplastic	gi|1150138977|ref|XP_020213188.1|NAD kinase 2, chloroplastic [Cajanus cajan]	4e-86	1	280.026	XP_020213188.1	-	-	-	-
CC_TR11078|c0_g2_i1_len=749	378	376	8	16	-	-	NAC domain-containing protein 21/22	gi|1012347836|gb|KYP59027.1|NAC domain-containing protein 21/22 [Cajanus cajan]/gi|1150162762|ref|XP_020223961.1|NAC domain-containing protein 21/22-like [Cajanus cajan]	4.9e-98	1	298.13	KYP59027.1;XP_020223961.1	GO:0006355-regulation of transcription, DNA-dependent	GO:0003677-DNA binding	-	-
CC_TR1108|c0_g1_i1_len=813	396	392	2	0	-	-	---NA---						-	-	-	-
CC_TR11081|c0_g1_i1_len=613	174	222	26	32	26.5719	213.891	uncharacterized protein LOC109795320 isoform X2	gi|1150133765|ref|XP_020210367.1|uncharacterized protein LOC109795320 isoform X2 [Cajanus cajan]	2e-68	1	213.772	XP_020210367.1	-	-	-	-
CC_TR11083|c0_g1_i1_len=538	180	156	0	0	-	-	-1 reverse transcriptase isogeny	XP_020220436.1uncharacterized protein LOC109803325 [Cajanus cajan]	4.2e-29	0.5465	119.398	XP_020220436.1	-	-	-	-
CC_TR11084|c0_g2_i1_len=770	240	298	296	348	295.057	290.744	transporter I family member chloroplastic isoform X1 [Arachis ipaensis]	XP_020228800.1ABC transporter I family member 10, chloroplastic [Cajanus cajan]	1.4e-114	0.9735	338.961	XP_020228800.1	-	-	-	-
CC_TR1109|c0_g1_i1_len=1176	74	52	32	28	27.5004	68.8536	I inositol polyphosphate 5-phosphatase 10 [Glycine max]	XP_020207968.1type I inositol polyphosphate 5-phosphatase 10-like isoform X2 [Cajanus cajan]	0	1	818.15	XP_020207968.1	-	-	-	-
CC_TR11091|c0_g2_i1_len=549	52	66	64	70	61.3997	63.7418	XP_020237652.1uncharacterized protein LOC109816909 [Cajanus cajan]	XP_020237652.1uncharacterized protein LOC109816909 [Cajanus cajan]/KYP44491.1hypothetical protein KK1_034012 [Cajanus cajan]	2e-58	1	189.119	XP_020237652.1;KYP44491.1	-	-	-	-
CC_TR11092|c0_g1_i1_len=386	26	26	0	0	-	-	efflux carrier component 1a-like	XP_020215685.1auxin efflux carrier component 1a-like [Cajanus cajan]	2.9e-83	1	264.233	XP_020215685.1	GO:0055085-transmembrane transport	-	GO:0016021-integral to membrane	-
CC_TR11094|c0_g1_i1_len=1752	160	216	4	0	-	-	abscisic acid 8'-hydroxylase 4	gi|1150125714|ref|XP_020210993.1|abscisic acid 8'-hydroxylase 4 [Cajanus cajan]	0	1	928.702	XP_020210993.1	-	-	-	-
CC_TR11094|c0_g2_i1_len=1170	116	140	4	0	-	-	abscisic acid 8'-hydroxylase 4	gi|1150125714|ref|XP_020210993.1|abscisic acid 8'-hydroxylase 4 [Cajanus cajan]	0	1	567.385	XP_020210993.1	-	-	-	-
CC_TR11095|c0_g1_i1_len=406	6	22	0	0	-	-	KYP37822.1hypothetical protein KK1_040963	KYP37822.1hypothetical protein KK1_040963 [Cajanus cajan]	6.1e-06	0.5932	55.0694	KYP37822.1	-	-	-	-
CC_TR11097|c0_g1_i1_len=944	66	70	102	128	105.369	73.7246	initiation factor TFIID subunit 14b	XP_020215131.1LOW QUALITY PROTEIN: transcription initiation factor TFIID subunit 14b-like [Cajanus cajan]	1.2e-179	0.9963	506.523	XP_020215131.1	-	-	-	-
CC_TR11097|c0_g2_i1_len=518	34	36	50	54	47.6543	37.9478	initiation factor TFIID subunit 14b isoform X2	XP_020215131.1LOW QUALITY PROTEIN: transcription initiation factor TFIID subunit 14b-like [Cajanus cajan]	2.1e-77	0.9924	241.506	XP_020215131.1	-	-	-	-
CC_TR11099|c0_g1_i1_len=329	6	10	24	16	-	-	argonaute 16	KYP73267.1Protein argonaute 16 [Cajanus cajan]	1.8e-66	1	224.942	KYP73267.1	-	-	-	-
CC_TR111|c0_g1_i1_len=240	12	4	4	0	-	-	XP_020208784.1uncharacterized protein LOC109793731 isoform X1	XP_020208784.1uncharacterized protein LOC109793731 isoform X1 [Cajanus cajan]	6.9e-10	1	63.929	XP_020208784.1	-	-	-	-
CC_TR11100|c0_g1_i1_len=486	54	52	410	466	401.369	57.5713	Ethylene-responsive transcription factor 1B	gi|1150103515|ref|XP_020237863.1|ethylene-responsive transcription factor 1B-like [Cajanus cajan]	1.4e-83	1	255.758	XP_020237863.1	GO:0006351-transcription, DNA-dependent,GO:0006355-regulation of transcription, DNA-dependent	GO:0003700-sequence-specific DNA binding transcription factor activity,GO:0003677-DNA binding	GO:0005634-nucleus	-
CC_TR11100|c0_g2_i1_len=859	108	114	620	682	596.58	120.356	Ethylene-responsive transcription factor 1B	gi|1012332832|gb|KYP44248.1|Ethylene-responsive transcription factor 1B [Cajanus cajan]	2.5e-172	0.9964	487.263	KYP44248.1	-	-	-	-
CC_TR11101|c0_g1_i1_len=286	10	16	0	0	-	-	---NA---						-	-	-	-
CC_TR11102|c0_g1_i1_len=1704	264	238	0	0	-	-	ribonuclease H At1g65750	KYP35592.1hypothetical protein KK1_043369, partial [Cajanus cajan]	2e-138	0.8595	410.223	KYP35592.1	-	-	-	-
CC_TR11103|c0_g1_i1_len=342	4	4	28	26	-	-	BRI1 kinase inhibitor 1	gi|1150092277|ref|XP_020231839.1|BRI1 kinase inhibitor 1-like [Cajanus cajan]	1.8e-38	0.9375	140.198	XP_020231839.1	-	-	-	-
CC_TR11104|c0_g1_i1_len=228	4	10	28	22	-	-	synthase subunit G mitochondrial-like [Trifolium pratense]	PHT52127.11-aminocyclopropane-1-carboxylate synthase 7 [Capsicum baccatum]	2e-05	0.9259	51.2174	PHT52127.1	-	-	-	-
CC_TR11106|c0_g1_i1_len=351	8	20	0	4	-	-	ABC transporter B family member 13-like	gi|1012320918|gb|KYP33548.1|ABC transporter B family member 13 [Cajanus cajan]/gi|1150119785|ref|XP_020207666.1|ABC transporter B family member 13-like [Cajanus cajan]	9.9e-60	1	207.994	XP_020207666.1;KYP33548.1	-	-	-	-
CC_TR11107|c0_g1_i1_len=1302	160	166	102	92	88.9145	176.799	6 [Glycine soja]	XP_020216075.1nucleolar protein 6 [Cajanus cajan]	0	1	689.878	XP_020216075.1	-	-	-	-
CC_TR11108|c0_g1_i1_len=330	8	18	2	2	-	-	---NA---						-	-	-	-
CC_TR1111|c0_g1_i1_len=800	92	152	150	106	117.368	131.141	#NAME?	XP_020232937.1uncharacterized protein LOC109813205 [Cajanus cajan]	4.2e-122	1	360.918	XP_020232937.1	-	-	-	-
CC_TR11110|c0_g1_i1_len=583	292	290	596	534	517.909	315.907	threonine- phosphatase PP1	XP_020212756.1serine/threonine-protein phosphatase PP1 [Cajanus cajan]	3.4e-33	0.9846	130.568	XP_020212756.1	-	-	-	-
CC_TR11111|c0_g1_i1_len=1608	218	236	6	2	-	-	Serine/threonine-protein kinase HT1	gi|1012345115|gb|KYP56307.1|Serine/threonine-protein kinase HT1 [Cajanus cajan]/gi|1150168970|ref|XP_020226567.1|serine/threonine-protein kinase HT1-like isoform X1 [Cajanus cajan]	0	1	738.028	XP_020226567.1;KYP56307.1	-	-	-	-
CC_TR11114|c0_g1_i1_len=2248	446	508	156	136	133.836	516.431	UDP-glucuronate:xylan alpha-glucuronosyltransferase 3	XP_020217969.1putative UDP-glucuronate:xylan alpha-glucuronosyltransferase 3 [Cajanus cajan]	0	1	1288.09	XP_020217969.1	-	-	-	-
CC_TR11115|c0_g1_i1_len=227	12	40	6	4	-	-	XRI1-like isoform X1	XP_020213901.1protein XRI1 [Cajanus cajan]	1.2e-06	1	54.299	XP_020213901.1	-	-	-	-
CC_TR11117|c0_g2_i1_len=482	170	196	248	208	209.015	198.08	-dependent diacylglycerol kinase	KYP59465.1hypothetical protein KK1_014901 [Cajanus cajan]	1.1e-34	1	126.331	KYP59465.1	-	-	-	-
CC_TR11118|c0_g1_i1_len=232	6	6	38	50	-	-	probable starch synthase 4, chloroplastic/amyloplastic isoform X1	gi|1150094411|ref|XP_020232941.1|probable starch synthase 4, chloroplastic/amyloplastic isoform X1 [Cajanus cajan]	1.9e-41	1	153.68	XP_020232941.1	-	-	-	-
CC_TR11118|c0_g2_i1_len=746	66	70	320	272	271.348	73.7246	starch synthase chloroplastic amyloplastic isoform X2	KYP49643.1Glycogen synthase, partial [Cajanus cajan]	1.3e-118	1	368.237	KYP49643.1	-	-	-	-
CC_TR1112|c0_g1_i1_len=1973	1098	1196	1774	1806	1640.53	1242.91	-phosphoshikimate 1-carboxyvinyltransferase 2	XP_020209613.13-phosphoshikimate 1-carboxyvinyltransferase 2 [Cajanus cajan]/KYP76896.1hypothetical protein KK1_021158 [Cajanus cajan]	0	1	979.934	KYP76896.1;XP_020209613.1	GO:0009073-aromatic amino acid family biosynthetic process,GO:0009423-chorismate biosynthetic process	GO:0003866-3-phosphoshikimate 1-carboxyvinyltransferase activity	-	map01130:Biosynthesis of antibiotics(1-carboxyvinyltransferase[ec:2.5.1.19])
CC_TR11120|c0_g1_i1_len=450	28	24	108	116	102.641	28.3071	domain-containing CAD1	KRH11087.1hypothetical protein GLYMA_15G088100 [Glycine max]	3.2e-73	0.9371	230.335	KRH11087.1	-	-	-	-
CC_TR11123|c0_g1_i1_len=382	124	114	136	120	117.334	129.382	family AAA domain-containing 1-A	RDX74098.1SPCC24B10.10c, partial [Mucuna pruriens]	6.7e-66	0.9921	217.238	RDX74098.1	-	-	-	-
CC_TR11124|c0_g1_i1_len=426	16	38	0	0	-	-	XP_020211100.1uncharacterized protein LOC109795945 [Cajanus cajan]	XP_020211101.1uncharacterized protein LOC109795945 [Cajanus cajan]/XP_020211100.1uncharacterized protein LOC109795945 [Cajanus cajan]	7.9e-89	1	267.7	XP_020211100.1;XP_020211101.1	-	-	-	-
CC_TR11125|c0_g1_i1_len=440	88	110	0	0	-	-	proline- and glutamine-rich-like	XP_020236794.1splicing factor, proline- and glutamine-rich-like [Cajanus cajan]	6.9e-38	1	135.191	XP_020236794.1	-	-	-	-
CC_TR11127|c0_g1_i1_len=1285	4480	4688	618	564	541.729	4971.23	transmembrane protein, putative	gi|1150162834|ref|XP_020224000.1|uncharacterized protein LOC109806063 [Cajanus cajan]/gi|1012347675|gb|KYP58866.1|hypothetical protein KK1_014288 [Cajanus cajan]/gi|1150162832|ref|XP_020223999.1|uncharacterized protein LOC109806063 [Cajanus cajan]	1.4e-79	1	251.521	XP_020223999.1;XP_020224000.1;KYP58866.1	-	-	-	-
CC_TR11127|c0_g2_i1_len=1183	3756	3966	538	498	474.806	4186.41	transmembrane protein, putative	gi|1150162834|ref|XP_020224000.1|uncharacterized protein LOC109806063 [Cajanus cajan]/gi|1012347675|gb|KYP58866.1|hypothetical protein KK1_014288 [Cajanus cajan]/gi|1150162832|ref|XP_020223999.1|uncharacterized protein LOC109806063 [Cajanus cajan]	8.6e-80	1	251.136	XP_020223999.1;XP_020224000.1;KYP58866.1	-	-	-	-
CC_TR11129|c0_g1_i1_len=955	1452	1548	668	598	580.242	1626.11	-terminal acetyltransferase A complex catalytic subunit NAA10-like	KYP60905.1hypothetical protein KK1_023325 [Cajanus cajan]/XP_020222201.1N-terminal acetyltransferase A complex catalytic subunit ard1 [Cajanus cajan]	3.3e-118	1	347.821	XP_020222201.1;KYP60905.1	-	GO:0008080-N-acetyltransferase activity	-	-
CC_TR11129|c0_g1_i2_len=1020	1276	1300	374	322	319.012	1397.54	N-terminal acetyltransferase A complex catalytic subunit NAA10	gi|1012349715|gb|KYP60905.1|hypothetical protein KK1_023325 [Cajanus cajan]/gi|1150159449|ref|XP_020222201.1|N-terminal acetyltransferase A complex catalytic subunit ard1 [Cajanus cajan]	1.9e-88	1	215.698	XP_020222201.1;KYP60905.1	-	-	-	-
CC_TR11130|c0_g1_i1_len=444	20	24	2	2	-	-	Protein ssh4	gi|1012330803|gb|KYP42308.1|hypothetical protein KK1_036300 [Cajanus cajan]	1.9e-08	1	60.4622	KYP42308.1	-	-	-	-
CC_TR11131|c0_g2_i1_len=541	152	134	82	66	67.8418	155.604	-diacylglycerol-glycerol-3-phosphate 3-phosphatidyltransferase	XP_020234213.1uncharacterized protein LOC109814249 [Cajanus cajan]/XP_020234212.1uncharacterized protein LOC109814249 [Cajanus cajan]/KYP48267.1hypothetical protein KK1_030052 [Cajanus cajan]	1.3e-27	1	108.997	XP_020234212.1;XP_020234213.1;KYP48267.1	-	-	-	-
CC_TR11132|c0_g2_i1_len=421	204	190	0	0	-	-	XP_020215760.1uncharacterized protein LOC109799587 [Cajanus cajan]	XP_020215760.1uncharacterized protein LOC109799587 [Cajanus cajan]/KYP67495.1hypothetical protein KK1_023838 [Cajanus cajan]	5.2e-73	0.9516	233.417	XP_020215760.1;KYP67495.1	-	-	-	-
CC_TR11133|c0_g2_i1_len=444	26	22	14	4	-	-	domain-containing At4g33700-like [Glycine soja]	XP_020234008.1DUF21 domain-containing protein At2g14520-like [Cajanus cajan]/KYP48473.1Protein MAM3 [Cajanus cajan]	8.7e-25	1	108.227	XP_020234008.1;KYP48473.1	-	-	-	-
CC_TR11134|c0_g1_i1_len=443	42	48	18	16	15.5833	48.7167	KINESIN LIGHT CHAIN-RELATED 1	XP_020231546.1protein KINESIN LIGHT CHAIN-RELATED 1 [Cajanus cajan]	7.8e-84	1	267.314	XP_020231546.1	-	-	-	-
CC_TR11134|c0_g2_i1_len=631	96	100	20	16	16.5022	106.288	protein KINESIN LIGHT CHAIN-RELATED 1	gi|1150091717|ref|XP_020231546.1|protein KINESIN LIGHT CHAIN-RELATED 1 [Cajanus cajan]	3.5e-96	1	301.982	XP_020231546.1	-	-	-	-
CC_TR11138|c0_g1_i1_len=246	0	8	4	14	-	-	-interacting receptor like kinase 2-like	XP_020202606.1MDIS1-interacting receptor like kinase 2-like [Cajanus cajan]/XP_020202607.1MDIS1-interacting receptor like kinase 2-like [Cajanus cajan]	1.8e-51	1	174.096	XP_020202607.1;XP_020202606.1	-	-	-	-
CC_TR11140|c0_g1_i1_len=784	252	276	138	168	140.192	286.044	signaling target 2 homolog isoform X2	XP_027341321.1bromodomain adjacent to zinc finger domain protein 1A isoform X2 [Abrus precatorius]	4.5e-51	0.8616	187.963	XP_027341321.1	-	-	-	-
CC_TR11140|c1_g1_i1_len=808	200	184	170	148	145.753	208.748	- kinase BAZ1B-like	XP_020225010.1uncharacterized protein LOC109806885 [Cajanus cajan]/KYP72656.1hypothetical protein KK1_005254 [Cajanus cajan]	1.3e-89	1	273.478	XP_020225010.1;KYP72656.1	-	-	-	-
CC_TR11142|c0_g1_i1_len=535	66	62	8	0	-	-	---NA---						-	-	-	-
CC_TR11144|c0_g1_i1_len=803	46	64	4	2	-	-	---NA---						-	-	-	-
CC_TR11144|c0_g2_i1_len=610	26	36	2	2	-	-	---NA---						-	-	-	-
CC_TR11145|c0_g2_i1_len=448	26	36	6	18	-	-	Cas1p GDSL SGNH-like acyl-esterase family [Medicago truncatula]	KYP48353.1hypothetical protein KK1_029964 [Cajanus cajan]	1.1e-89	1	273.478	KYP48353.1	-	-	-	-
CC_TR11146|c0_g1_i1_len=1176	338	384	424	470	409.629	390.861	carboxy-terminal mu-like domain [Medicago truncatula]	XP_020227948.1uncharacterized protein LOC109809127 [Cajanus cajan]/KYP57460.1hypothetical protein KK1_003724 [Cajanus cajan]	0	0.997	648.277	XP_020227948.1;KYP57460.1	-	-	-	-
CC_TR11148|c0_g1_i1_len=516	82	48	16	40	25.6337	71.2811	subunit ribosomal L2 [Salvia splendens]	WP_131792711.150S ribosomal protein L2 [Frankia symbiont of Datisca glomerata]	1.5e-98	0.9875	291.582	WP_131792711.1	-	-	-	-
CC_TR11148|c0_g2_i1_len=1015	160	90	40	56	43.9738	137.178	L2 (chloroplast) [Hodgsonia macrocarpa]	QBE87468.1ribosomal protein L23 (chloroplast) [Nyctaginia capitata]/QBE87445.1ribosomal protein L23 (chloroplast) [Nyctaginia capitata]	0	0.9467	597.43	QBE87445.1;QBE87468.1	GO:0006412-translation	GO:0003735-structural constituent of ribosome,GO:0016740-transferase activity,GO:0019843-rRNA binding	GO:0015934-large ribosomal subunit,GO:0009507-chloroplast	-
CC_TR1115|c0_g1_i1_len=570	48	50	0	4	-	-	---NA---						-	-	-	-
CC_TR11150|c0_g1_i1_len=597	140	148	158	118	126.528	156.133	EXPORTIN 1A [Arachis hypogaea]	XP_006573825.1protein EXPORTIN 1A isoform X1 [Glycine max]	1.6e-16	0.9333	87.8113	XP_006573825.1	-	-	-	-
CC_TR11151|c0_g1_i1_len=245	24	50	134	110	111.844	39.6053	-bound starch synthase chloroplastic amyloplastic [Glycine soja]	KYP42916.1hypothetical protein KK1_035665 [Cajanus cajan]	2.8e-49	1	175.252	KYP42916.1	GO:0009250-glucan biosynthetic process	GO:0009011-starch synthase activity	-	map00500:Starch and sucrose metabolism(synthase (glycosyl-transferring)[ec:2.4.1.21])
CC_TR11151|c0_g2_i1_len=2623	15026	15908	68	70	63.2375	16769.7	granule-bound starch synthase 2, chloroplastic/amyloplastic-like	gi|1150153084|ref|XP_020218849.1|granule-bound starch synthase 2, chloroplastic/amyloplastic-like [Cajanus cajan]	0	1	1389.02	XP_020218849.1	-	-	-	-
CC_TR11152|c0_g2_i1_len=3416	1736	1878	2484	2624	2340.63	1958.36	threonine- phosphatase BSL1	XP_020212134.1serine/threonine-protein phosphatase BSL1 [Cajanus cajan]	0	0.9854	1595.48	XP_020212134.1	-	GO:0030145-manganese ion binding,GO:0005506-iron ion binding,GO:0004721-phosphoprotein phosphatase activity	-	map04660:T cell receptor signaling pathway(phosphatase[ec:3.1.3.16])
CC_TR11154|c0_g1_i1_len=1004	714	836	512	520	472.915	838.61	domain [Medicago truncatula]	XP_020230440.1uncharacterized protein LOC109811188 [Cajanus cajan]/KYP52364.1hypothetical protein KK1_025669 [Cajanus cajan]	2.2e-126	1	380.178	KYP52364.1;XP_020230440.1	-	-	-	-
CC_TR1116|c0_g1_i1_len=401	34	18	4	6	-	-	---NA---						-	-	-	-
CC_TR11162|c0_g1_i1_len=823	64	46	114	122	108.14	60.0844	serine threonine- kinase PBL1 [Abrus precatorius]	XP_020237424.1probable serine/threonine-protein kinase PBL1 [Cajanus cajan]/XP_020237425.1probable serine/threonine-protein kinase PBL1 [Cajanus cajan]/KYP44720.1putative serine/threonine-protein kinase NAK [Cajanus cajan]	3.4e-120	1	363.999	KYP44720.1;XP_020237425.1;XP_020237424.1	-	-	-	-
CC_TR11164|c0_g2_i1_len=873	198	216	80	96	80.6346	224.302	methylesterase chloroplastic [Glycine soja]	XP_020240309.1putative methylesterase 12, chloroplastic [Cajanus cajan]/KYP41309.1putative esterase At1g33990 family [Cajanus cajan]	3.1e-153	0.9953	441.425	XP_020240309.1;KYP41309.1	-	-	-	-
CC_TR11165|c0_g1_i1_len=602	22	24	40	36	34.8326	24.9224	mismatch repair Msh6-2	KYP49318.1DNA mismatch repair protein Msh6-2 [Cajanus cajan]	2.1e-139	1	423.705	KYP49318.1	-	-	-	-
CC_TR11166|c0_g1_i1_len=1755	6084	6444	334	308	294.234	6791.52	plant/F18G18-20 protein	gi|1150169115|ref|XP_020226607.1|uncharacterized protein LOC109808149 [Cajanus cajan]/gi|1150169119|ref|XP_020226608.1|uncharacterized protein LOC109808149 [Cajanus cajan]	6.1e-89	1	282.722	XP_020226607.1;XP_020226608.1	-	-	-	-
CC_TR11167|c0_g1_i1_len=453	130	128	22	24	21.0776	140.065	serine/threonine-protein phosphatase 6 regulatory subunit 3-like isoform X2	gi|1335212916|gb|PNX71872.1|serine/threonine protein phosphatase 6 regulatory subunit 3-like protein, partial [Trifolium pratense]	1.2e-15	0.8514	79.337	PNX71872.1	-	-	-	-
CC_TR11167|c0_g2_i1_len=348	46	52	22	24	21.0776	53.0584	threonine- phosphatase 6 regulatory subunit 3 isoform X2	PNX71872.1serine/threonine protein phosphatase 6 regulatory subunit 3-like protein, partial [Trifolium pratense]	6.8e-16	0.8514	78.9518	PNX71872.1	-	-	-	-
CC_TR11168|c0_g1_i1_len=251	14	20	0	0	-	-	---NA---						-	-	-	-
CC_TR11168|c0_g3_i1_len=281	14	16	0	0	-	-	---NA---						-	-	-	-
CC_TR11169|c0_g2_i1_len=1022	60	74	26	38	29.3142	72.4253	---NA---						-	-	-	-
CC_TR11171|c0_g2_i1_len=1118	678	734	1106	1026	977.107	765.126	-related lipid transfer mitochondrial	XP_020230114.1uncharacterized protein LOC109810917 [Cajanus cajan]/KYP52722.1hypothetical protein KK1_025467 [Cajanus cajan]	0	1	595.119	KYP52722.1;XP_020230114.1	-	-	-	-
CC_TR11174|c0_g2_i1_len=332	6	16	20	24	-	-	candidate 6-like isoform X1 [Prunus avium]	XP_020229332.1golgin candidate 6-like isoform X2 [Cajanus cajan]	6.1e-62	0.9909	210.69	XP_020229332.1	-	-	-	-
CC_TR11175|c0_g1_i1_len=1071	290	326	1088	944	931.358	333.547	: scarecrow 11 [Vigna angularis]	KYP58525.1Scarecrow-like protein 11 [Cajanus cajan]	0	1	723.776	KYP58525.1	-	-	-	-
CC_TR11176|c0_g1_i1_len=562	286	278	318	316	290.539	306.266	-type ATPase family [Zea mays]	RDX74098.1SPCC24B10.10c, partial [Mucuna pruriens]	4.6e-121	1	361.303	RDX74098.1	-	-	-	-
CC_TR11176|c0_g2_i1_len=279	30	54	38	24	28.429	45.0753	AAA domain-containing isoform A [Glycine soja]	ONM32517.1hypothetical protein ZEAMMB73_Zm00001d041140 [Zea mays]	1.7e-39	0.8791	137.117	ONM32517.1	-	-	-	-
CC_TR11177|c0_g1_i1_len=617	2676	2862	738	620	622.459	3001.62	cysteine proteinase inhibitor	gi|1012334095|gb|KYP45467.1|Cysteine proteinase inhibitor [Cajanus cajan]/gi|1150101335|ref|XP_020236689.1|cysteine proteinase inhibitor [Cajanus cajan]	4.2e-46	1	141.354	KYP45467.1;XP_020236689.1	-	-	-	-
CC_TR11177|c1_g1_i1_len=299	110	116	0	0	-	-	---NA---						-	-	-	-
CC_TR1118|c0_g1_i1_len=645	40	44	6	8	-	-	---NA---						-	-	-	-
CC_TR11180|c0_g1_i1_len=1095	672	740	254	168	193.489	764.869	ras-related protein Rab11D	gi|1150102131|ref|XP_020237127.1|ras-related protein Rab11D [Cajanus cajan]/gi|1012333667|gb|KYP45052.1|Ras-related protein Rab11D [Cajanus cajan]	1.5e-156	1	447.588	XP_020237127.1;KYP45052.1	-	-	-	-
CC_TR11181|c0_g1_i1_len=384	24	26	0	0	-	-	: succinate dehydrogenase assembly factor mitochondrial [Beta vulgaris vulgaris]	XP_027919158.1succinate dehydrogenase assembly factor 2, mitochondrial-like [Vigna unguiculata]	1.7e-27	0.9259	109.383	XP_027919158.1	-	-	-	-
CC_TR11183|c0_g2_i1_len=705	1202	1362	390	334	331.848	1388.12	chromatin structure-remodeling complex protein SYD isoform X1	gi|1150172976|ref|XP_020228561.1|chromatin structure-remodeling complex protein SYD [Cajanus cajan]/gi|1150172978|ref|XP_020228562.1|chromatin structure-remodeling complex protein SYD [Cajanus cajan]	7.1e-123	1	394.815	XP_020228561.1;XP_020228562.1	-	-	-	-
CC_TR11185|c0_g1_i1_len=638	28	24	460	408	397.832	28.3071	subtilisin-like protease SBT2.2	gi|1012348449|gb|KYP59640.1|Subtilisin-like protease [Cajanus cajan]	2.1e-134	1	406.757	KYP59640.1	-	-	-	-
CC_TR11185|c0_g2_i1_len=869	54	44	832	732	716.839	53.4007	subtilisin-like protease SBT2.2	gi|1150162416|ref|XP_020223774.1|subtilisin-like protease SBT2.2 [Cajanus cajan]	0	1	548.895	XP_020223774.1	-	-	-	-
CC_TR11186|c0_g1_i1_len=563	80	110	154	168	147.543	102.476	metal-associated isoprenylated plant 34	KYP74354.1hypothetical protein KK1_007029 [Cajanus cajan]/XP_020222025.1heavy metal-associated isoprenylated plant protein 34 [Cajanus cajan]	7.4e-62	0.99	210.305	XP_020222025.1;KYP74354.1	-	-	-	-
CC_TR11186|c0_g2_i1_len=844	162	170	206	240	204.343	180.013	metal-associated isoprenylated plant 34	KYP74354.1hypothetical protein KK1_007029 [Cajanus cajan]/XP_020222025.1heavy metal-associated isoprenylated plant protein 34 [Cajanus cajan]	5.1e-90	1	286.96	XP_020222025.1;KYP74354.1	-	-	-	-
CC_TR11187|c0_g1_i1_len=652	46	38	14	34	21.9725	45.7598	-transporting ATPase 1 [Vigna radiata radiata]	KYP39552.1Phospholipid-transporting ATPase 1 [Cajanus cajan]	5.6e-150	1	454.907	KYP39552.1	-	-	-	-
CC_TR11188|c0_g2_i1_len=246	6	16	0	0	-	-	finger MAGPIE-like	RHN75782.1putative transcription factor C2H2 family [Medicago truncatula]	7.5e-38	1	132.88	RHN75782.1	-	-	-	-
CC_TR11189|c0_g2_i1_len=1280	536	630	336	362	319.834	630.803	MEI2-like 2 [Glycine soja]	XP_020202570.1protein MEI2-like 2 [Cajanus cajan]/XP_020202569.1protein MEI2-like 2 [Cajanus cajan]	0	1	812.372	XP_020202569.1;XP_020202570.1	-	-	-	-
CC_TR1119|c0_g1_i1_len=806	48	48	0	0	-	-	-related Pol poly LINE-1	RZC21442.1LINE-1 retrotransposable element ORF2 protein [Glycine soja]	2.8e-75	0.7299	210.69	RZC21442.1	-	-	-	-
CC_TR11190|c0_g1_i1_len=411	40	78	10	4	-	-	valine--tRNA ligase, mitochondrial 1 isoform X1	gi|1150115678|ref|XP_020205546.1|valine--tRNA ligase, mitochondrial 1-like isoform X2 [Cajanus cajan]	5.2e-50	1	180.644	XP_020205546.1	-	-	-	-
CC_TR11191|c0_g1_i1_len=405	34	12	0	0	-	-	---NA---						-	-	-	-
CC_TR11192|c0_g1_i1_len=413	18	26	12	20	14.6547	23.7087	3 [Glycine soja]	XP_020210293.1phytosulfokines 3-like [Cajanus cajan]	8.1e-56	1	178.718	XP_020210293.1	-	-	-	-
CC_TR11193|c0_g1_i1_len=1211	864	870	546	580	515.96	940.952	: 4-hydroxy-4-methyl-2-oxoglutarate aldolase 2 [Lupinus angustifolius]	KYP64165.1Regulator of ribonuclease-like protein 2 [Cajanus cajan]/XP_020219967.1putative 4-hydroxy-4-methyl-2-oxoglutarate aldolase 2 [Cajanus cajan]	4.6e-113	1	337.421	XP_020219967.1;KYP64165.1	-	-	-	-
CC_TR11193|c0_g2_i1_len=945	598	626	332	380	326.224	663.693	: 4-hydroxy-4-methyl-2-oxoglutarate aldolase 2 [Lupinus angustifolius]	KYP64165.1Regulator of ribonuclease-like protein 2 [Cajanus cajan]/XP_020219967.1putative 4-hydroxy-4-methyl-2-oxoglutarate aldolase 2 [Cajanus cajan]	7.2e-85	0.9924	262.307	XP_020219967.1;KYP64165.1	-	-	-	-
CC_TR11194|c0_g1_i1_len=325	20	38	6	6	-	-	---NA---						-	-	-	-
CC_TR11195|c0_g1_i1_len=655	1228	1454	268	200	214.548	1450.75	hypothetical protein KK1_013366, partial	gi|1012355859|gb|KYP67046.1|hypothetical protein KK1_013366, partial [Cajanus cajan]	5.3e-45	1	154.066	KYP67046.1	-	-	-	-
CC_TR11196|c0_g1_i1_len=634	336	358	8	20	-	-	glycerol kinase	gi|1012332408|gb|KYP43841.1|Glycerol kinase [Cajanus cajan]/gi|1150104127|ref|XP_020238199.1|glycerol kinase [Cajanus cajan]	7.2e-66	1	221.09	KYP43841.1;XP_020238199.1	-	-	-	-
CC_TR11197|c0_g1_i1_len=932	120	102	2	4	-	-	---NA---						-	-	-	-
CC_TR11198|c0_g1_i1_len=1758	500	548	0	0	-	-	BAT91233.1hypothetical protein VIGAN_06254600	BAT91233.1hypothetical protein VIGAN_06254600 [Vigna angularis var. angularis]	3.6e-120	0.6247	372.089	BAT91233.1	-	-	-	-
CC_TR112|c0_g1_i1_len=1764	136	166	56	86	65.0369	163.26	gypsy retrotransposon	PNX92555.1retrotransposon-related protein, partial [Trifolium pratense]	2e-14	0.7105	72.4034	PNX92555.1	-	-	-	-
CC_TR112|c0_g2_i1_len=652	54	54	46	82	58.6141	58.614	gypsy retrotransposon	PNX92555.1retrotransposon-related protein, partial [Trifolium pratense]	3.3e-15	0.7105	72.4034	PNX92555.1	-	-	-	-
CC_TR1120|c0_g1_i1_len=565	36	32	4	0	-	-	---NA---						-	-	-	-
CC_TR11201|c0_g1_i1_len=684	126	170	240	230	215.394	159.705	phosphatase 2C 42 isoform X2	KYP57871.1putative protein phosphatase 2C 42 [Cajanus cajan]/XP_020228053.1probable protein phosphatase 2C 42 [Cajanus cajan]	1.5e-166	1	473.396	XP_020228053.1;KYP57871.1	-	-	-	-
CC_TR11201|c0_g2_i1_len=231	4	4	16	6	-	-	phosphatase 2C 42 isoform X2	XP_027920783.1probable protein phosphatase 2C 42 isoform X2 [Vigna unguiculata]	5.8e-39	0.9851	140.969	XP_027920783.1	-	-	-	-
CC_TR11202|c0_g1_i1_len=1088	1690	708	554	856	645.784	1322.45	PLY81935.1hypothetical protein LSAT_5X16200	PLY81935.1hypothetical protein LSAT_5X16200 [Lactuca sativa]	4.5e-101	0.9877	306.99	PLY81935.1	-	-	-	-
CC_TR11203|c0_g1_i1_len=1916	1082	1022	1312	1312	1202.48	1143.17	-associated 1	XP_020216280.1cyclase-associated protein 1 [Cajanus cajan]	0	0.9893	830.861	XP_020216280.1	GO:0000902-cell morphogenesis,GO:0007010-cytoskeleton organization	GO:0003779-actin binding	-	-
CC_TR11205|c0_g1_i1_len=704	34	50	4	10	-	-	RING-H2 finger protein ATL3-like	gi|1150136441|ref|XP_020211811.1|RING-H2 finger protein ATL60-like, partial [Cajanus cajan]/gi|1012360838|gb|KYP72022.1|RING-H2 finger protein ATL1M, partial [Cajanus cajan]	2.7e-99	1	296.975	XP_020211811.1;KYP72022.1	-	-	-	-
CC_TR11206|c0_g1_i1_len=677	54	58	0	0	-	-	---NA---						-	-	-	-
CC_TR11207|c0_g1_i1_len=341	24	42	0	0	-	-	---NA---						-	-	-	-
CC_TR11208|c0_g1_i1_len=2269	246	230	178	168	158.57	258.678	finger CCCH domain-containing 30	XP_020202718.1zinc finger CCCH domain-containing protein 6-like [Cajanus cajan]/XP_020202717.1zinc finger CCCH domain-containing protein 6-like [Cajanus cajan]	0	0.9968	560.066	XP_020202718.1;XP_020202717.1	-	-	-	-
CC_TR11209|c0_g1_i1_len=2197	356	392	12	8	-	-	ABC transporter G family member 11	gi|1150160502|ref|XP_020222755.1|ABC transporter G family member 11-like [Cajanus cajan]	0	1	1379.39	XP_020222755.1	-	-	-	-
CC_TR11209|c0_g2_i1_len=1465	174	216	6	6	-	-	ABC transporter G family member 11	gi|1150160502|ref|XP_020222755.1|ABC transporter G family member 11-like [Cajanus cajan]	0	0.9891	907.901	XP_020222755.1	GO:0006200-ATP catabolic process	GO:0005524-ATP binding,GO:0016887-ATPase activity	GO:0016020-membrane	map00230:Purine metabolism(adenylpyrophosphatase[ec:3.6.1.3])
CC_TR11210|c0_g1_i1_len=1518	1318	1394	1112	1064	997.232	1470.24	-box At4g00755-like [Vigna unguiculata]	XP_020219015.1F-box protein At4g00755-like isoform X1 [Cajanus cajan]	0	0.9653	743.421	XP_020219015.1	-	-	-	-
CC_TR11211|c0_g2_i1_len=1230	396	380	820	904	789.94	421.495	domain-containing 1	XP_020202097.1EH domain-containing protein 1 [Cajanus cajan]	0	1	741.495	XP_020202097.1	-	-	-	-
CC_TR11212|c0_g1_i1_len=698	56	44	12	24	16.4829	54.5289	domain-containing 69-like	XP_020221262.1NAC domain-containing protein 69-like [Cajanus cajan]	6.5e-130	1	388.267	XP_020221262.1	-	-	-	-
CC_TR11213|c0_g1_i1_len=358	26	40	0	0	-	-	---NA---						-	-	-	-
CC_TR11215|c0_g1_i1_len=1294	474	504	170	200	169.52	530.141	reductase [Glycine soja]	KYP66785.1Isoflavone reductase isogeny A622 family [Cajanus cajan]/XP_020217249.1isoflavone reductase homolog A622-like [Cajanus cajan]	0	1	598.586	XP_020217249.1;KYP66785.1	-	-	-	-
CC_TR11216|c0_g1_i1_len=1860	170	158	0	0	-	-	Cr-PI-like [Frankliniella occidentalis]	XP_026272773.1allergen Cr-PI-like [Frankliniella occidentalis]	0	0.9239	1045.03	XP_026272773.1	-	-	-	-
CC_TR11217|c0_g1_i1_len=362	18	20	0	0	-	-	---NA---						-	-	-	-
CC_TR11219|c0_g2_i1_len=860	136	124	0	0	-	-	: ribulose bisphosphate carboxylase oxygenase activase chloroplastic-	XP_018832138.1PREDICTED: ribulose bisphosphate carboxylase/oxygenase activase 2, chloroplastic-like, partial [Juglans regia]	0.00056	1	50.8322	XP_018832138.1	-	-	-	-
CC_TR11220|c0_g1_i1_len=483	68	74	0	0	-	-	: yippee-like At4g27740 [Theobroma cacao]	XP_020209099.1protein yippee-like At4g27740 isoform X1 [Cajanus cajan]/KYP78304.1Protein yippee-like At4g27740 family [Cajanus cajan]	1.9e-72	1	222.246	XP_020209099.1;KYP78304.1	-	-	-	-
CC_TR11220|c0_g2_i1_len=554	68	66	0	0	-	-	: yippee-like At4g27740 [Theobroma cacao]	XP_020209100.1protein yippee-like At4g27745 isoform X2 [Cajanus cajan]	5.7e-47	0.9744	158.303	XP_020209100.1	-	-	-	-
CC_TR11221|c0_g1_i1_len=638	28	32	20	8	-	-	-box domain-containing 12-like [Cajanus cajan]	XP_020212153.1U-box domain-containing protein 12-like [Cajanus cajan]/XP_020212152.1U-box domain-containing protein 12-like [Cajanus cajan]/KYP70293.1U-box domain-containing protein 13 [Cajanus cajan]	1.9e-94	1	293.508	XP_020212153.1;XP_020212152.1;KYP70293.1	-	-	-	-
CC_TR11222|c0_g2_i1_len=307	8	4	16	16	-	-	glycosyltransferase At5g03795 [Cajanus cajan]	KYP61649.1hypothetical protein KK1_016155 [Cajanus cajan]	2.1e-48	1	171.4	KYP61649.1	-	-	-	-
CC_TR11223|c0_g1_i1_len=327	16	18	0	4	-	-	---NA---						-	-	-	-
CC_TR11224|c0_g2_i1_len=1649	916	916	1944	1932	1776.23	994.267	synthase 2 [Glycyrrhiza uralensis]	XP_020239442.1squalene synthase-like [Cajanus cajan]	0	1	843.573	XP_020239442.1	-	-	-	-
CC_TR11225|c0_g1_i1_len=470	56	48	22	24	21.0776	56.6142	sodium metabolite cotransporter chloroplastic	XP_020228678.1probable sodium/metabolite cotransporter BASS1, chloroplastic isoform X2 [Cajanus cajan]	1.3e-95	1	289.271	XP_020228678.1	-	-	-	-
CC_TR11226|c0_g1_i1_len=1325	110	104	80	92	78.8064	116.271	-lysine N-methyltransferase ATX5-like isoform X2	XP_020233646.1histone-lysine N-methyltransferase ATX5-like isoform X2 [Cajanus cajan]	4.7e-143	1	442.965	XP_020233646.1	-	-	-	-
CC_TR11227|c0_g1_i1_len=1940	220	234	96	116	97.1272	246.096	A synthase	XP_020233889.1uncharacterized protein LOC109813989 [Cajanus cajan]	0	1	1051.2	XP_020233889.1	-	-	-	-
CC_TR11229|c0_g1_i1_len=1384	460	460	416	470	405.954	499.304	specific protease 12 [Glycine max]	XP_020226107.1ubiquitin carboxyl-terminal hydrolase 13-like isoform X2 [Cajanus cajan]	0	1	875.159	XP_020226107.1	-	-	-	-
CC_TR11232|c0_g1_i1_len=363	28	42	24	26	22.9106	37.6911	(plastid) [Citrullus lanatus vulgaris]	RYR17226.1hypothetical protein Ahy_B03g061995 [Arachis hypogaea]	1.9e-31	0.8806	116.316	RYR17226.1	-	-	-	-
CC_TR11233|c0_g1_i1_len=1445	112	124	4	16	-	-	potassium channel SKOR-like	gi|1012356246|gb|KYP67432.1|Potassium channel SKOR [Cajanus cajan]	0	1	909.057	KYP67432.1	-	-	-	-
CC_TR11234|c0_g1_i1_len=321	14	20	0	0	-	-	---NA---						-	-	-	-
CC_TR11235|c0_g1_i1_len=1068	62	80	8	10	-	-	cyclin-A2-4	gi|1150169879|ref|XP_020226916.1|cyclin-A2-4 [Cajanus cajan]/gi|1150169877|ref|XP_020226915.1|cyclin-A2-4 [Cajanus cajan]/gi|1012342797|gb|KYP53989.1|Cyclin-A2-4 [Cajanus cajan]	0	1	548.895	XP_020226915.1;XP_020226916.1;KYP53989.1	-	-	-	-
CC_TR11236|c0_g1_i1_len=1387	376	472	186	110	135.736	458.175	-repressible mitochondrial transport THI74	XP_020232517.1uncharacterized vacuolar membrane protein YML018C [Cajanus cajan]	0	1	612.068	XP_020232517.1	GO:0006007-glucose catabolic process,GO:0006810-transport	-	GO:0016021-integral to membrane	-
CC_TR11239|c0_g1_i1_len=461	70	118	486	452	429.889	101.005	Filament-like plant protein 4	gi|1012326874|gb|KYP38638.1|Filament-like plant protein 4 [Cajanus cajan]	8.7e-44	1	164.081	KYP38638.1	-	-	-	-
CC_TR11240|c0_g1_i1_len=4339	3698	3916	3214	3348	3006.94	4127.62	serine threonine kinase IREH1 isoform X1	XP_020221536.1probable serine/threonine protein kinase IREH1 [Cajanus cajan]	0	0.9984	2268.04	XP_020221536.1	-	-	-	-
CC_TR11242|c0_g1_i1_len=1754	106	92	22	52	33.8752	107.758	[Glycine max]	XP_020218485.1midasin [Cajanus cajan]	0	0.9966	1166.76	XP_020218485.1	-	-	-	-
CC_TR11244|c0_g1_i1_len=1118	114	80	70	48	54.1012	106.015	HASTY 1	KYP71761.1Exportin-5 [Cajanus cajan]/XP_020213782.1protein HASTY 1 [Cajanus cajan]	0	1	544.658	KYP71761.1;XP_020213782.1	GO:0006810-transport	-	GO:0005634-nucleus	-
CC_TR11244|c0_g2_i1_len=311	8	20	8	8	-	-	HASTY 1	KYP71761.1Exportin-5 [Cajanus cajan]/XP_020213782.1protein HASTY 1 [Cajanus cajan]	3.8e-62	0.9903	214.157	KYP71761.1;XP_020213782.1	GO:0006810-transport	-	GO:0005634-nucleus	-
CC_TR11245|c0_g1_i1_len=1475	930	968	1692	1932	1660.45	1029.27	Do-like 7	XP_020220166.1protease Do-like 7 [Cajanus cajan]	0	1	627.476	XP_020220166.1	-	-	-	-
CC_TR11247|c0_g1_i1_len=373	26	26	0	0	-	-	---NA---						-	-	-	-
CC_TR11248|c0_g1_i1_len=1047	1246	1334	954	856	829.569	1398.34	lumenal 15 kDa chloroplastic	XP_020202224.1thylakoid lumenal 15 kDa protein 1, chloroplastic [Cajanus cajan]	8.8e-152	1	435.261	XP_020202224.1	-	-	-	-
CC_TR11249|c0_g1_i1_len=674	222	250	32	26	26.5863	255.566	acyl-coenzyme A thioesterase 13	gi|1150125029|ref|XP_020224429.1|uncharacterized protein LOC109806410 [Cajanus cajan]	1.1e-115	1	337.035	XP_020224429.1	-	-	-	-
CC_TR1125|c1_g1_i1_len=344	4	20	0	0	-	-	XP_028127141.1uncharacterized protein LOC114323680	XP_028127141.1uncharacterized protein LOC114323680 [Camellia sinensis]	6e-39	0.7025	143.28	XP_028127141.1	-	-	-	-
CC_TR11250|c0_g1_i1_len=1020	74	70	0	0	-	-	#NAME?	KYP58993.1hypothetical protein KK1_014418 [Cajanus cajan]	0	0.9823	693.345	KYP58993.1	-	-	-	-
CC_TR11251|c0_g1_i1_len=488	90	92	266	284	252.022	98.7326	[Medicago truncatula]	XP_020230688.1uncharacterized protein LOC109811366 [Cajanus cajan]/KYP52086.1hypothetical protein KK1_025996 [Cajanus cajan]	2.9e-27	0.987	114.39	KYP52086.1;XP_020230688.1	-	-	-	-
CC_TR11251|c0_g2_i1_len=866	162	214	818	916	794.506	202.951	[Medicago truncatula]	XP_020230688.1uncharacterized protein LOC109811366 [Cajanus cajan]/KYP52086.1hypothetical protein KK1_025996 [Cajanus cajan]	9.6e-113	1	339.347	KYP52086.1;XP_020230688.1	-	-	-	-
CC_TR11252|c0_g1_i1_len=1040	222	240	128	120	113.658	250.353	FYVE PHD zinc finger [Medicago truncatula]	XP_020233779.1uncharacterized protein LOC109813901 [Cajanus cajan]/XP_020233780.1uncharacterized protein LOC109813901 [Cajanus cajan]	3.1e-156	1	446.432	XP_020233780.1;XP_020233779.1	-	-	-	-
CC_TR11255|c0_g2_i1_len=456	70	50	4	2	-	-	clp protease proteolytic subunit (chloroplast)	gi|1133410837|ref|YP_009341800.1|clp protease proteolytic subunit (chloroplast) [Castanopsis concinna]/gi|952009318|gb|ALN96497.1|clp protease proteolytic subunit (chloroplast) [Castanopsis concinna]	1.1e-08	0.9655	62.003	YP_009341800.1;ALN96497.1	-	-	-	-
CC_TR11256|c0_g2_i1_len=362	18	26	36	22	26.5959	23.7087	LRR receptor-like serine threonine- kinase At1g14390	XP_006574552.1probable LRR receptor-like serine/threonine-protein kinase At1g14390 [Glycine max]/KRH69326.1hypothetical protein GLYMA_02G019800 [Glycine max]/RZC23012.1putative LRR receptor-like serine/threonine-protein kinase [Glycine soja]/XP_028193385.1probable LRR receptor-like serine/threonine-protein kinase At1g14390 [Glycine soja]	1.3e-69	0.9583	231.491	KRH69326.1;XP_006574552.1;XP_028193385.1;RZC23012.1	-	-	-	-
CC_TR11257|c0_g1_i1_len=695	84	52	0	0	-	-	---NA---						-	-	-	-
CC_TR11257|c0_g2_i1_len=292	18	12	0	0	-	-	---NA---						-	-	-	-
CC_TR1126|c0_g1_i1_len=557	48	50	14	2	-	-	Pentatricopeptide repeat-containing protein DOT4, chloroplastic	gi|1150093308|ref|XP_020232364.1|uncharacterized protein LOC109812738 [Cajanus cajan]	1.1e-46	1	164.466	XP_020232364.1	-	-	-	-
CC_TR11261|c0_g1_i1_len=534	100	54	562	496	484.919	84.5631	calcium-binding protein PBP1-like	gi|1150122686|ref|XP_020208799.1|calcium-binding protein PBP1-like [Cajanus cajan]	3.5e-86	1	258.84	XP_020208799.1	-	-	-	-
CC_TR11262|c0_g1_i1_len=1256	2520	2648	80	78	72.4075	2802.05	Aquaporin NIP6-1	gi|1012339213|gb|KYP50450.1|Aquaporin NIP6-1 [Cajanus cajan]/gi|1150093087|ref|XP_020232252.1|aquaporin NIP6-1-like [Cajanus cajan]	1.2e-162	1	468.774	KYP50450.1;XP_020232252.1	-	-	-	-
CC_TR11264|c0_g1_i1_len=2729	6956	7322	3804	3732	3453.54	7741.16	transporter 3	XP_020230667.1oligopeptide transporter 3 [Cajanus cajan]	0	1	1520.37	XP_020230667.1	GO:0055085-transmembrane transport	-	-	-
CC_TR11264|c0_g2_i1_len=2825	6548	6932	3484	3404	3156.59	7307.68	transporter 3	XP_020230667.1oligopeptide transporter 3 [Cajanus cajan]	0	0.9586	1518.06	XP_020230667.1	GO:0055085-transmembrane transport	-	-	-
CC_TR11265|c0_g1_i1_len=831	106	102	110	102	97.1608	112.972	-43 isoform X2	XP_020239549.1syntaxin-43-like isoform X1 [Cajanus cajan]/KYP74371.1Syntaxin-43 [Cajanus cajan]	6e-106	1	320.087	XP_020239549.1;KYP74371.1	-	-	-	-
CC_TR11266|c0_g1_i1_len=621	244	220	384	426	371.14	252.336	cysteine alpha-hairpin motif superfamily [Medicago truncatula]	XP_020232479.1uncharacterized protein LOC109812827 [Cajanus cajan]/KYP50284.1hypothetical protein KK1_027992 [Cajanus cajan]/XP_020232478.1uncharacterized protein LOC109812827 [Cajanus cajan]	3.4e-49	1	164.466	XP_020232479.1;XP_020232478.1;KYP50284.1	-	-	-	-
CC_TR11267|c0_g1_i1_len=556	38	64	1256	974	1022.26	54.8015	Peroxidase 73	gi|1012344017|gb|KYP55209.1|Peroxidase 73 [Cajanus cajan]/gi|1150173495|ref|XP_020228824.1|peroxidase 73-like [Cajanus cajan]	7.1e-69	1	221.861	XP_020228824.1;KYP55209.1	-	-	-	-
CC_TR11268|c0_g1_i1_len=674	2502	2662	36	46	37.5653	2799.19	40S ribosomal protein S21-2	gi|1445379584|gb|RDX73667.1|40S ribosomal protein S21-2, partial [Mucuna pruriens]	4.8e-59	0.887	193.356	RDX73667.1	-	-	-	-
CC_TR11269|c0_g1_i1_len=445	80	96	154	128	129.261	95.1769	glycosyltransferase ypjH	XP_020205412.1uncharacterized protein LOC109790634 isoform X2 [Cajanus cajan]	3.8e-62	1	212.231	XP_020205412.1	-	-	-	-
CC_TR1127|c0_g1_i1_len=739	1110	1116	0	0	-	-	XP_020219592.1uncharacterized protein LOC109802583 [Cajanus cajan]	KYP63661.1hypothetical protein KK1_018240 [Cajanus cajan]/XP_020219592.1uncharacterized protein LOC109802583 [Cajanus cajan]	9.2e-126	1	364.77	XP_020219592.1;KYP63661.1	-	-	-	-
CC_TR11270|c0_g1_i1_len=799	198	174	60	68	58.6477	202.406	response factor 19	KHN17743.1Auxin response factor 7 [Glycine soja]	3.1e-08	0.9412	65.855	KHN17743.1	-	-	-	-
CC_TR11271|c0_g1_i1_len=1272	488	470	280	262	248.399	520.313	transcription factor At3g04930	XP_020203836.1probable transcription factor At5g28040 [Cajanus cajan]/KYP74440.1hypothetical protein KK1_007119 [Cajanus cajan]	5e-156	1	454.136	XP_020203836.1;KYP74440.1	-	-	-	-
CC_TR11273|c0_g1_i1_len=385	6	22	26	40	-	-	transporter C family member 10	XP_020232213.1uncharacterized protein LOC109812631 [Cajanus cajan]	4.2e-79	0.9922	264.233	XP_020232213.1	-	-	-	-
CC_TR11273|c0_g2_i1_len=724	50	90	86	104	87.0478	75.1255	transporter C family member 10	KYP74821.1ABC transporter C family member 10 [Cajanus cajan]	2e-158	1	496.893	KYP74821.1	-	-	-	-
CC_TR11274|c0_g1_i1_len=410	78	140	0	0	-	-	---NA---						-	-	-	-
CC_TR11275|c0_g2_i1_len=1895	2096	2296	1056	916	903.858	2379.36	alcohol O-benzoyltransferase	XP_020235949.1benzyl alcohol O-benzoyltransferase [Cajanus cajan]/KYP46376.1Taxadien-5-alpha-ol O-acetyltransferase [Cajanus cajan]	0	1	915.99	XP_020235949.1;KYP46376.1	-	-	-	-
CC_TR11276|c0_g1_i1_len=298	12	30	2	0	-	-	---NA---						-	-	-	-
CC_TR11277|c0_g1_i1_len=2091	194	218	220	260	219.917	223.088	#NAME?	KYP54413.1putative GMC-type oxidoreductase Rv0492c/MT0511/MT0512 family [Cajanus cajan]/XP_020227340.1long-chain-alcohol oxidase FAO4A-like [Cajanus cajan]	0	1	1299.65	XP_020227340.1;KYP54413.1	GO:0055114-oxidation-reduction process	GO:0050660-flavin adenine dinucleotide binding,GO:0046577-long-chain-alcohol oxidase activity	-	-
CC_TR11279|c0_g1_i1_len=582	78	82	54	42	44.0074	86.75	At1g08700 isoform X1 [Durio zibethinus]	KYP63997.1Presenilin-like protein At1g08700 family [Cajanus cajan]/XP_020218794.1presenilin-like protein At1g08700 [Cajanus cajan]	1.3e-44	1	162.155	XP_020218794.1;KYP63997.1	-	-	-	-
CC_TR11279|c0_g2_i1_len=472	72	86	72	60	60.5048	85.4506	At1g08700 isoform X1 [Durio zibethinus]	KYP63997.1Presenilin-like protein At1g08700 family [Cajanus cajan]/XP_020218794.1presenilin-like protein At1g08700 [Cajanus cajan]	3.4e-45	1	162.155	XP_020218794.1;KYP63997.1	-	-	-	-
CC_TR1128|c0_g1_i1_len=263	14	10	0	0	-	-	---NA---						-	-	-	-
CC_TR11281|c0_g2_i1_len=1325	224	226	84	50	61.4478	244.182	RPM1 interacting protein 13	gi|1150173156|ref|XP_020228654.1|uncharacterized protein LOC109809690 [Cajanus cajan]	0	1	843.573	XP_020228654.1	-	-	-	-
CC_TR11282|c0_g1_i1_len=1703	1020	1068	1290	1346	1207.91	1132.18	aminotransferase 1	XP_020217428.1aspartate aminotransferase 1 [Cajanus cajan]	0	0.9978	907.131	XP_020217428.1	-	-	-	-
CC_TR11284|c0_g2_i1_len=516	54	74	56	48	47.6687	69.0406	CDP-alcohol phosphatidyltransferase class-I family -like isoform X2 [Arachis hypogaea]	KYP58609.1Uncharacterized protein YKR070W family [Cajanus cajan]/XP_020224406.1uncharacterized protein YKR070W [Cajanus cajan]	1.2e-84	1	263.462	XP_020224406.1;KYP58609.1	-	-	-	-
CC_TR11285|c0_g2_i1_len=1015	96	72	72	98	77.873	91.6907	MON2 homolog isoform X2	XP_020208627.1protein MON2 homolog isoform X1 [Cajanus cajan]	0	1	651.744	XP_020208627.1	-	-	-	-
CC_TR11289|c0_g1_i1_len=362	72	86	74	74	67.8225	85.4506	factor DPB isoform X2	XP_020214762.1transcription factor-like protein DPB isoform X2 [Cajanus cajan]	2e-81	1	250.366	XP_020214762.1	-	-	-	-
CC_TR1129|c0_g1_i1_len=1975	316	340	16	2	-	-	Laccase-4	gi|1012337438|gb|KYP48713.1|Laccase-4 [Cajanus cajan]/gi|1150095903|ref|XP_020233720.1|laccase-4-like [Cajanus cajan]	0	1	1139.02	KYP48713.1;XP_020233720.1	GO:0046274-lignin catabolic process,GO:0055114-oxidation-reduction process	GO:0052716-hydroquinone:oxygen oxidoreductase activity,GO:0005507-copper ion binding	GO:0048046-apoplast	-
CC_TR11292|c0_g1_i1_len=919	148	142	72	56	58.6766	157.518	3-beta-dioxygenase 1	XP_020223391.1gibberellin 3-beta-dioxygenase 1-like [Cajanus cajan]/KYP58338.1Gibberellin 3-beta-dioxygenase 1 [Cajanus cajan]	0	1	518.464	XP_020223391.1;KYP58338.1	GO:0055114-oxidation-reduction process	GO:0016706-oxidoreductase activity, acting on paired donors, with incorporation or reduction of molecular oxygen, 2-oxoglutarate as one donor, and incorporation of one atom each of oxygen into both donors	-	-
CC_TR11292|c0_g2_i1_len=697	104	102	62	56	54.0819	111.844	3-beta-dioxygenase 1	XP_020223391.1gibberellin 3-beta-dioxygenase 1-like [Cajanus cajan]/KYP58338.1Gibberellin 3-beta-dioxygenase 1 [Cajanus cajan]	2.5e-113	1	338.576	XP_020223391.1;KYP58338.1	GO:0055114-oxidation-reduction process	GO:0016706-oxidoreductase activity, acting on paired donors, with incorporation or reduction of molecular oxygen, 2-oxoglutarate as one donor, and incorporation of one atom each of oxygen into both donors	-	-
CC_TR11294|c0_g1_i1_len=1031	230	252	300	240	247.533	261.121	[Medicago truncatula]	XP_020237593.1uncharacterized protein LOC109816853 [Cajanus cajan]	2.8e-119	0.9951	352.058	XP_020237593.1	-	-	-	-
CC_TR11294|c0_g2_i1_len=755	192	194	298	234	243.871	209.448	[Medicago truncatula]	XP_020237593.1uncharacterized protein LOC109816853 [Cajanus cajan]	8.8e-121	0.9951	352.058	XP_020237593.1	-	-	-	-
CC_TR11296|c0_g1_i1_len=2539	398	422	1340	1380	1246.42	444.519	-box At1g78280 isoform X1	KYP44393.1F-box protein At1g78280 family [Cajanus cajan]/XP_020237756.1F-box protein At1g78280 [Cajanus cajan]	0	1	1570.83	KYP44393.1;XP_020237756.1	-	-	-	-
CC_TR11298|c0_g1_i1_len=234	14	48	14	8	-	-	response factor 9	GAU38794.1hypothetical protein TSUD_163690 [Trifolium subterraneum]	1e-20	0.9821	87.8113	GAU38794.1	-	-	-	-
CC_TR11299|c0_g1_i1_len=355	20	16	0	2	-	-	Actin cross-linking	gi|1150105557|ref|XP_020238977.1|uncharacterized protein LOC109818010 [Cajanus cajan]	2e-78	1	248.054	XP_020238977.1	-	-	-	-
CC_TR11299|c0_g2_i1_len=233	20	22	0	2	-	-	actin cross-linking protein	gi|1150105557|ref|XP_020238977.1|uncharacterized protein LOC109818010 [Cajanus cajan]	2.9e-35	0.9559	133.65	XP_020238977.1	-	-	-	-
CC_TR113|c0_g2_i1_len=887	34	72	6	2	-	-	---NA---						-	-	-	-
CC_TR11303|c0_g1_i1_len=347	50	54	2	2	-	-	SEC14 cytosolic factor-like	gi|1150128252|ref|XP_020225097.1|phosphatidylinositol/phosphatidylcholine transfer protein SFH9-like isoform X3 [Cajanus cajan]	4e-49	1	167.548	XP_020225097.1	-	-	-	-
CC_TR11306|c0_g1_i1_len=234	12	6	0	2	-	-	E3 ubiquitin-protein ligase Os04g0590900-like	gi|1150149120|ref|XP_020217631.1|E3 ubiquitin-protein ligase Os04g0590900-like [Cajanus cajan]/gi|1012355232|gb|KYP66419.1|RING-H2 finger protein ATL3A [Cajanus cajan]	3.1e-10	1	64.3142	XP_020217631.1;KYP66419.1	-	-	-	-
CC_TR11307|c0_g2_i1_len=2025	1408	1650	1056	1206	1036.4	1654.47	oxidase chloroplastic	KYP57622.1hypothetical protein KK1_003887 [Cajanus cajan]/XP_020228881.1protoporphyrinogen oxidase 1, chloroplastic [Cajanus cajan]	0	1	634.795	XP_020228881.1;KYP57622.1	-	-	-	-
CC_TR1131|c0_g1_i1_len=361	12	20	0	0	-	-	Ty3-G Gag-Pol poly	KYP56402.1Retrotransposable element Tf2, partial [Cajanus cajan]	1.2e-13	0.7031	73.1738	KYP56402.1	-	-	-	-
CC_TR11311|c0_g1_i1_len=565	44	40	18	38	25.6385	45.6742	SABRE-like isoform X1	XP_020203486.1protein SABRE-like isoform X1 [Cajanus cajan]	1.5e-127	1	405.986	XP_020203486.1	-	-	-	-
CC_TR11314|c0_g2_i1_len=543	16	32	0	0	-	-	resistance RPP13-like	CUM44475.1NBS-LRR disease-resistance protein scn3r1 [Glycine max] [Cajanus cajan]	1.9e-87	0.9895	197.978	CUM44475.1	-	-	-	-
CC_TR11316|c0_g1_i1_len=589	36	28	18	38	25.6385	34.9053	SABRE isoform A [Glycine soja]	KYP63855.1UPF0378 protein KIAA0100 family, partial [Cajanus cajan]	1e-76	1	260.766	KYP63855.1	-	-	-	-
CC_TR11317|c0_g1_i1_len=230	16	22	8	2	-	-	triose phosphate/phosphate translocator, chloroplastic isoform X2	gi|641859009|gb|KDO77699.1|hypothetical protein CISIN_1g013023mg [Citrus sinensis]	1.1e-09	0.5909	62.7734	KDO77699.1	-	-	-	-
CC_TR11318|c0_g1_i1_len=330	88	82	166	130	135.688	92.3911	-amino acid hydrolase ILR1-like 4 [Glycine soja]	XP_020228251.1IAA-amino acid hydrolase ILR1-like 4 [Cajanus cajan]/KYP54100.1IAA-amino acid hydrolase ILR1-like 4 [Cajanus cajan]	1.1e-66	1	216.468	XP_020228251.1;KYP54100.1	-	-	-	-
CC_TR11319|c0_g1_i1_len=441	26	14	10	6	-	-	---NA---						-	-	-	-
CC_TR11322|c0_g1_i1_len=525	46	48	0	0	-	-	---NA---						-	-	-	-
CC_TR11324|c0_g1_i1_len=281	12	32	2	2	-	-	RNA pseudouridine synthase 2, chloroplastic	gi|1012353594|gb|KYP64782.1|hypothetical protein KK1_019388 [Cajanus cajan]/gi|1150154228|ref|XP_020219436.1|RNA pseudouridine synthase 2, chloroplastic [Cajanus cajan]	4.8e-57	1	191.045	XP_020219436.1;KYP64782.1	-	-	-	-
CC_TR11325|c0_g2_i1_len=292	22	28	6	10	-	-	: transmembrane 56-B-like [Lupinus angustifolius]	XP_020207911.1transmembrane protein 56-B-like isoform X2 [Cajanus cajan]	3.8e-53	1	173.711	XP_020207911.1	-	-	-	-
CC_TR11326|c0_g1_i1_len=931	226	268	0	0	-	-	PGG domain-containing	XP_020220069.1uncharacterized protein LOC109803026 [Cajanus cajan]	2.4e-119	1	351.288	XP_020220069.1	-	-	-	-
CC_TR11329|c0_g1_i1_len=439	24	20	0	0	-	-	-l1 nicotinic acetyl choline receptor	RZF38733.1hypothetical protein LSTR_LSTR016873 [Laodelphax striatella]	4.5e-23	0.5903	99.3673	RZF38733.1	-	-	-	-
CC_TR1133|c0_g1_i1_len=410	118	88	0	0	-	-	---NA---						-	-	-	-
CC_TR11332|c0_g1_i1_len=785	312	368	200	148	159.537	367.853	[Medicago truncatula]	XP_020205372.1uncharacterized protein LOC109790598 [Cajanus cajan]/KYP36675.1hypothetical protein KK1_042196 [Cajanus cajan]	3e-89	1	274.248	XP_020205372.1;KYP36675.1	-	-	-	-
CC_TR11333|c0_g2_i1_len=389	26	20	18	24	19.2397	25.0936	---NA---						-	-	-	-
CC_TR11335|c0_g1_i1_len=1451	184	198	108	98	94.4137	207.02	pentakisphosphate 2-kinase isoform X1 [Glycine max]	XP_020238335.1inositol-pentakisphosphate 2-kinase-like [Cajanus cajan]/KYP43693.1Inositol-pentakisphosphate 2-kinase [Cajanus cajan]	0	0.9978	889.797	XP_020238335.1;KYP43693.1	GO:0016310-phosphorylation	GO:0035299-inositol pentakisphosphate 2-kinase activity,GO:0005524-ATP binding	-	map00562:Inositol phosphate metabolism(2-kinase[ec:2.7.1.158])
CC_TR11336|c0_g1_i1_len=556	30	24	4	0	-	-	---NA---						-	-	-	-
CC_TR11337|c0_g1_i1_len=334	18	12	162	166	150.305	16.41	zinc finger protein CONSTANS-LIKE 14-like	gi|1150153775|ref|XP_020219206.1|zinc finger protein CONSTANS-LIKE 15-like [Cajanus cajan]/gi|1012352391|gb|KYP63579.1|Zinc finger protein CONSTANS-LIKE 14 [Cajanus cajan]	8.8e-46	1	159.458	XP_020219206.1;KYP63579.1	-	-	-	-
CC_TR11338|c0_g2_i1_len=1022	550	556	538	610	525.996	600.122	-Ala-D L-amino acid epimerase isoform X1 [Glycine max]	XP_020222883.1L-Ala-D/L-amino acid epimerase isoform X1 [Cajanus cajan]	0	1	582.793	XP_020222883.1	-	-	-	-
CC_TR1134|c0_g1_i1_len=532	92	110	178	138	144.858	109.245	---NA---						-	-	-	-
CC_TR11342|c0_g3_i1_len=891	26	60	28	38	30.2332	45.9469	-PLC X domain-containing At5g67130-like isoform X1 [Glycine soja]	KYP66827.1PI-PLC X domain-containing protein At5g67130 family [Cajanus cajan]/XP_020216986.1PI-PLC X domain-containing protein At5g67130-like [Cajanus cajan]	0	1	540.421	KYP66827.1;XP_020216986.1	-	-	-	-
CC_TR11343|c0_g1_i1_len=252	4	12	18	4	-	-	-dependent kinase 29-like isoform X2	XP_020237355.1calcium-dependent protein kinase 29-like isoform X1 [Cajanus cajan]/KYP44787.1Calcium-dependent protein kinase 29 [Cajanus cajan]	2.3e-51	1	177.563	KYP44787.1;XP_020237355.1	-	-	-	-
CC_TR11346|c0_g1_i1_len=484	16	18	32	34	30.2428	18.4098	-acid-binding 2	XP_020223922.1fatty-acid-binding protein 2 [Cajanus cajan]/KYP58725.1hypothetical protein KK1_014145 [Cajanus cajan]	5.7e-112	1	333.569	KYP58725.1;XP_020223922.1	-	-	-	-
CC_TR11347|c0_g1_i1_len=860	470	484	106	96	92.5806	517.457	uncharacterized protein LOC109798157	gi|1150140484|ref|XP_020213987.1|uncharacterized protein LOC109798157 [Cajanus cajan]/gi|1012357930|gb|KYP69114.1|hypothetical protein KK1_008298 [Cajanus cajan]	1.2e-89	1	271.937	XP_020213987.1;KYP69114.1	-	-	-	-
CC_TR11347|c0_g2_i1_len=957	362	412	88	76	75.1691	418.997	uncharacterized protein LOC109798157	gi|1150140484|ref|XP_020213987.1|uncharacterized protein LOC109798157 [Cajanus cajan]/gi|1012357930|gb|KYP69114.1|hypothetical protein KK1_008298 [Cajanus cajan]	9.4e-76	0.9913	237.654	XP_020213987.1;KYP69114.1	-	-	-	-
CC_TR11349|c0_g1_i1_len=1268	88	86	0	0	-	-	TX1 149 kDa	KYP65845.1Transposon TX1 uncharacterized, partial [Cajanus cajan]	0	0.9369	614.379	KYP65845.1	-	-	-	-
CC_TR11349|c0_g2_i1_len=1627	118	114	0	0	-	-	TX1 149 kDa	KYP65845.1Transposon TX1 uncharacterized, partial [Cajanus cajan]	0	0.9278	803.127	KYP65845.1	-	-	-	-
CC_TR1135|c0_g1_i1_len=625	146	112	176	146	147.596	140.75	-box kelch-repeat At1g57790-like [Cicer arietinum]	XP_020210994.1F-box/kelch-repeat protein At1g57790-like [Cajanus cajan]	2.8e-107	1	322.398	XP_020210994.1	-	-	-	-
CC_TR11350|c0_g1_i1_len=533	54	64	54	50	47.6639	63.8273	-binding-like 7 [Glycine soja]	XP_020203639.1uncharacterized protein LOC109789156 [Cajanus cajan]	2.9e-113	1	363.999	XP_020203639.1	-	-	-	-
CC_TR11350|c0_g2_i1_len=2506	324	308	186	190	172.301	343.343	-binding-like 7 [Glycine soja]	XP_020203639.1uncharacterized protein LOC109789156 [Cajanus cajan]	0	1	1687.93	XP_020203639.1	-	-	-	-
CC_TR11352|c0_g1_i1_len=524	26	36	6	14	-	-	domain-containing B-like isoform X1 [Glycine soja]	KYP63865.1Retrovirus-related Pol polyprotein from transposon 297 family [Cajanus cajan]	1e-111	1	356.681	KYP63865.1	-	-	-	-
CC_TR11354|c0_g2_i1_len=293	20	18	64	40	47.6879	20.6662	-binding PBP1 [Glycine soja]	XP_020240196.1calcium-binding protein PBP1-like [Cajanus cajan]/KYP41485.1Centrin-2 [Cajanus cajan]	2.4e-36	1	128.642	XP_020240196.1;KYP41485.1	-	GO:0005509-calcium ion binding	-	-
CC_TR11355|c0_g1_i2_len=527	260	266	74	102	80.6202	285.343	cyclase dehydrase and lipid transporter [Medicago truncatula]	XP_020227884.1uncharacterized protein LOC109809071 [Cajanus cajan]/KYP57607.1hypothetical protein KK1_003872 [Cajanus cajan]	3.3e-92	1	279.256	XP_020227884.1;KYP57607.1	-	-	-	-
CC_TR11355|c0_g2_i1_len=344	112	92	36	34	32.0806	111.143	XP_020227884.1uncharacterized protein LOC109809071 [Cajanus cajan]	XP_020227884.1uncharacterized protein LOC109809071 [Cajanus cajan]/KYP57607.1hypothetical protein KK1_003872 [Cajanus cajan]	6.2e-47	1	161.77	XP_020227884.1;KYP57607.1	-	-	-	-
CC_TR11357|c0_g1_i1_len=295	4	16	0	0	-	-	---NA---						-	-	-	-
CC_TR11358|c0_g1_i1_len=652	62	82	0	0	-	-	---NA---						-	-	-	-
CC_TR11359|c0_g1_i1_len=1752	226	226	76	126	92.5085	245.31	XP_020221406.1uncharacterized protein LOC109804062 isoform X2	XP_020221406.1uncharacterized protein LOC109804062 isoform X2 [Cajanus cajan]	0	1	873.233	XP_020221406.1	-	-	-	-
CC_TR1136|c0_g2_i1_len=494	114	110	16	18	15.5784	121.655	U11/U12 small nuclear ribonucleoprotein 65 kDa protein	gi|1102704326|gb|OIW03331.1|hypothetical protein TanjilG_03440 [Lupinus angustifolius]	1e-07	0.9667	60.8474	OIW03331.1	-	-	-	-
CC_TR11362|c0_g1_i1_len=565	62	58	20	8	-	-	---NA---						-	-	-	-
CC_TR11363|c0_g1_i1_len=1653	372	370	128	124	115.486	402.743	ubiquitin- ligase RMA3 [Glycine soja]	XP_020232588.1uncharacterized protein LOC109812933 [Cajanus cajan]/XP_020232589.1uncharacterized protein LOC109812933 [Cajanus cajan]	0	1	700.279	XP_020232588.1;XP_020232589.1	-	-	-	-
CC_TR11364|c0_g1_i1_len=227	8	14	2	0	-	-	serine/threonine-protein kinase D6PKL1	gi|1150131065|ref|XP_020240632.1|serine/threonine-protein kinase KIPK2-like [Cajanus cajan]	2.3e-23	1	101.679	XP_020240632.1	-	-	-	-
CC_TR11364|c0_g2_i1_len=293	16	14	6	0	-	-	serine/threonine-protein kinase D6PKL1	gi|1150131065|ref|XP_020240632.1|serine/threonine-protein kinase KIPK2-like [Cajanus cajan]	4.5e-38	1	144.821	XP_020240632.1	-	-	-	-
CC_TR11366|c0_g1_i1_len=498	38	30	0	0	-	-	LIM 1-like isoform X2 [Ctenocephalides felis]	XP_026291773.1muscle LIM protein Mlp84B-like, partial [Frankliniella occidentalis]	1.3e-44	0.9681	157.147	XP_026291773.1	-	-	-	-
CC_TR11368|c0_g1_i1_len=521	20	32	2	4	-	-	SNF2 domain-containing protein CLASSY 3	gi|1150093899|ref|XP_020232677.1|SNF2 domain-containing protein CLASSY 3-like [Cajanus cajan]	3.2e-103	0.9933	332.028	XP_020232677.1	-	-	-	-
CC_TR11368|c0_g2_i1_len=689	34	52	2	6	-	-	SNF2 domain-containing protein CLASSY 3	gi|1150093899|ref|XP_020232677.1|SNF2 domain-containing protein CLASSY 3-like [Cajanus cajan]	1.9e-99	1	324.324	XP_020232677.1	-	-	-	-
CC_TR11369|c0_g1_i1_len=1372	368	420	50	56	48.5684	426.553	histone deacetylase 8	gi|1150111268|ref|XP_020203160.1|histone deacetylase 8 [Cajanus cajan]	0	1	723.005	XP_020203160.1	-	-	-	-
CC_TR11369|c0_g2_i1_len=383	68	76	0	0	-	-	deacetylase 8	XP_020203160.1histone deacetylase 8 [Cajanus cajan]	1.1e-51	1	177.178	XP_020203160.1	GO:0016575-histone deacetylation	GO:0004407-histone deacetylase activity	-	-
CC_TR11372|c0_g1_i1_len=1660	1048	1100	640	590	563.72	1164.65	dnaJ 49-like [Arachis hypogaea]	XP_020206815.1chaperone protein dnaJ 49 [Cajanus cajan]	0	1	536.184	XP_020206815.1	-	-	-	-
CC_TR11374|c0_g1_i1_len=383	16	42	0	0	-	-	---NA---						-	-	-	-
CC_TR11378|c0_g1_i1_len=255	20	24	2	0	-	-	thioredoxin Y1, chloroplastic-like	gi|1012339330|gb|KYP50564.1|Thioredoxin-like protein slr0233 family [Cajanus cajan]/gi|1150092806|ref|XP_020232115.1|thioredoxin Y1, chloroplastic [Cajanus cajan]	5.4e-07	0.9615	54.299	XP_020232115.1;KYP50564.1	-	-	-	-
CC_TR11378|c0_g2_i1_len=699	86	128	1350	1372	1247.36	115.244	thioredoxin Y1, chloroplastic-like	gi|1012339330|gb|KYP50564.1|Thioredoxin-like protein slr0233 family [Cajanus cajan]/gi|1150092806|ref|XP_020232115.1|thioredoxin Y1, chloroplastic [Cajanus cajan]	8.4e-81	1	248.44	XP_020232115.1;KYP50564.1	GO:0006662-glycerol ether metabolic process,GO:0045454-cell redox homeostasis	GO:0009055-electron carrier activity,GO:0015035-protein disulfide oxidoreductase activity	-	-
CC_TR11380|c0_g1_i1_len=374	20	10	0	0	-	-	: zeatin O-glucosyltransferase-like	XP_019424870.1PREDICTED: zeatin O-glucosyltransferase-like [Lupinus angustifolius]	4.3e-08	0.6606	60.8474	XP_019424870.1	-	-	-	-
CC_TR11383|c0_g2_i1_len=1482	1362	1602	338	318	300.643	1603.49	cycloartenol-C-24-methyltransferase	gi|1150162696|ref|XP_020223925.1|cycloartenol-C-24-methyltransferase [Cajanus cajan]	0	1	710.294	XP_020223925.1	GO:0006694-steroid biosynthetic process,GO:0032259-methylation	GO:0003838-sterol 24-C-methyltransferase activity	-	map01130:Biosynthesis of antibiotics(24-C-methyltransferase[ec:2.1.1.41])
CC_TR11384|c0_g1_i1_len=266	14	16	12	8	-	-	-carotene 3- chloroplastic	XP_020204586.1beta-carotene hydroxylase 2, chloroplastic-like isoform X2 [Cajanus cajan]/KYP74856.1Beta-carotene hydroxylase [Cajanus cajan]	1.7e-43	1	151.754	KYP74856.1;XP_020204586.1	-	-	-	-
CC_TR1139|c0_g1_i1_len=628	60	76	54	40	43.0933	73.468	dehydrogenase E1 component subunit alpha- chloroplastic-like	KYP71995.1Pyruvate dehydrogenase E1 component subunit alpha [Cajanus cajan]/XP_020213796.1pyruvate dehydrogenase E1 component subunit alpha-3, chloroplastic [Cajanus cajan]	7.4e-154	1	442.58	XP_020213796.1;KYP71995.1	-	-	-	-
CC_TR11390|c0_g1_i1_len=376	134	136	112	116	104.479	146.492	III domain-containing chloroplastic-like isoform X2 [Arachis hypogaea]	KYP71475.1Ribonuclease 3 [Cajanus cajan]	1.6e-69	0.9322	226.483	KYP71475.1	-	-	-	-
CC_TR11391|c0_g1_i1_len=229	10	16	0	0	-	-	---NA---						-	-	-	-
CC_TR11392|c0_g1_i1_len=729	64	50	32	18	22.9298	62.1698	SMAX1-LIKE 8	KYP60218.1hypothetical protein KK1_015669 [Cajanus cajan]	8e-94	1	306.605	KYP60218.1	-	-	-	-
CC_TR11393|c0_g2_i1_len=369	26	32	8	16	-	-	1 [Glycine soja]	XP_020237319.1uncharacterized protein LOC109816655 [Cajanus cajan]	3e-32	1	129.798	XP_020237319.1	-	-	-	-
CC_TR11394|c0_g1_i1_len=979	150	146	64	86	68.7126	160.731	translocase subunit chloroplastic isoform X2	KYP69983.1Myosin heavy chain kinase B [Cajanus cajan]	0	1	590.497	KYP69983.1	-	-	-	-
CC_TR11396|c0_g1_i1_len=377	24	40	0	2	-	-	---NA---						-	-	-	-
CC_TR114|c0_g1_i1_len=263	12	14	0	2	-	-	---NA---						-	-	-	-
CC_TR1140|c0_g1_i1_len=430	18	26	2	0	-	-	phosphatidylinositol/phosphatidylcholine transfer protein SFH13 isoform X1	gi|1150154409|ref|XP_020219530.1|phosphatidylinositol/phosphatidylcholine transfer protein SFH13-like [Cajanus cajan]	4.1e-53	1	176.022	XP_020219530.1	-	-	-	-
CC_TR11400|c0_g1_i1_len=1634	306	340	318	294	280.484	349.871	fusion degradation 1 isogeny [Cajanus cajan]	KYP71042.1Ubiquitin fusion degradation protein 1 isogeny [Cajanus cajan]/XP_020213149.1uncharacterized protein LOC109797505 [Cajanus cajan]	0	1	947.192	XP_020213149.1;KYP71042.1	-	-	-	-
CC_TR11403|c0_g1_i1_len=1727	346	396	374	342	328.153	401.63	OCTOPUS-like [Glycine soja]	XP_020211784.1UPF0503 protein At3g09070, chloroplastic-like [Cajanus cajan]	0	0.9982	959.903	XP_020211784.1	-	-	-	-
CC_TR11405|c0_g1_i1_len=1575	334	382	252	270	239.19	387.562	calcium exchanger 4-like [Arachis hypogaea]	XP_020232169.1cation/calcium exchanger 4 [Cajanus cajan]/KYP50480.1Cation/calcium exchanger 4 [Cajanus cajan]	0	1	723.391	KYP50480.1;XP_020232169.1	-	-	-	-
CC_TR11405|c0_g2_i1_len=2529	528	582	466	464	426.185	601.266	calcium exchanger 4-like [Arachis hypogaea]	XP_020232169.1cation/calcium exchanger 4 [Cajanus cajan]/KYP50480.1Cation/calcium exchanger 4 [Cajanus cajan]	0	1	1212.21	KYP50480.1;XP_020232169.1	-	-	-	-
CC_TR11407|c0_g1_i1_len=343	24	22	256	288	249.255	25.008	pathogenesis-related protein STH-2-like	gi|1150172341|ref|XP_020228230.1|pathogenesis-related protein STH-2-like [Cajanus cajan]/gi|1012346949|gb|KYP58141.1|hypothetical protein KK1_004433 [Cajanus cajan]	2e-67	1	209.534	XP_020228230.1;KYP58141.1	GO:0006952-defense response,GO:0009607-response to biotic stimulus	-	-	-
CC_TR11408|c0_g1_i1_len=317	26	26	28	22	22.9202	28.2215	ATP-dependent DNA helicase CHR12 isoform X2	XP_020216057.1probable ATP-dependent DNA helicase CHR12 isoform X1 [Cajanus cajan]	4.6e-65	1	222.246	XP_020216057.1	-	-	-	-
CC_TR11409|c0_g1_i1_len=283	16	0	0	0	-	-	- beta chain-like	XP_020226628.1beta-conglycinin, beta chain-like [Cajanus cajan]	1.3e-19	1	92.0485	XP_020226628.1	-	-	-	-
CC_TR1141|c0_g1_i1_len=2115	274	276	404	396	366.618	298.454	family 92 RCOM_0530710	XP_020216400.1glycosyltransferase family 92 protein RCOM_0530710 [Cajanus cajan]	0	0.9933	1123.23	XP_020216400.1	-	-	-	-
CC_TR11413|c0_g1_i1_len=1961	1494	1602	4	0	-	-	---NA---						-	-	-	-
CC_TR11413|c0_g2_i1_len=411	176	196	2	0	-	-	Thioredoxin F-type, chloroplastic	gi|1035948035|gb|OAY71938.1|Thioredoxin F-type, chloroplastic [Ananas comosus]/gi|1035964027|gb|OAY84467.1|Thioredoxin F-type, chloroplastic [Ananas comosus]	0.0001	0.8929	48.521	OAY84467.1;OAY71938.1	-	-	-	-
CC_TR11416|c0_g1_i1_len=1239	4824	5194	1270	1242	1151.18	5429.08	Protein apaG	gi|1012333189|gb|KYP44591.1|Protein apaG [Cajanus cajan]/gi|1150102897|ref|XP_020237527.1|uncharacterized protein LOC109816810 isoform X1 [Cajanus cajan]	2.9e-163	1	468.389	KYP44591.1;XP_020237527.1	-	-	-	-
CC_TR11417|c0_g1_i1_len=576	26	42	20	34	24.7292	36.5629	repeat-containing At2g01680-like	XP_020233098.1ankyrin repeat-containing protein At2g01680-like [Cajanus cajan]/KYP49492.1Ankyrin repeat-containing protein At2g01680 family [Cajanus cajan]	4.9e-121	1	361.688	KYP49492.1;XP_020233098.1	-	-	-	-
CC_TR11417|c0_g2_i1_len=259	10	16	0	0	-	-	repeat-containing At2g01680 [Glycine max]	XP_020233098.1ankyrin repeat-containing protein At2g01680-like [Cajanus cajan]/KYP49492.1Ankyrin repeat-containing protein At2g01680 family [Cajanus cajan]	2.5e-37	0.9851	140.584	KYP49492.1;XP_020233098.1	-	-	-	-
CC_TR1142|c0_g1_i1_len=871	366	444	130	132	120.062	437.937	envelope quinone oxidoreductase homolog	XP_020225433.1putative quinone-oxidoreductase homolog, chloroplastic [Cajanus cajan]	3.2e-161	1	461.07	XP_020225433.1	-	-	-	-
CC_TR11420|c0_g1_i1_len=854	72	104	0	0	-	-	[Medicago truncatula]	XP_020235571.1uncharacterized protein LOC109815301 [Cajanus cajan]	2.3e-161	0.9959	458.373	XP_020235571.1	-	-	-	-
CC_TR11420|c0_g2_i1_len=569	28	42	0	0	-	-	[Medicago truncatula]	XP_020235571.1uncharacterized protein LOC109815301 [Cajanus cajan]	1e-85	0.9932	262.692	XP_020235571.1	-	-	-	-
CC_TR11422|c0_g2_i1_len=994	92	64	0	2	-	-	ataxia telangiectasia mutated family protein	gi|1012366344|gb|KYP77525.1|Retrovirus-related Pol polyprotein LINE-1, partial [Cajanus cajan]	2e-25	0.6281	82.0333	KYP77525.1	-	-	-	-
CC_TR11423|c0_g1_i1_len=991	128	114	10	4	-	-	mitogen-activated protein kinase kinase 9-like	gi|1150143484|ref|XP_020215606.1|mitogen-activated protein kinase kinase 9-like [Cajanus cajan]	0	1	591.267	XP_020215606.1	-	-	-	-
CC_TR11424|c0_g1_i1_len=2222	1370	1342	1242	1192	1115.47	1472.46	-hydroxyacyl- lyase [Vigna unguiculata]	KYP71568.12-hydroxyacyl-CoA lyase 1 [Cajanus cajan]/XP_020211351.12-hydroxyacyl-CoA lyase [Cajanus cajan]	0	1	1053.51	XP_020211351.1;KYP71568.1	GO:0008152-metabolic process	GO:0003824-catalytic activity,GO:0000287-magnesium ion binding,GO:0030976-thiamine pyrophosphate binding	-	-
CC_TR11427|c0_g1_i1_len=396	40	20	4	12	-	-	NADH-plastoquinone oxidoreductase subunit 3 (chloroplast)	gi|734317271|gb|KHN02585.1|NAD(P)H-quinone oxidoreductase subunit 3, chloroplastic, partial [Glycine soja]	6.5e-77	0.976	233.032	KHN02585.1	GO:0055114-oxidation-reduction process	GO:0008137-NADH dehydrogenase (ubiquinone) activity	-	map00190:Oxidative phosphorylation(reductase (H+-translocating)[ec:1.6.5.3])
CC_TR1143|c0_g1_i1_len=499	32	24	0	0	-	-	---NA---						-	-	-	-
CC_TR11435|c0_g1_i1_len=486	32	10	26	34	27.486	23.2649	[Medicago truncatula]	XP_020228037.1uncharacterized protein LOC109809204 [Cajanus cajan]/KYP55481.1hypothetical protein KK1_001693 [Cajanus cajan]	8.7e-85	1	255.373	KYP55481.1;XP_020228037.1	-	-	-	-
CC_TR11435|c0_g2_i1_len=379	22	8	12	26	-	-	[Medicago truncatula]	XP_020228037.1uncharacterized protein LOC109809204 [Cajanus cajan]/KYP55481.1hypothetical protein KK1_001693 [Cajanus cajan]	1.7e-63	1	199.904	KYP55481.1;XP_020228037.1	-	-	-	-
CC_TR11436|c0_g1_i1_len=1033	104	96	34	38	32.9899	108.716	kinase FERONIA [Glycine soja]	XP_020222749.1putative receptor-like protein kinase At5g39000 [Cajanus cajan]	0	0.9968	578.941	XP_020222749.1	-	-	-	-
CC_TR11437|c0_g2_i1_len=760	56	84	34	48	37.5605	75.3822	chain acyl- synthetase chloroplastic-like	XP_020228499.1long chain acyl-CoA synthetase 9, chloroplastic-like [Cajanus cajan]/KYP55146.1Long-chain-fatty-acid--CoA ligase 4 [Cajanus cajan]	3.2e-164	1	480.715	XP_020228499.1;KYP55146.1	GO:0008152-metabolic process	GO:0003824-catalytic activity	-	-
CC_TR11438|c0_g2_i1_len=601	94	108	0	0	-	-	BZR1 homolog 2-like	XP_025617789.1BES1/BZR1 homolog protein 2-like [Arachis hypogaea]	1.5e-11	0.6296	55.4546	XP_025617789.1	-	-	-	-
CC_TR1144|c0_g2_i1_len=577	346	318	0	0	-	-	AES63750.1hypothetical protein MTR_2g012840	AES63750.1hypothetical protein MTR_2g012840 [Medicago truncatula]	4.2e-05	0.8519	50.0618	AES63750.1	-	-	-	-
CC_TR11441|c0_g1_i1_len=426	42	26	32	40	32.9851	37.2473	isoform A [Glycine soja]	XP_020229861.1uncharacterized protein LOC109810729 [Cajanus cajan]	2.4e-16	1	85.1149	XP_020229861.1	-	-	-	-
CC_TR11442|c0_g1_i1_len=568	24	28	38	24	28.429	28.136	NRT1 PTR FAMILY -like	XP_020224831.1protein NRT1/ PTR FAMILY 4.6-like [Cajanus cajan]	1e-106	1	327.02	XP_020224831.1	-	-	-	-
CC_TR11444|c0_g1_i1_len=585	60	86	6	12	-	-	plant-specific domain TIGR01615 family protein	gi|1012321982|gb|KYP34376.1|hypothetical protein KK1_044679 [Cajanus cajan]	1.3e-100	1	300.827	KYP34376.1	-	-	-	-
CC_TR11444|c0_g2_i1_len=1125	162	154	8	12	-	-	uncharacterized protein LOC109792147	gi|1150118589|ref|XP_020207119.1|uncharacterized protein LOC109792147 [Cajanus cajan]	0	1	634.41	XP_020207119.1	-	-	-	-
CC_TR11445|c0_g1_i1_len=388	32	38	16	18	15.5784	37.8622	KIN-13A [Cicer arietinum]	OAO96796.1hypothetical protein AXX17_AT4G18580 [Arabidopsis thaliana]/NP_680704.1kinesin motor protein-like protein [Arabidopsis thaliana]/AEE83662.1kinesin motor protein-like protein [Arabidopsis thaliana]	5.2e-19	0.9545	85.8853	NP_680704.1;OAO96796.1;AEE83662.1	-	-	-	-
CC_TR11446|c0_g1_i1_len=390	10	14	22	18	18.3352	12.9398	ESMERALDA 1 [Glycine max]	XP_020201841.1uncharacterized protein At1g04910 [Cajanus cajan]	4.5e-87	1	273.478	XP_020201841.1	-	-	-	-
CC_TR11447|c0_g2_i1_len=673	152	130	420	386	369.399	153.518	a [Glycine soja]	XP_020226722.1HVA22-like protein a [Cajanus cajan]/KYP55526.1HVA22-like protein a [Cajanus cajan]	2.2e-96	1	287.73	KYP55526.1;XP_020226722.1	-	-	-	-
CC_TR11448|c0_g1_i1_len=1025	94	92	22	36	26.5623	100.989	GCL2 [Glycine soja]	KYP46893.1LanC-like protein 2 [Cajanus cajan]/XP_020235520.1lanC-like protein GCL2 [Cajanus cajan]	0	1	672.929	XP_020235520.1;KYP46893.1	GO:0008152-metabolic process	GO:0003824-catalytic activity	GO:0019898-extrinsic to membrane	-
CC_TR11450|c0_g1_i1_len=656	242	184	0	0	-	-	---NA---						-	-	-	-
CC_TR11451|c0_g2_i1_len=274	12	26	0	0	-	-	oxidoreductase chloroplastic isoform X1	XP_027932344.1uncharacterized oxidoreductase At1g06690, chloroplastic isoform X1 [Vigna unguiculata]	6.3e-12	0.6786	70.0922	XP_027932344.1	-	-	-	-
CC_TR11452|c0_g1_i1_len=359	24	16	10	2	-	-	F-box protein At5g39450-like	gi|1012325711|gb|KYP37582.1|F-box protein At5g39450 family [Cajanus cajan]	3.3e-77	0.9916	247.284	KYP37582.1	-	-	-	-
CC_TR11453|c0_g1_i1_len=253	30	44	34	26	27.5052	39.862	MEI2-like 2 [Glycine soja]	XP_020202570.1protein MEI2-like 2 [Cajanus cajan]/XP_020202569.1protein MEI2-like 2 [Cajanus cajan]	2e-20	1	93.9745	XP_020202569.1;XP_020202570.1	-	-	-	-
CC_TR11454|c0_g2_i1_len=427	40	48	16	14	13.7502	47.5884	family F3-like [Cajanus cajan]	KYP49219.1PRA1 family protein F2 [Cajanus cajan]/XP_020233340.1PRA1 family protein F3-like [Cajanus cajan]	5.1e-31	0.9899	119.398	KYP49219.1;XP_020233340.1	-	-	-	-
CC_TR11455|c0_g1_i1_len=406	12	18	86	62	67.8514	16.1533	Coatomer subunit beta'-1	gi|1150099177|ref|XP_020235516.1|coatomer subunit beta'-2-like isoform X2 [Cajanus cajan]	1e-74	1	233.802	XP_020235516.1	-	-	-	-
CC_TR11456|c0_g1_i1_len=449	32	32	0	0	-	-	---NA---						-	-	-	-
CC_TR11460|c0_g1_i1_len=802	56	56	18	16	15.5833	60.7849	hypothetical protein MTR_3g110890	gi|657395957|gb|KEH36113.1|hypothetical protein MTR_3g110890 [Medicago truncatula]	2.4e-10	0.6935	66.2402	KEH36113.1	-	-	-	-
CC_TR11461|c0_g1_i1_len=230	4	4	8	14	-	-	transporter B family member 11	XP_020228213.1ABC transporter B family member 21-like isoform X1 [Cajanus cajan]	9.2e-32	1	125.946	XP_020228213.1	-	-	-	-
CC_TR11462|c0_g1_i1_len=736	86	76	14	22	16.4878	88.1349	Gibberellin 20 oxidase 2	gi|1150131822|ref|XP_020205218.1|gibberellin 20 oxidase 1-like [Cajanus cajan]/gi|1012363759|gb|KYP74942.1|Gibberellin 20 oxidase 2 [Cajanus cajan]/gi|1012363760|gb|KYP74943.1|Gibberellin 20 oxidase 2 [Cajanus cajan]/gi|1150131784|ref|XP_020205060.1|gibberellin 20 oxidase 1-like [Cajanus cajan]	0	0.9959	513.842	KYP74942.1;XP_020205060.1;XP_020205218.1;KYP74943.1	-	-	-	-
CC_TR11462|c0_g2_i1_len=329	18	18	6	4	-	-	Gibberellin 20 oxidase 2	gi|1150131822|ref|XP_020205218.1|gibberellin 20 oxidase 1-like [Cajanus cajan]/gi|1012363759|gb|KYP74942.1|Gibberellin 20 oxidase 2 [Cajanus cajan]/gi|1012363760|gb|KYP74943.1|Gibberellin 20 oxidase 2 [Cajanus cajan]/gi|1150131784|ref|XP_020205060.1|gibberellin 20 oxidase 1-like [Cajanus cajan]	2.5e-60	0.9789	198.364	KYP74942.1;XP_020205060.1;XP_020205218.1;KYP74943.1	-	-	-	-
CC_TR11463|c0_g2_i1_len=564	44	22	10	24	15.564	36.2902	phosphatase 2C 59 [Glycine max]	XP_020237884.1probable protein phosphatase 2C 59 [Cajanus cajan]/KYP44216.1putative protein phosphatase 2C 59 [Cajanus cajan]	2.7e-58	0.971	135.961	XP_020237884.1;KYP44216.1	-	-	-	-
CC_TR11464|c0_g1_i1_len=648	46	54	12	4	-	-	Beta-galactosidase 3	gi|1012355722|gb|KYP66909.1|Beta-galactosidase 3 [Cajanus cajan]	2.3e-148	1	441.81	KYP66909.1	GO:0005975-carbohydrate metabolic process	GO:0030246-carbohydrate binding,GO:0004565-beta-galactosidase activity	-	map00511:Other glycan degradation(lactase (ambiguous)[ec:3.2.1.23])
CC_TR11466|c0_g2_i1_len=642	54	34	0	0	-	-	hydrolase 3	KYP51318.1Nudix hydrolase 3 [Cajanus cajan]	0.00065	0.5962	51.6026	KYP51318.1	-	-	-	-
CC_TR11467|c0_g2_i1_len=3360	2066	2204	2182	2430	2113.2	2314.47	OBERON 4	XP_020214146.1protein OBERON 4 [Cajanus cajan]	0	1	1929.07	XP_020214146.1	-	-	-	-
CC_TR1147|c0_g1_i1_len=285	10	20	0	0	-	-	[Rhododendron simsii]	RRT36736.1hypothetical protein B296_00038081 [Ensete ventricosum]	2.4e-05	0.9615	51.6026	RRT36736.1	-	-	-	-
CC_TR11470|c0_g1_i1_len=368	4	2	26	30	-	-	putative nucleic acid binding protein	gi|1012363688|gb|KYP74871.1|hypothetical protein KK1_007564 [Cajanus cajan]/gi|1150130470|ref|XP_020237933.1|uncharacterized protein LOC109817140 [Cajanus cajan]	6.4e-81	1	252.677	KYP74871.1;XP_020237933.1	-	-	-	-
CC_TR11474|c0_g1_i1_len=1863	1512	1448	190	192	175.053	1607.83	purine-uracil permease NCS1	gi|1150105681|ref|XP_020239045.1|purine-uracil permease NCS1 [Cajanus cajan]	0	0.9914	810.061	XP_020239045.1	-	-	-	-
CC_TR11475|c0_g1_i1_len=2175	342	298	104	114	99.8887	348.283	sorting-associated 8 homolog	XP_020228787.1vacuolar protein sorting-associated protein 8 homolog [Cajanus cajan]	0	1	1068.91	XP_020228787.1	-	-	-	-
CC_TR11476|c0_g1_i1_len=804	126	164	14	20	15.5736	156.577	GDSL esterase/lipase At5g03610-like	gi|1012359922|gb|KYP71106.1|GDSL esterase/lipase At5g03610 family [Cajanus cajan]	2.9e-145	1	419.853	KYP71106.1	GO:0006629-lipid metabolic process	GO:0016788-hydrolase activity, acting on ester bonds	-	-
CC_TR11479|c0_g1_i1_len=671	36	40	22	28	22.9058	41.1613	transporter B family member 2-like [Glycine soja]	RDX99583.1ABC transporter B family member 2, partial [Mucuna pruriens]	7.4e-92	0.972	277.715	RDX99583.1	-	-	-	-
CC_TR11480|c0_g1_i1_len=672	48	24	10	6	-	-	---NA---						-	-	-	-
CC_TR11480|c0_g2_i1_len=888	64	42	30	30	27.4956	57.9991	---NA---						-	-	-	-
CC_TR11482|c0_g1_i1_len=426	20	22	0	0	-	-	acidic ribosomal P2	XP_023952119.160S acidic ribosomal protein P2 [Bicyclus anynana]	2.6e-27	0.9099	107.457	XP_023952119.1	-	-	-	-
CC_TR11484|c0_g1_i1_len=938	316	258	126	116	110.911	312.763	XP_020236530.1uncharacterized protein At4g08330, chloroplastic-like [Cajanus cajan]	XP_020236530.1uncharacterized protein At4g08330, chloroplastic-like [Cajanus cajan]/KYP45655.1hypothetical protein KK1_032769 [Cajanus cajan]	1.4e-89	1	273.863	XP_020236530.1;KYP45655.1	-	-	-	-
CC_TR11485|c0_g2_i1_len=324	78	50	36	36	32.9947	70.0673	- mitochondrial-like [Cajanus cajan]	XP_020229475.1prohibitin-1, mitochondrial-like [Cajanus cajan]/XP_020229477.1prohibitin-1, mitochondrial-like [Cajanus cajan]/KYP53345.1Prohibitin-2 [Cajanus cajan]/XP_020229476.1prohibitin-1, mitochondrial-like [Cajanus cajan]	9e-38	1	138.272	XP_020229477.1;KYP53345.1;XP_020229476.1;XP_020229475.1	-	-	-	-
CC_TR11486|c0_g1_i1_len=933	56	74	14	24	17.4019	70.1689	F-box protein At5g39450-like	gi|1150114115|ref|XP_020204706.1|F-box protein At5g39450-like [Cajanus cajan]/gi|1150114119|ref|XP_020204707.1|F-box protein At5g39450-like [Cajanus cajan]	0	1	595.89	XP_020204706.1;XP_020204707.1	-	-	-	-
CC_TR11486|c0_g2_i1_len=399	22	18	4	18	-	-	-box At5g39450-like [Glycine soja]	KYP37582.1F-box protein At5g39450 family [Cajanus cajan]	1.9e-68	0.9909	225.713	KYP37582.1	-	-	-	-
CC_TR11488|c0_g2_i1_len=1160	124	110	28	24	23.8343	127.296	protein FAR1-RELATED SEQUENCE 5-like	gi|1150103910|ref|XP_020238083.1|protein FAR1-RELATED SEQUENCE 5-like [Cajanus cajan]/gi|1150103916|ref|XP_020238086.1|protein FAR1-RELATED SEQUENCE 5-like [Cajanus cajan]/gi|1150103912|ref|XP_020238084.1|protein FAR1-RELATED SEQUENCE 5-like [Cajanus cajan]/gi|1150103914|ref|XP_020238085.1|protein FAR1-RELATED SEQUENCE 5-like [Cajanus cajan]	0	1	752.666	XP_020238085.1;XP_020238086.1;XP_020238083.1;XP_020238084.1	-	-	-	-
CC_TR1149|c0_g2_i1_len=599	26	46	136	120	117.334	38.6482	lactoylglutathione chloroplastic [Glycine soja]	XP_020217118.1probable lactoylglutathione lyase, chloroplastic [Cajanus cajan]	4.9e-109	1	325.479	XP_020217118.1	-	-	-	-
CC_TR11491|c0_g1_i1_len=440	28	16	0	0	-	-	---NA---						-	-	-	-
CC_TR11492|c0_g1_i1_len=229	16	26	18	18	16.4974	22.5804	XP_028198918.1uncharacterized protein LOC114383439 [Glycine soja]	KRH17000.1hypothetical protein GLYMA_14G191200 [Glycine max]/XP_028198918.1uncharacterized protein LOC114383439 [Glycine soja]/RZB69769.1hypothetical protein D0Y65_039203 [Glycine soja]	5e-24	0.8793	98.5969	RZB69769.1;XP_028198918.1;KRH17000.1	-	-	-	-
CC_TR11493|c0_g1_i1_len=1149	212	226	138	142	128.308	237.413	XP_020212394.1uncharacterized protein LOC109796943 [Cajanus cajan]	XP_020212394.1uncharacterized protein LOC109796943 [Cajanus cajan]/KYP69556.1hypothetical protein KK1_008751 [Cajanus cajan]	1.2e-147	1	427.557	XP_020212394.1;KYP69556.1	-	-	-	-
CC_TR11495|c0_g1_i1_len=849	502	528	164	164	150.309	558.448	ADP-ribosylation factor GTPase-activating AGD5	XP_020214579.1probable ADP-ribosylation factor GTPase-activating protein AGD5 isoform X1 [Cajanus cajan]	8.4e-113	0.9947	345.51	XP_020214579.1	-	-	-	-
CC_TR11497|c0_g1_i1_len=884	106	76	2	2	-	-	---NA---						-	-	-	-
CC_TR11498|c0_g2_i1_len=518	738	784	248	220	214.499	825.039	XP_020212796.1uncharacterized protein LOC109797237 [Cajanus cajan]	XP_020212797.1uncharacterized protein LOC109797237 [Cajanus cajan]/XP_020212796.1uncharacterized protein LOC109797237 [Cajanus cajan]/KYP70524.1hypothetical protein KK1_009744 [Cajanus cajan]	5.3e-50	1	165.236	XP_020212796.1;KYP70524.1;XP_020212797.1	-	-	-	-
CC_TR115|c0_g1_i1_len=3587	3580	3752	2432	2574	2293.88	3975.56	-helicase-DNA-binding 4	XP_020234524.1uncharacterized protein LOC109814488 [Cajanus cajan]	0	1	1820.44	XP_020234524.1	-	-	-	-
CC_TR11502|c0_g1_i1_len=416	28	14	0	0	-	-	---NA---						-	-	-	-
CC_TR11504|c0_g1_i1_len=951	238	248	0	0	-	-	---NA---						-	-	-	-
CC_TR11507|c0_g1_i1_len=1236	126	134	14	24	17.4019	140.937	Protein LAZY 1	gi|1150133992|ref|XP_020210492.1|protein LAZY 1-like [Cajanus cajan]	0	0.9943	623.239	XP_020210492.1	-	-	-	-
CC_TR11507|c0_g2_i1_len=488	24	44	2	6	-	-	Protein LAZY 1	gi|1150133992|ref|XP_020210492.1|protein LAZY 1-like [Cajanus cajan]	3.8e-71	1	227.639	XP_020210492.1	-	-	-	-
CC_TR11508|c0_g1_i1_len=669	24	40	2	2	-	-	Retrotransposable element Tf2	gi|1012364366|gb|KYP75548.1|hypothetical protein KK1_019738, partial [Cajanus cajan]	3.6e-15	0.5794	79.337	KYP75548.1	-	-	-	-
CC_TR11509|c0_g1_i1_len=566	68	34	0	0	-	-	TX1 uncharacterized	KYP32943.1hypothetical protein KK1_046263 [Cajanus cajan]	2.2e-18	0.7627	84.7297	KYP32943.1	-	-	-	-
CC_TR11512|c0_g2_i1_len=558	46	54	406	320	332.8	54.1011	E3 ubiquitin-protein ligase RDUF2	gi|1150141947|ref|XP_020214787.1|E3 ubiquitin-protein ligase RDUF2-like [Cajanus cajan]	2.5e-51	1	177.948	XP_020214787.1	-	-	-	-
CC_TR11513|c0_g1_i1_len=1723	330	358	144	152	135.635	372.794	polymerase II transcriptional coactivator	KYP71943.1RNA polymerase II transcriptional coactivator KELP, partial [Cajanus cajan]	0	0.998	936.791	KYP71943.1	-	-	-	-
CC_TR11514|c0_g2_i1_len=911	78	72	148	140	131.989	81.5367	family AAA domain-containing 3-B [Glycine soja]	XP_020215237.1ATPase family AAA domain-containing protein 3-like [Cajanus cajan]/KYP68011.1ATPase family AAA domain-containing protein 3 [Cajanus cajan]	6.4e-116	1	233.417	XP_020215237.1;KYP68011.1	-	-	-	-
CC_TR11517|c0_g1_i1_len=257	28	30	8	8	-	-	protein NUCLEAR FUSION DEFECTIVE 6, chloroplastic/mitochondrial	gi|1150150554|ref|XP_020217802.1|uncharacterized protein LOC109801200 [Cajanus cajan]	5.2e-26	0.988	101.293	XP_020217802.1	-	-	-	-
CC_TR11517|c0_g2_i1_len=420	64	70	52	40	42.1744	72.5964	NUCLEAR FUSION DEFECTIVE chloroplastic mitochondrial	XP_020217802.1uncharacterized protein LOC109801200 [Cajanus cajan]	1.7e-33	1	122.865	XP_020217802.1	-	-	-	-
CC_TR11518|c0_g1_i1_len=922	118	132	108	170	127.322	135.381	RCC1 and FYVE domains-containing 1 [Glycine max]	KYP74817.1putative E3 ubiquitin-protein ligase HERC2 [Cajanus cajan]	2.6e-79	0.9925	269.626	KYP74817.1	-	-	-	-
CC_TR11518|c0_g2_i1_len=453	38	54	8	12	-	-	---NA---						-	-	-	-
CC_TR11519|c0_g1_i1_len=596	92	104	94	128	101.693	106.117	repeat-containing chloroplastic-like	XP_020216994.1pentatricopeptide repeat-containing protein At5g50280, chloroplastic-like [Cajanus cajan]	1.2e-117	1	358.607	XP_020216994.1	-	-	-	-
CC_TR11519|c0_g2_i1_len=289	26	32	30	40	32.0662	31.3495	repeat-containing chloroplastic-like	XP_020216994.1pentatricopeptide repeat-containing protein At5g50280, chloroplastic-like [Cajanus cajan]	3e-31	0.9844	125.561	XP_020216994.1	-	-	-	-
CC_TR11520|c0_g1_i1_len=1145	206	250	0	0	-	-	isopentenyltransferase chloroplastic	XP_020208896.1adenylate isopentenyltransferase 3, chloroplastic-like [Cajanus cajan]	0	1	645.58	XP_020208896.1	-	-	-	-
CC_TR11521|c0_g1_i1_len=1775	9042	9104	5498	5076	4846.15	9846.91	-binding 1-like isoform X1 [Glycine soja]	XP_020227025.1oligouridylate-binding protein 1-like [Cajanus cajan]	0	1	793.882	XP_020227025.1	-	-	-	-
CC_TR11522|c0_g1_i1_len=380	30	34	2	2	-	-	---NA---						-	-	-	-
CC_TR11523|c0_g2_i1_len=945	1042	1032	98	64	74.279	1125.82	peroxiredoxin-2E, chloroplastic	gi|1012359757|gb|KYP70941.1|hypothetical protein KK1_010182 [Cajanus cajan]/gi|1150138538|ref|XP_020212951.1|peroxiredoxin-2E, chloroplastic [Cajanus cajan]	8.6e-123	0.9952	359.762	XP_020212951.1;KYP70941.1	-	-	-	-
CC_TR11527|c0_g1_i1_len=372	14	20	2	6	-	-	---NA---						-	-	-	-
CC_TR11527|c0_g2_i1_len=274	10	16	2	2	-	-	---NA---						-	-	-	-
CC_TR11528|c0_g1_i1_len=325	22	18	0	0	-	-	KYP64608.1hypothetical protein KK1_019210	KYP64608.1hypothetical protein KK1_019210 [Cajanus cajan]	1.1e-52	0.9902	171.4	KYP64608.1	-	-	-	-
CC_TR11532|c0_g1_i1_len=942	86	106	84	136	100.755	103.775	trichome birefringence-like 19	XP_020203781.1protein trichome birefringence-like 19 [Cajanus cajan]	0	0.9967	603.594	XP_020203781.1	-	-	-	-
CC_TR11534|c0_g1_i1_len=1076	1706	1808	236	208	203.501	1904.94	lipid phosphate phosphatase epsilon 1, chloroplastic	gi|1150152181|ref|XP_020218399.1|lipid phosphate phosphatase epsilon 1, chloroplastic-like [Cajanus cajan]/gi|1012355613|gb|KYP66800.1|hypothetical protein KK1_013111 [Cajanus cajan]	1.1e-152	1	414.461	XP_020218399.1;KYP66800.1	-	-	-	-
CC_TR11535|c0_g1_i1_len=390	54	28	12	0	-	-	probable polyamine transporter At3g19553	gi|1012336485|gb|KYP47784.1|putative transporter lpg1691 family [Cajanus cajan]/gi|1150097583|ref|XP_020234641.1|probable polyamine transporter At3g19553 [Cajanus cajan]	1.4e-36	1	139.813	KYP47784.1;XP_020234641.1	-	-	-	-
CC_TR11537|c0_g1_i1_len=845	150	178	0	2	-	-	---NA---						-	-	-	-
CC_TR11539|c0_g1_i1_len=647	72	64	0	0	-	-	---NA---						-	-	-	-
CC_TR1154|c0_g2_i1_len=626	254	266	134	134	122.814	281.959	-sorting receptor 1-like [Glycine soja]	KYP44712.1Vacuolar-sorting receptor 2 [Cajanus cajan]/XP_020237422.1vacuolar-sorting receptor 1-like [Cajanus cajan]	3.9e-133	1	396.741	XP_020237422.1;KYP44712.1	-	GO:0005509-calcium ion binding	-	-
CC_TR11541|c0_g1_i1_len=888	46	50	20	12	14.6739	52.0158	resistance N isoform X1 [Glycine max]	KYP56826.1TMV resistance protein N [Cajanus cajan]	8.4e-135	1	417.542	KYP56826.1	-	-	-	-
CC_TR11541|c0_g2_i1_len=991	66	78	20	12	14.6739	77.8953	TMV resistance protein N	gi|1012345634|gb|KYP56826.1|TMV resistance protein N [Cajanus cajan]	2.6e-134	1	417.542	KYP56826.1	-	-	-	-
CC_TR11542|c0_g1_i1_len=237	8	12	0	0	-	-	---NA---						-	-	-	-
CC_TR11543|c0_g1_i1_len=336	44	38	54	48	46.7498	44.6315	KIN-14B isoform X3	PNX78542.1geminivirus rep-interacting motor, partial [Trifolium pratense]	6.6e-56	0.955	184.882	PNX78542.1	-	-	-	-
CC_TR11545|c0_g1_i1_len=323	36	24	0	0	-	-	- -binding domain-containing 13-like [Cajanus cajan]	XP_020218068.1methyl-CpG-binding domain-containing protein 13-like [Cajanus cajan]/XP_020218067.1methyl-CpG-binding domain-containing protein 13-like [Cajanus cajan]/XP_020218064.1methyl-CpG-binding domain-containing protein 13-like [Cajanus cajan]/XP_020218069.1methyl-CpG-binding domain-containing protein 13-like [Cajanus cajan]/XP_020218066.1methyl-CpG-binding domain-containing protein 13-like …	1.1e-53	0.9159	190.274	XP_020218068.1;XP_020218067.1;XP_020218066.1;XP_020218064.1;XP_020218069.1	-	-	-	-
CC_TR11546|c1_g1_i1_len=447	56	56	14	12	11.9172	60.7849	myb-related protein 308-like	gi|1150137669|ref|XP_020212475.1|myb-related protein 308-like [Cajanus cajan]/gi|1012358308|gb|KYP69492.1|Myb-related protein 330 family [Cajanus cajan]	3.1e-75	1	236.113	XP_020212475.1;KYP69492.1	-	GO:0003677-DNA binding,GO:0003682-chromatin binding	-	-
CC_TR11547|c0_g1_i1_len=336	28	22	0	0	-	-	---NA---						-	-	-	-
CC_TR11555|c0_g1_i1_len=390	30	44	58	60	54.0723	39.862	-aldehyde oxidase	KYP71063.1Abscisic-aldehyde oxidase [Cajanus cajan]/XP_020211444.1abscisic-aldehyde oxidase-like [Cajanus cajan]	9e-73	1	246.128	XP_020211444.1;KYP71063.1	-	-	-	-
CC_TR11559|c0_g1_i1_len=717	44	50	4	6	-	-	uncharacterized protein LOC109796576	gi|1150136482|ref|XP_020211834.1|uncharacterized protein LOC109796576 [Cajanus cajan]	5.6e-118	1	348.206	XP_020211834.1	-	-	-	-
CC_TR11562|c0_g1_i1_len=792	1414	1356	12	4	-	-	uncharacterized protein LOC109809027	gi|1150171588|ref|XP_020227835.1|uncharacterized protein LOC109809027 [Cajanus cajan]/gi|1012343591|gb|KYP54783.1|hypothetical protein KK1_000982 [Cajanus cajan]	1.6e-97	0.9861	292.352	KYP54783.1;XP_020227835.1	-	-	-	-
CC_TR11563|c0_g1_i1_len=541	62	70	6	10	-	-	homeobox-leucine zipper protein HAT22-like	gi|1012349425|gb|KYP60615.1|Homeobox-leucine zipper protein HOX19 [Cajanus cajan]/gi|1150160564|ref|XP_020222789.1|homeobox-leucine zipper protein HAT9-like [Cajanus cajan]	2.6e-49	1	170.244	XP_020222789.1;KYP60615.1	-	-	-	-
CC_TR11564|c0_g1_i1_len=809	1150	1440	792	672	671.037	1399.45	ribosomal L11 [Glycine soja]	RDX58262.160S ribosomal protein L11, partial [Mucuna pruriens]	2.8e-115	0.9894	339.732	RDX58262.1	-	-	-	-
CC_TR11564|c0_g2_i1_len=755	690	942	600	496	502.378	880.332	ribosomal L11 [Glycine soja]	RZC10021.160S ribosomal protein L11 isoform A [Glycine soja]	8.5e-73	1	228.024	RZC10021.1	-	-	-	-
CC_TR11566|c0_g1_i1_len=384	40	66	0	0	-	-	---NA---						-	-	-	-
CC_TR11566|c0_g2_i1_len=591	76	122	4	2	-	-	---NA---						-	-	-	-
CC_TR11569|c0_g2_i1_len=1645	3102	3330	44	40	38.4987	3485.91	benzyl alcohol O-benzoyltransferase-like	gi|1150130840|ref|XP_020239618.1|benzyl alcohol O-benzoyltransferase-like [Cajanus cajan]	0	0.9966	616.305	XP_020239618.1	-	-	-	-
CC_TR11571|c0_g1_i1_len=258	12	8	14	18	-	-	ADP-ribosylation factor GTPase-activating AGD14	RDY05928.1putative ADP-ribosylation factor GTPase-activating protein AGD14, partial [Mucuna pruriens]	6.5e-16	0.9176	81.2629	RDY05928.1	-	-	-	-
CC_TR11574|c0_g1_i1_len=430	64	72	0	0	-	-	XP_020234881.1uncharacterized protein DDB_G0290685-like	XP_020234881.1uncharacterized protein DDB_G0290685-like [Cajanus cajan]	3.5e-25	0.8841	103.99	XP_020234881.1	-	-	-	-
CC_TR11575|c0_g1_i1_len=841	42	62	0	0	-	-	---NA---						-	-	-	-
CC_TR11576|c0_g2_i1_len=3568	716	682	416	476	408.696	759.453	lysine-specific demethylase JMJ16 isoform X1 [Glycine max]	XP_020225813.1putative lysine-specific demethylase JMJ16 [Cajanus cajan]/XP_020225820.1putative lysine-specific demethylase JMJ16 [Cajanus cajan]/XP_020225804.1putative lysine-specific demethylase JMJ16 [Cajanus cajan]	0	1	2139.77	XP_020225804.1;XP_020225813.1;XP_020225820.1	-	-	-	-
CC_TR11580|c0_g1_i1_len=423	24	20	0	0	-	-	resistance N-like isoform X2	XP_020237148.1TMV resistance protein N-like isoform X2 [Cajanus cajan]	3.7e-94	1	301.597	XP_020237148.1	-	-	-	-
CC_TR11581|c0_g1_i1_len=330	126	108	144	138	129.237	127.382	finger CCCH domain-containing ZFN-like	KYP74552.1hypothetical protein KK1_007237 [Cajanus cajan]	2.1e-70	1	224.557	KYP74552.1	-	-	-	-
CC_TR11585|c0_g1_i1_len=536	104	102	0	0	-	-	factor TCP9-like	XP_020227455.1transcription factor TCP9-like [Cajanus cajan]	1.2e-71	1	228.024	XP_020227455.1	-	-	-	-
CC_TR11588|c0_g1_i1_len=240	12	16	0	0	-	-	---NA---						-	-	-	-
CC_TR11590|c0_g1_i1_len=995	138	128	132	170	138.349	144.578	family [Medicago truncatula]	KYP76285.1hypothetical protein KK1_020518 [Cajanus cajan]/XP_020210837.1uncharacterized protein LOC109795725 [Cajanus cajan]	5.5e-133	1	399.823	XP_020210837.1;KYP76285.1	-	-	-	-
CC_TR11593|c0_g1_i1_len=541	92	90	20	26	21.0728	98.8182	TBC1 domain family member 13	gi|1150143226|ref|XP_020215468.1|TBC1 domain family member 13-like [Cajanus cajan]	2.2e-44	1	161.77	XP_020215468.1	-	-	-	-
CC_TR11597|c0_g1_i1_len=502	38	24	0	0	-	-	---NA---						-	-	-	-
CC_TR11599|c0_g1_i1_len=543	82	104	20	28	21.9869	100.476	probable L-cysteine desulfhydrase, chloroplastic	gi|1012368136|gb|KYP79199.1|Isopenicillin N epimerase [Cajanus cajan]/gi|1150123735|ref|XP_020209362.1|probable L-cysteine desulfhydrase, chloroplastic [Cajanus cajan]	3.4e-100	1	305.449	KYP79199.1;XP_020209362.1	-	-	-	-
CC_TR116|c0_g2_i1_len=659	132	130	0	0	-	-	O-methyltransferase 3 [Glycine soja]	XP_020215277.1trans-resveratrol di-O-methyltransferase-like [Cajanus cajan]	9.9e-152	1	434.876	XP_020215277.1	-	-	-	-
CC_TR11600|c0_g2_i1_len=1473	204	248	70	84	70.5553	244.369	aminotransferase-related 2 [Glycine max]	XP_020212502.1tryptophan aminotransferase-related protein 2-like [Cajanus cajan]/XP_020212503.1tryptophan aminotransferase-related protein 2-like [Cajanus cajan]	0	1	906.36	XP_020212503.1;XP_020212502.1	-	-	-	-
CC_TR11601|c0_g1_i1_len=313	8	16	0	0	-	-	kinase superfamily	PLY99736.1hypothetical protein LSAT_9X47641 [Lactuca sativa]	8.4e-06	0.8214	51.9878	PLY99736.1	-	-	-	-
CC_TR11602|c0_g1_i1_len=1075	146	164	258	186	203.554	167.859	-splicing endonuclease subunit Sen2-1 [Cajanus cajan]	XP_020212006.1tRNA-splicing endonuclease subunit Sen2-1 [Cajanus cajan]/XP_020212008.1tRNA-splicing endonuclease subunit Sen2-1 [Cajanus cajan]/XP_020212007.1tRNA-splicing endonuclease subunit Sen2-1 [Cajanus cajan]	2.2e-137	1	400.208	XP_020212008.1;XP_020212007.1;XP_020212006.1	-	-	-	-
CC_TR11604|c0_g1_i1_len=356	24	12	4	2	-	-	Non-specific phospholipase C4	gi|1012339401|gb|KYP50634.1|Phospholipase C 3 [Cajanus cajan]/gi|1150092675|ref|XP_020232045.1|non-specific phospholipase C4-like [Cajanus cajan]	2.6e-74	0.9912	238.424	KYP50634.1;XP_020232045.1	-	-	-	-
CC_TR11604|c0_g2_i1_len=1094	88	56	6	10	-	-	Non-specific phospholipase C4	gi|1012339401|gb|KYP50634.1|Phospholipase C 3 [Cajanus cajan]/gi|1150092675|ref|XP_020232045.1|non-specific phospholipase C4-like [Cajanus cajan]	0	1	661.759	KYP50634.1;XP_020232045.1	-	-	-	-
CC_TR11605|c0_g1_i1_len=232	12	12	0	0	-	-	KYP50927.1hypothetical protein KK1_027286, partial	KYP50927.1hypothetical protein KK1_027286, partial [Cajanus cajan]	0.00016	0.9615	48.1358	KYP50927.1	-	-	-	-
CC_TR11606|c0_g1_i1_len=585	924	1020	824	646	673.857	1053	-associated endoplasmic reticulum 2-like [Brassica napus]	KYP52927.1Stress-associated endoplasmic reticulum protein 2 [Cajanus cajan]	1.8e-54	1	178.718	KYP52927.1	-	-	-	-
CC_TR11608|c0_g1_i1_len=233	6	4	14	4	-	-	-like plant 3 [Glycine soja]	KYP38397.1Filament-like plant protein 3 [Cajanus cajan]	1.4e-41	1	152.525	KYP38397.1	-	-	-	-
CC_TR11609|c0_g1_i1_len=344	168	172	0	0	-	-	XP_020213184.1uncharacterized protein LOC109797534 [Cajanus cajan]	KYP71987.1hypothetical protein KK1_011272 [Cajanus cajan]/XP_020213184.1uncharacterized protein LOC109797534 [Cajanus cajan]	1.3e-57	1	183.726	XP_020213184.1;KYP71987.1	-	-	-	-
CC_TR11611|c0_g1_i1_len=282	8	20	0	0	-	-	---NA---						-	-	-	-
CC_TR11616|c0_g2_i1_len=605	42	50	0	0	-	-	---NA---						-	-	-	-
CC_TR11619|c0_g1_i1_len=474	94	86	10	14	10.9934	97.8611	selenoprotein H	gi|1150133440|ref|XP_020210190.1|uncharacterized protein LOC109795172 [Cajanus cajan]	1.8e-65	1	206.453	XP_020210190.1	-	-	-	-
CC_TR11619|c0_g2_i1_len=345	34	50	2	0	-	-	selenoprotein H	gi|1150133440|ref|XP_020210190.1|uncharacterized protein LOC109795172 [Cajanus cajan]	6.2e-30	0.9899	114.39	XP_020210190.1	-	-	-	-
CC_TR1162|c0_g1_i1_len=468	14	20	32	44	34.8134	18.3242	repeat-containing chloroplastic	KYP52671.1hypothetical protein KK1_025413 [Cajanus cajan]	6.1e-105	1	332.413	KYP52671.1	-	-	-	-
CC_TR11624|c0_g1_i1_len=332	26	38	0	0	-	-	KYP65544.1hypothetical protein KK1_011785	KYP65544.1hypothetical protein KK1_011785 [Cajanus cajan]	2.6e-61	0.9891	191.815	KYP65544.1	-	-	-	-
CC_TR11625|c0_g1_i1_len=1085	114	100	648	646	592.991	116.442	BTB/POZ domain-containing protein At2g24240	gi|1150087018|ref|XP_020229146.1|BTB/POZ domain-containing protein At2g24240-like [Cajanus cajan]/gi|1012342409|gb|KYP53603.1|BTB/POZ domain-containing protein KCTD7 [Cajanus cajan]	0	1	615.535	KYP53603.1;XP_020229146.1	GO:0051260-protein homooligomerization	-	-	-
CC_TR11626|c0_g1_i1_len=355	6	22	2	4	-	-	---NA---						-	-	-	-
CC_TR11628|c0_g1_i1_len=1119	608	662	660	528	544.572	688.102	-long-chain (3R)-3-hydroxyacyl- dehydratase PASTICCINO 2A	XP_020218075.1very-long-chain (3R)-3-hydroxyacyl-CoA dehydratase PASTICCINO 2A-like [Cajanus cajan]/XP_020218076.1very-long-chain (3R)-3-hydroxyacyl-CoA dehydratase PASTICCINO 2A-like [Cajanus cajan]	7.8e-147	1	423.705	XP_020218075.1;XP_020218076.1	-	-	-	-
CC_TR11629|c0_g1_i1_len=564	298	374	250	246	227.302	363.084	: coiled-coil domain-containing 94 homolog [Lupinus angustifolius]	XP_020204183.1coiled-coil domain-containing protein 94 [Cajanus cajan]/KYP38169.1Coiled-coil domain-containing protein 94 [Cajanus cajan]	2.1e-80	1	251.521	XP_020204183.1;KYP38169.1	-	-	-	-
CC_TR11629|c0_g2_i1_len=1439	930	1030	754	722	676.431	1061.6	: coiled-coil domain-containing 94 homolog [Lupinus angustifolius]	XP_020204183.1coiled-coil domain-containing protein 94 [Cajanus cajan]/KYP38169.1Coiled-coil domain-containing protein 94 [Cajanus cajan]	0	1	674.085	XP_020204183.1;KYP38169.1	-	-	-	-
CC_TR11630|c0_g1_i1_len=366	26	38	0	0	-	-	sugar transporter SWEET12	AGV54262.1bidirectional sugar transporter SWEET12 [Phaseolus vulgaris]	1.1e-05	0.6809	53.5286	AGV54262.1	-	-	-	-
CC_TR11631|c0_g1_i1_len=774	98	110	16	14	13.7502	112.63	---NA---						-	-	-	-
CC_TR11631|c0_g2_i1_len=387	28	26	2	2	-	-	---NA---						-	-	-	-
CC_TR11632|c0_g1_i1_len=444	12	24	46	34	36.6753	19.2813	6 [Glycine soja]	KYP66767.1Nucleolar protein 6 [Cajanus cajan]	2.3e-78	1	260.766	KYP66767.1	-	-	-	-
CC_TR11633|c0_g1_i1_len=2129	11240	11998	608	650	576.441	12595.6	vacuolar cation/proton exchanger 3-like	gi|1012352339|gb|KYP63527.1|Vacuolar cation/proton exchanger 3 [Cajanus cajan]/gi|1150153088|ref|XP_020218851.1|vacuolar cation/proton exchanger 3-like [Cajanus cajan]	0	1	791.956	KYP63527.1;XP_020218851.1	GO:0006816-calcium ion transport,GO:0055085-transmembrane transport	GO:0015369-calcium:hydrogen antiporter activity	GO:0016021-integral to membrane	-
CC_TR11633|c0_g2_i1_len=2036	12660	13590	744	776	696.517	14226.6	vacuolar cation/proton exchanger 3-like	gi|1012352339|gb|KYP63527.1|Vacuolar cation/proton exchanger 3 [Cajanus cajan]/gi|1150153088|ref|XP_020218851.1|vacuolar cation/proton exchanger 3-like [Cajanus cajan]	0	1	791.956	KYP63527.1;XP_020218851.1	GO:0006816-calcium ion transport,GO:0055085-transmembrane transport	GO:0015369-calcium:hydrogen antiporter activity	GO:0016021-integral to membrane	-
CC_TR11634|c0_g1_i1_len=2034	920	1032	558	600	530.615	1057	domain-containing 78	XP_020222543.1NAC domain-containing protein 16-like isoform X1 [Cajanus cajan]	9.7e-150	0.9861	451.825	XP_020222543.1	-	-	-	-
CC_TR11634|c0_g2_i1_len=1728	916	1018	600	634	565.452	1047.44	domain-containing 78	XP_020222543.1NAC domain-containing protein 16-like isoform X1 [Cajanus cajan]	0	0.9912	810.446	XP_020222543.1	-	-	-	-
CC_TR11635|c0_g2_i1_len=1828	4576	4664	330	260	270.458	5012.87	probable sodium/metabolite cotransporter BASS3, chloroplastic	gi|1150108682|ref|XP_020201787.1|probable sodium/metabolite cotransporter BASS3, chloroplastic [Cajanus cajan]	0	1	752.666	XP_020201787.1	GO:0035725-sodium ion transmembrane transport	GO:0008508-bile acid:sodium symporter activity	GO:0009941-chloroplast envelope,GO:0016020-membrane	-
CC_TR11636|c0_g1_i1_len=334	24	52	0	0	-	-	---NA---						-	-	-	-
CC_TR11637|c0_g1_i1_len=697	84	84	26	28	24.7437	91.1773	threonine- kinase D6PKL1-like [Arachis hypogaea]	XP_020240632.1serine/threonine-protein kinase KIPK2-like [Cajanus cajan]	4.3e-130	1	397.127	XP_020240632.1	-	-	-	-
CC_TR11637|c1_g1_i1_len=610	44	16	34	12	21.1064	33.1622	threonine- kinase D6PKL1 [Glycine max]	XP_020211395.1serine/threonine-protein kinase D6PKL1 [Cajanus cajan]/XP_020211396.1serine/threonine-protein kinase D6PKL1 [Cajanus cajan]	2.2e-88	1	287.345	XP_020211396.1;XP_020211395.1	-	-	-	-
CC_TR11638|c0_g1_i1_len=267	14	0	0	0	-	-	---NA---						-	-	-	-
CC_TR11638|c0_g2_i1_len=388	20	2	0	0	-	-	---NA---						-	-	-	-
CC_TR11641|c0_g2_i1_len=496	26	42	24	10	15.5977	36.5629	ubiquitin- ligase SDIR1 isoform X1 [Vigna radiata radiata]	XP_020215112.1E3 ubiquitin-protein ligase SDIR1-like [Cajanus cajan]/XP_020215114.1E3 ubiquitin-protein ligase SDIR1-like [Cajanus cajan]/XP_020215111.1E3 ubiquitin-protein ligase SDIR1-like [Cajanus cajan]/KYP68218.1E3 ubiquitin-protein ligase DZIP3 [Cajanus cajan]/XP_020215113.1E3 ubiquitin-protein ligase SDIR1-like [Cajanus cajan]	3.8e-77	1	240.35	XP_020215114.1;KYP68218.1;XP_020215111.1;XP_020215112.1;XP_020215113.1	-	-	-	-
CC_TR11642|c0_g1_i1_len=491	14	30	14	18	14.6595	23.5375	nucleotidyltransferase mitochondrial	XP_020228628.1polyribonucleotide nucleotidyltransferase 2, mitochondrial [Cajanus cajan]	2.4e-91	1	295.434	XP_020228628.1	-	-	-	-
CC_TR11643|c0_g1_i1_len=430	30	26	0	0	-	-	-related kinase	ESW27942.1hypothetical protein PHAVU_003G2460001g, partial [Phaseolus vulgaris]/XP_007155948.1hypothetical protein PHAVU_003G2460001g, partial [Phaseolus vulgaris]	4.9e-25	1	101.293	XP_007155948.1;ESW27942.1	-	-	-	-
CC_TR11646|c0_g1_i1_len=336	40	46	0	0	-	-	: RNA cytidine acetyltransferase 1 [Vigna angularis]	XP_020206743.1RNA cytidine acetyltransferase 1-like [Cajanus cajan]	6.1e-41	0.949	154.066	XP_020206743.1	-	-	-	-
CC_TR11647|c0_g1_i1_len=993	90	86	22	16	17.4211	95.6046	nudix hydrolase 10-like	gi|1150094183|ref|XP_020232820.1|nudix hydrolase 2-like [Cajanus cajan]/gi|1012338543|gb|KYP49794.1|Nudix hydrolase 2 [Cajanus cajan]	0	1	582.022	KYP49794.1;XP_020232820.1	-	-	-	-
CC_TR11648|c0_g1_i1_len=437	12	24	0	0	-	-	finger with UFM1-specific peptidase domain isoform X1 [Vigna radiata radiata]	XP_020208141.1zinc finger with UFM1-specific peptidase domain protein-like isoform X3 [Cajanus cajan]	7.5e-101	1	303.138	XP_020208141.1	-	-	-	-
CC_TR11653|c0_g1_i1_len=388	22	10	0	0	-	-	vacuolar sorting-associated 13A isoform A [Glycine soja]	XP_020213358.1uncharacterized protein LOC109797630 [Cajanus cajan]	3.4e-90	1	295.819	XP_020213358.1	-	-	-	-
CC_TR11654|c0_g1_i1_len=416	64	100	200	132	152.224	88.2364	ER lumen -retaining receptor	KYP68087.1ER lumen protein retaining receptor [Cajanus cajan]/XP_020214619.1putative ER lumen protein-retaining receptor C28H8.4 [Cajanus cajan]	9.2e-94	1	281.182	XP_020214619.1;KYP68087.1	-	-	-	-
CC_TR11658|c0_g1_i1_len=691	442	496	164	156	146.653	507.918	ribosomal L7-1-like [Arachis hypogaea]	KYP63888.160S ribosomal protein L7-1 [Cajanus cajan]/XP_020219021.160S ribosomal protein L7-1 [Cajanus cajan]	4.9e-116	0.9827	340.502	XP_020219021.1;KYP63888.1	-	-	-	-
CC_TR11659|c0_g2_i1_len=658	48	36	0	0	-	-	---NA---						-	-	-	-
CC_TR1166|c0_g1_i1_len=1736	110	138	24	26	22.9106	133.996	flocculation protein FLO11	gi|1150132980|ref|XP_020209822.1|flocculation protein FLO11 [Cajanus cajan]/gi|1150132982|ref|XP_020209826.1|flocculation protein FLO11 [Cajanus cajan]/gi|1012361820|gb|KYP73003.1|hypothetical protein KK1_005610 [Cajanus cajan]	1.2e-161	1	483.026	KYP73003.1;XP_020209822.1;XP_020209826.1	-	-	-	-
CC_TR11660|c0_g1_i1_len=453	78	62	0	0	-	-	proline- and glutamine-rich-like	XP_020236794.1splicing factor, proline- and glutamine-rich-like [Cajanus cajan]	3.3e-05	0.9259	51.6026	XP_020236794.1	-	-	-	-
CC_TR11664|c0_g1_i1_len=383	132	144	164	124	132.027	149.535	subunit beta -2	XP_020235523.1coatomer subunit beta'-2 isoform X2 [Cajanus cajan]	4.7e-71	1	238.424	XP_020235523.1	-	-	-	-
CC_TR11667|c0_g1_i1_len=1273	94	90	160	138	136.588	99.9464	repeat-containing At1g71490-like [Vigna radiata radiata]	XP_020230078.1pentatricopeptide repeat-containing protein At1g71490 [Cajanus cajan]	0	1	857.44	XP_020230078.1	-	-	-	-
CC_TR11668|c0_g1_i1_len=276	28	34	26	28	24.7437	33.5204	regulatory particle	KYP34565.126S proteasome non-ATPase regulatory subunit 11 [Cajanus cajan]	1.1e-22	1	99.7525	KYP34565.1	-	-	-	-
CC_TR11669|c0_g1_i1_len=267	8	10	18	16	-	-	pentatricopeptide repeat-containing mitochondrial	XP_020222695.1pentatricopeptide repeat-containing protein At1g18485-like [Cajanus cajan]	2.6e-54	1	189.889	XP_020222695.1	-	-	-	-
CC_TR1167|c0_g1_i1_len=438	44	82	70	50	55.0153	67.5702	synthase isoform X1 [Vigna radiata radiata]	XP_020208399.1CTP synthase-like [Cajanus cajan]	5.1e-99	1	305.834	XP_020208399.1	-	-	-	-
CC_TR11670|c0_g1_i1_len=630	292	256	276	214	224.622	298.182	kinase 1 3	KYP66938.1hypothetical protein KK1_013250 [Cajanus cajan]	2.7e-113	1	339.732	KYP66938.1	GO:0006468-protein phosphorylation	GO:0005524-ATP binding,GO:0004674-protein serine/threonine kinase activity	-	-
CC_TR11671|c0_g1_i1_len=601	34	38	2	0	-	-	probable galacturonosyltransferase 12	gi|1012335788|gb|KYP47107.1|Glycosyltransferase QUASIMODO1 [Cajanus cajan]	2.8e-84	1	218.779	KYP47107.1	-	-	-	-
CC_TR11672|c0_g2_i1_len=243	14	8	0	0	-	-	-like arabinogalactan 11	XP_020240214.1fasciclin-like arabinogalactan protein 11 [Cajanus cajan]	6e-21	0.8824	92.8189	XP_020240214.1	-	-	-	-
CC_TR11673|c0_g2_i1_len=923	652	718	228	164	179.715	742.118	tetraspanin-8-like	gi|1150091265|ref|XP_020231314.1|tetraspanin-8-like [Cajanus cajan]/gi|1012340212|gb|KYP51432.1|hypothetical protein KK1_026716 [Cajanus cajan]	1.2e-46	1	167.548	XP_020231314.1;KYP51432.1	-	-	-	-
CC_TR11674|c0_g1_i1_len=413	68	64	46	18	29.3623	71.7249	1 [Glycine soja]	ESW08343.1hypothetical protein PHAVU_009G0378000g, partial [Phaseolus vulgaris]/XP_007136349.1hypothetical protein PHAVU_009G0378000g, partial [Phaseolus vulgaris]/ESW08344.1hypothetical protein PHAVU_009G0378000g, partial [Phaseolus vulgaris]/XP_007136350.1hypothetical protein PHAVU_009G0378000g, partial [Phaseolus vulgaris]	2.4e-32	1	121.324	XP_007136349.1;ESW08344.1;XP_007136350.1;ESW08343.1	-	-	-	-
CC_TR11674|c0_g2_i1_len=1429	688	720	650	602	573.8	763.468	1 [Glycine soja]	KYP70050.1GEM-like protein 1 [Cajanus cajan]/XP_020210955.1GEM-like protein 1 [Cajanus cajan]	1.5e-166	1	480.33	XP_020210955.1;KYP70050.1	-	-	-	-
CC_TR11675|c0_g1_i1_len=388	34	62	14	2	-	-	replication factor C subunit 3	gi|1044568867|ref|XP_017420860.1|PREDICTED: replication factor C subunit 3 isoform X1 [Vigna angularis]	7.7e-12	0.9474	71.2478	XP_017420860.1	-	-	-	-
CC_TR11676|c0_g2_i1_len=1343	184	250	212	204	190.646	234.13	succinate-fumarate transporter 1 isoform X1 [Glycine max]	XP_020238312.1mitochondrial succinate-fumarate transporter 1 [Cajanus cajan]/XP_020238321.1mitochondrial succinate-fumarate transporter 1 [Cajanus cajan]	0	1	649.818	XP_020238312.1;XP_020238321.1	-	-	-	-
CC_TR11677|c0_g1_i1_len=596	40	10	10	14	10.9934	27.7778	domain-containing 5B	XP_020213839.1uncharacterized protein LOC109798048 isoform X2 [Cajanus cajan]	4.9e-113	0.9947	350.517	XP_020213839.1	-	-	-	-
CC_TR11677|c0_g2_i1_len=1026	94	38	10	20	13.7358	72.8371	domain-containing 5B	XP_020213839.1uncharacterized protein LOC109798048 isoform X2 [Cajanus cajan]	2.7e-175	1	516.924	XP_020213839.1	-	-	-	-
CC_TR11679|c0_g1_i1_len=605	106	102	140	162	138.368	112.972	GTPase-activating -binding 2-like isoform X2 [Abrus precatorius]	KYP76538.1Putative G3BP-like protein [Cajanus cajan]	3.1e-89	1	278.87	KYP76538.1	-	-	-	-
CC_TR11680|c0_g1_i1_len=1511	172	168	82	64	66.9276	184.611	[Glycine soja]	XP_020204642.1uncharacterized protein C57A10.07 [Cajanus cajan]/KYP37645.1Uncharacterized protein C57A10.07 [Cajanus cajan]	0	1	728.398	XP_020204642.1;KYP37645.1	-	-	-	-
CC_TR11680|c0_g2_i1_len=456	26	14	28	22	22.9202	21.9656	[Glycine soja]	XP_020204642.1uncharacterized protein C57A10.07 [Cajanus cajan]/KYP37645.1Uncharacterized protein C57A10.07 [Cajanus cajan]	8.4e-11	1	69.3218	XP_020204642.1;KYP37645.1	-	-	-	-
CC_TR11681|c0_g1_i1_len=1517	500	512	904	826	792.884	548.978	domain-containing CBSX5	KYP57296.1hypothetical protein KK1_003555 [Cajanus cajan]/XP_020226728.1CBS domain-containing protein CBSX5-like [Cajanus cajan]	0	1	736.102	XP_020226728.1;KYP57296.1	-	-	-	-
CC_TR11682|c0_g1_i1_len=309	34	20	22	32	24.734	29.6064	---NA---						-	-	-	-
CC_TR11686|c0_g1_i1_len=845	904	1056	512	508	467.43	1060.48	-responsive IAA9-like [Coffea arabica]	XP_020236108.1auxin-responsive protein IAA9-like [Cajanus cajan]	7.1e-28	1	120.553	XP_020236108.1	-	-	-	-
CC_TR11689|c0_g1_i1_len=287	8	18	2	0	-	-	receptor-like protein kinase FERONIA	gi|1012338347|gb|KYP49602.1|Receptor-like protein kinase FERONIA [Cajanus cajan]/gi|1150094580|ref|XP_020233031.1|receptor-like protein kinase FERONIA [Cajanus cajan]	4.3e-58	0.9895	200.675	XP_020233031.1;KYP49602.1	-	-	-	-
CC_TR11689|c0_g2_i1_len=398	14	34	2	0	-	-	receptor-like protein kinase FERONIA	gi|1012338347|gb|KYP49602.1|Receptor-like protein kinase FERONIA [Cajanus cajan]/gi|1150094580|ref|XP_020233031.1|receptor-like protein kinase FERONIA [Cajanus cajan]	7.4e-88	1	282.337	XP_020233031.1;KYP49602.1	GO:0006468-protein phosphorylation	GO:0005524-ATP binding,GO:0004674-protein serine/threonine kinase activity	-	-
CC_TR1169|c0_g1_i1_len=395	44	94	2	2	-	-	---NA---						-	-	-	-
CC_TR11692|c0_g1_i1_len=280	20	30	12	2	-	-	Estrogen receptor beta like	gi|1150128830|ref|XP_020227836.1|uncharacterized protein LOC109809024 [Cajanus cajan]/gi|1012362325|gb|KYP73508.1|hypothetical protein KK1_006135 [Cajanus cajan]	6.4e-14	1	70.0922	XP_020227836.1;KYP73508.1	-	-	-	-
CC_TR11692|c0_g2_i1_len=468	76	92	12	2	-	-	transmembrane protein, putative	gi|1150128830|ref|XP_020227836.1|uncharacterized protein LOC109809024 [Cajanus cajan]/gi|1012362325|gb|KYP73508.1|hypothetical protein KK1_006135 [Cajanus cajan]	3.3e-19	1	85.8853	XP_020227836.1;KYP73508.1	-	-	-	-
CC_TR11693|c0_g1_i1_len=487	104	116	126	90	99.0275	119.142	methyltransferase PMT13	XP_020219456.1probable methyltransferase PMT13 [Cajanus cajan]	6.2e-17	1	87.4261	XP_020219456.1	-	-	-	-
CC_TR11694|c0_g1_i1_len=605	40	32	54	54	49.4921	39.2471	synthetase cytosolic isozyme 2 [Glycine soja]	KYP42202.1Glutamine synthetase cytosolic isozyme 2 [Cajanus cajan]/XP_020239631.1glutamine synthetase cytosolic isozyme 2 [Cajanus cajan]	6.4e-128	1	374.015	XP_020239631.1;KYP42202.1	-	-	-	-
CC_TR11695|c0_g2_i1_len=384	40	34	2	2	-	-	---NA---						-	-	-	-
CC_TR11696|c0_g1_i1_len=1195	50	64	262	240	230.073	61.5709	-xylosidase 1	XP_020208340.1alpha-xylosidase 1-like [Cajanus cajan]/KYP32436.1Alpha-xylosidase [Cajanus cajan]	0	1	707.597	KYP32436.1;XP_020208340.1	-	-	-	-
CC_TR11697|c0_g1_i1_len=856	330	390	222	220	202.553	389.477	factor GTE8-like isoform X2 [Abrus precatorius]	KYP63439.1Bromodomain-containing protein DDB-G0270170 [Cajanus cajan]	1.8e-111	1	347.436	KYP63439.1	-	-	-	-
CC_TR11698|c0_g1_i1_len=1167	1166	1262	24	8	-	-	Zinc finger A20 and AN1 domain-containing stress-associated protein 4	gi|1150106253|ref|XP_020239358.1|zinc finger A20 and AN1 domain-containing stress-associated protein 6-like [Cajanus cajan]/gi|1012331069|gb|KYP42563.1|Zinc finger A20 and AN1 domain-containing stress-associated protein 4 [Cajanus cajan]	7.1e-86	1	267.314	XP_020239358.1;KYP42563.1	-	-	-	-
CC_TR11699|c0_g1_i1_len=770	17346	18676	3432	3116	3001.07	19521.5	dormancy-associated protein homolog 3 isoform X2	gi|947047152|gb|KRG96781.1|hypothetical protein GLYMA_19G232400 [Glycine max]/gi|571560047|ref|XP_006604804.1|dormancy-associated protein homolog 3 isoform X2 [Glycine max]	1.9e-67	0.9474	217.238	XP_006604804.1;KRG96781.1	-	-	-	-
CC_TR117|c0_g1_i1_len=253	44	70	8	6	-	-	catalase isozyme 1	gi|1012354037|gb|KYP65224.1|Catalase-3 [Cajanus cajan]	1.3e-21	1	97.4413	KYP65224.1	-	-	-	-
CC_TR117|c0_g2_i1_len=804	2168	2430	1854	1774	1662.66	2489.83	[Glycine max]	XP_020216439.1catalase-3 [Cajanus cajan]	1.1e-56	1	198.749	XP_020216439.1	-	-	-	-
CC_TR11701|c0_g1_i1_len=585	118	130	82	92	79.7253	134.338	14 [Glycine soja]	KYP68174.1Scarecrow-like protein 14 [Cajanus cajan]	1.3e-138	0.9948	409.068	KYP68174.1	-	-	-	-
CC_TR11701|c0_g2_i1_len=956	186	218	96	102	90.7283	218.575	14 [Glycine soja]	KYP68174.1Scarecrow-like protein 14 [Cajanus cajan]	1.4e-148	1	439.884	KYP68174.1	-	-	-	-
CC_TR11702|c0_g2_i1_len=404	24	22	0	0	-	-	---NA---						-	-	-	-
CC_TR11703|c0_g2_i1_len=1457	138	150	80	112	87.9475	156.047	transport SUC3 isoform X2	XP_020229336.1sucrose transport protein SUC3 isoform X2 [Cajanus cajan]	0	1	803.127	XP_020229336.1	-	-	-	-
CC_TR11704|c0_g2_i1_len=820	50	74	64	36	45.8597	66.7842	repeat-containing chloroplastic-like	ACU15892.1unknown, partial [Glycine max]	1.1e-09	0.7414	63.929	ACU15892.1	-	-	-	-
CC_TR11705|c0_g1_i1_len=557	38	38	0	0	-	-	--flavonone isomerase 1B-1 [Glycine soja]	XP_020235333.1chalcone--flavonone isomerase 1B-1-like [Cajanus cajan]/KYP47055.1Chalcone--flavonone isomerase 1B-1 [Cajanus cajan]	6.8e-117	0.9941	340.502	KYP47055.1;XP_020235333.1	GO:0009813-flavonoid biosynthetic process	GO:0045430-chalcone isomerase activity	-	map00941:Flavonoid biosynthesis(isomerase[ec:5.5.1.6])
CC_TR11705|c0_g2_i1_len=824	78	76	0	0	-	-	--flavonone isomerase 1B-1 [Glycine soja]	XP_020235333.1chalcone--flavonone isomerase 1B-1-like [Cajanus cajan]/KYP47055.1Chalcone--flavonone isomerase 1B-1 [Cajanus cajan]	4.5e-165	1	466.077	KYP47055.1;XP_020235333.1	GO:0009813-flavonoid biosynthetic process	GO:0045430-chalcone isomerase activity	-	map00941:Flavonoid biosynthesis(isomerase[ec:5.5.1.6])
CC_TR11707|c0_g1_i1_len=899	66	68	4	0	-	-	EPIDERMAL PATTERNING FACTOR-like protein 6	gi|1150131366|ref|XP_020203119.1|EPIDERMAL PATTERNING FACTOR-like protein 6 [Cajanus cajan]	7.1e-67	1	214.542	XP_020203119.1	-	-	-	-
CC_TR11708|c0_g1_i1_len=708	114	110	2	10	-	-	transcription factor TCP14-like	gi|1150169525|ref|XP_020226727.1|transcription factor TCP14-like [Cajanus cajan]	2.1e-81	0.985	258.455	XP_020226727.1	-	-	-	-
CC_TR11708|c0_g2_i1_len=409	62	44	2	10	-	-	transcription factor TCP14-like	gi|1150169525|ref|XP_020226727.1|transcription factor TCP14-like [Cajanus cajan]	2.9e-82	0.985	256.144	XP_020226727.1	-	-	-	-
CC_TR11709|c0_g1_i1_len=512	32	36	0	0	-	-	factor binding chloroplastic isoform X1	XP_020235984.1sigma factor binding protein 2, chloroplastic isoform X1 [Cajanus cajan]	7.8e-10	1	65.0846	XP_020235984.1	-	-	-	-
CC_TR11711|c0_g2_i1_len=581	1290	1254	132	136	122.809	1381.46	protein LHY isoform X1	gi|1150135139|ref|XP_020211113.1|protein LHY isoform X1 [Cajanus cajan]/gi|1150135141|ref|XP_020211114.1|protein LHY isoform X1 [Cajanus cajan]	3.2e-73	1	227.254	XP_020211114.1;XP_020211113.1	-	GO:0003677-DNA binding,GO:0003682-chromatin binding	-	-
CC_TR11712|c0_g2_i1_len=1035	68	70	4	12	-	-	probably inactive leucine-rich repeat receptor-like protein kinase At5g06940	gi|1150137699|ref|XP_020212492.1|probably inactive leucine-rich repeat receptor-like protein kinase At5g06940 [Cajanus cajan]	0	1	514.998	XP_020212492.1	-	-	-	-
CC_TR11714|c0_g1_i1_len=1948	2362	2554	2340	2126	2046.85	2663.92	WRKY transcription factor 21	XP_020233337.1probable WRKY transcription factor 21 [Cajanus cajan]	0	1	655.981	XP_020233337.1	-	-	-	-
CC_TR11716|c0_g1_i1_len=2634	1278	1282	628	656	588.373	1389.28	of RNA polymerase II transcription subunit 17 [Glycine max]	KYP51139.1hypothetical protein KK1_027056 [Cajanus cajan]/XP_020231583.1mediator of RNA polymerase II transcription subunit 17 [Cajanus cajan]/XP_020231584.1mediator of RNA polymerase II transcription subunit 17 [Cajanus cajan]/XP_020231585.1mediator of RNA polymerase II transcription subunit 17 [Cajanus cajan]	0	1	1334.7	XP_020231585.1;KYP51139.1;XP_020231584.1;XP_020231583.1	-	-	-	-
CC_TR11717|c0_g1_i1_len=777	40	70	110	120	105.388	59.0577	-binding RHL1 isoform X1	XP_020213758.1DNA-binding protein RHL1 isoform X1 [Cajanus cajan]	9.3e-164	1	470.315	XP_020213758.1	-	-	-	-
CC_TR11718|c0_g2_i1_len=905	126	140	66	70	62.3186	144.065	mannosyltransferase 2	KYP58915.1GPI mannosyltransferase 2, partial [Cajanus cajan]	3e-141	1	410.609	KYP58915.1	-	-	-	-
CC_TR11720|c0_g1_i1_len=2847	574	558	294	346	293.224	614.704	-directed RNA polymerase I subunit 2	XP_020237492.1DNA-directed RNA polymerase I subunit 2 [Cajanus cajan]	0	1	1800.02	XP_020237492.1	-	-	-	-
CC_TR11720|c0_g2_i1_len=2234	390	402	212	214	195.217	429.579	-directed RNA polymerase I subunit 2	XP_020237492.1DNA-directed RNA polymerase I subunit 2 [Cajanus cajan]	0	1	1386.7	XP_020237492.1	-	-	-	-
CC_TR11723|c0_g1_i1_len=376	36	40	28	32	27.4908	41.1613	: inositol phosphorylceramide glucuronosyltransferase 1-like [Vigna angularis]	XP_020210605.1inositol phosphorylceramide glucuronosyltransferase 1-like isoform X1 [Cajanus cajan]/KYP74493.1Glycogenin-1 [Cajanus cajan]	1.4e-83	1	263.462	KYP74493.1;XP_020210605.1	-	-	-	-
CC_TR11725|c0_g3_i1_len=489	36	66	0	0	-	-	---NA---						-	-	-	-
CC_TR11726|c0_g1_i1_len=596	76	82	12	6	-	-	---NA---						-	-	-	-
CC_TR11728|c0_g1_i1_len=2702	8096	8320	236	222	209.9	8904.53	delta-1-pyrroline-5-carboxylate synthase isoform X1	gi|1150126486|ref|XP_020214915.1|delta-1-pyrroline-5-carboxylate synthase-like isoform X2 [Cajanus cajan]	0	1	1103.2	XP_020214915.1	-	-	-	-
CC_TR11729|c0_g1_i1_len=311	20	14	0	0	-	-	--tRNA ligase	KYP50493.1hypothetical protein KK1_027745 [Cajanus cajan]	2.3e-08	1	57.3806	KYP50493.1	-	-	-	-
CC_TR1173|c0_g1_i1_len=400	192	154	92	78	77.9211	188.595	-related 2-like	KYP43487.1putative WD repeat-containing protein all2124 family [Cajanus cajan]	1.2e-79	1	263.848	KYP43487.1	-	-	-	-
CC_TR11730|c0_g1_i1_len=502	40	32	0	2	-	-	uncharacterized protein LOC109801315	gi|1150151286|ref|XP_020217945.1|uncharacterized protein LOC109801315 [Cajanus cajan]	1.4e-115	1	339.347	XP_020217945.1	-	-	-	-
CC_TR11730|c0_g2_i1_len=719	62	48	0	2	-	-	uncharacterized protein LOC109801315	gi|1150151286|ref|XP_020217945.1|uncharacterized protein LOC109801315 [Cajanus cajan]	1.8e-148	1	426.017	XP_020217945.1	-	-	-	-
CC_TR11731|c0_g1_i1_len=490	52	40	130	128	118.234	50.1871	phosphatidylcholine transfer SFH8-like	XP_020216201.1phosphatidylinositol/phosphatidylcholine transfer protein SFH8-like [Cajanus cajan]	3.9e-115	1	348.977	XP_020216201.1	GO:0006810-transport	GO:0005215-transporter activity	GO:0005622-intracellular	-
CC_TR11731|c0_g2_i1_len=325	30	16	72	78	68.7318	25.2647	phosphatidylcholine transfer SFH8-like	XP_020216201.1phosphatidylinositol/phosphatidylcholine transfer protein SFH8-like [Cajanus cajan]	1.5e-70	1	231.106	XP_020216201.1	-	-	-	-
CC_TR11732|c0_g2_i1_len=358	10	30	38	24	28.429	21.2811	-directed RNA polymerase chloroplastic-like isoform X4 [Glycine soja]	KYP51452.1hypothetical protein KK1_026738 [Cajanus cajan]	1e-71	1	238.424	KYP51452.1	-	-	-	-
CC_TR11734|c0_g1_i1_len=1075	148	130	88	58	66.9421	151.262	hus1 isogeny [Cajanus cajan]	KYP78743.1Checkpoint protein hus1 isogeny [Cajanus cajan]/XP_020209126.1uncharacterized protein LOC109794075 [Cajanus cajan]	0	1	576.244	KYP78743.1;XP_020209126.1	-	-	-	-
CC_TR11736|c0_g1_i1_len=730	30	52	2	0	-	-	---NA---						-	-	-	-
CC_TR11736|c0_g2_i1_len=255	10	14	0	0	-	-	---NA---						-	-	-	-
CC_TR11738|c0_g1_i1_len=466	24	10	0	0	-	-	---NA---						-	-	-	-
CC_TR11739|c0_g2_i1_len=269	16	6	0	0	-	-	repeat-containing At4g38150-like	KYP57596.1Pentatricopeptide repeat-containing protein At4g38150 family [Cajanus cajan]/XP_020228101.1pentatricopeptide repeat-containing protein At4g38150-like [Cajanus cajan]	3.1e-34	1	127.487	XP_020228101.1;KYP57596.1	-	-	-	-
CC_TR1174|c0_g2_i1_len=646	104	98	12	12	10.9982	109.758	---NA---						-	-	-	-
CC_TR11740|c0_g1_i1_len=476	30	40	6	6	-	-	---NA---						-	-	-	-
CC_TR11741|c0_g1_i1_len=751	56	38	0	0	-	-	TX1 uncharacterized	KYP61989.1hypothetical protein KK1_016504 [Cajanus cajan]	1.8e-23	0.6406	62.7734	KYP61989.1	-	-	-	-
CC_TR11743|c0_g1_i1_len=602	42	46	0	0	-	-	-related Pol poly from transposon 412 family	KYP74735.1hypothetical protein KK1_007426 [Cajanus cajan]	1.2e-107	0.8806	321.242	KYP74735.1	-	-	-	-
CC_TR11744|c0_g1_i1_len=1119	60	78	0	0	-	-	-related Pol poly from transposon TNT 1-94	KYP64173.1Retrovirus-related Pol polyprotein from transposon TNT 1-94, partial [Cajanus cajan]	3e-111	0.6474	194.512	KYP64173.1	-	-	-	-
CC_TR11746|c0_g1_i1_len=893	106	130	214	198	188.822	127.569	receptor-like serine threonine- kinase	KYP70247.1putative LRR receptor-like serine/threonine-protein kinase At4g26540 family [Cajanus cajan]/XP_020211059.1probable LRR receptor-like serine/threonine-protein kinase At4g26540 [Cajanus cajan]	1e-152	0.9966	465.307	KYP70247.1;XP_020211059.1	-	-	-	-
CC_TR11746|c0_g2_i1_len=1214	158	184	382	358	339.142	185.055	receptor-like serine threonine- kinase	KYP70247.1putative LRR receptor-like serine/threonine-protein kinase At4g26540 family [Cajanus cajan]/XP_020211059.1probable LRR receptor-like serine/threonine-protein kinase At4g26540 [Cajanus cajan]	0	1	632.484	KYP70247.1;XP_020211059.1	-	-	-	-
CC_TR11749|c0_g1_i1_len=1656	476	438	382	426	370.221	496.861	-box ATP-dependent RNA helicase 57	XP_020212406.1DEAD-box ATP-dependent RNA helicase 57 [Cajanus cajan]	0	1	915.605	XP_020212406.1	-	-	-	-
CC_TR11749|c0_g2_i1_len=2106	648	602	442	490	427.041	679.387	-box ATP-dependent RNA helicase 57	XP_020212406.1DEAD-box ATP-dependent RNA helicase 57 [Cajanus cajan]	0	1	990.334	XP_020212406.1	-	-	-	-
CC_TR1175|c0_g1_i1_len=304	20	18	24	20	20.1683	20.6662	-box At3g54460 [Glycine max]	XP_020237937.1F-box protein At3g54460 [Cajanus cajan]	2e-62	1	214.927	XP_020237937.1	-	-	-	-
CC_TR11750|c0_g1_i1_len=521	36	22	106	84	87.0959	31.7773	-PLC X domain-containing	XP_020216331.1PI-PLC X domain-containing protein At5g67130 [Cajanus cajan]/KYP66834.1PI-PLC X domain-containing protein At5g67130 family [Cajanus cajan]	6.5e-62	1	206.453	XP_020216331.1;KYP66834.1	-	-	-	-
CC_TR11751|c0_g1_i1_len=704	310	318	228	230	209.881	340.658	import receptor subunit TOM9-2-like	KYP74126.1hypothetical protein KK1_006794 [Cajanus cajan]/XP_020205225.1mitochondrial import receptor subunit TOM9-2 [Cajanus cajan]	2.7e-60	1	194.512	XP_020205225.1;KYP74126.1	-	-	-	-
CC_TR11754|c0_g1_i1_len=1134	1724	1700	1230	1278	1149.26	1858.79	1-like [Arachis hypogaea]	KYP61191.1putative isochorismatase family protein pncA [Cajanus cajan]/XP_020222538.1nicotinamidase 1-like [Cajanus cajan]	4e-132	1	318.546	KYP61191.1;XP_020222538.1	-	-	-	-
CC_TR11755|c0_g1_i1_len=311	22	38	62	60	55.9102	32.2211	-energized vacuolar membrane proton pump	XP_024924860.1pyrophosphate-energized vacuolar membrane proton pump-like [Ziziphus jujuba]	1.3e-51	1	167.548	XP_024924860.1	-	-	-	-
CC_TR11756|c0_g1_i1_len=319	14	16	0	0	-	-	transcription factor ASR3 [Eutrema salsugineum]	KYP37925.1hypothetical protein KK1_040868 [Cajanus cajan]/XP_020204404.1uncharacterized protein LOC109789780 [Cajanus cajan]	3e-31	1	121.324	KYP37925.1;XP_020204404.1	-	-	-	-
CC_TR11758|c0_g1_i1_len=479	52	54	80	118	90.6899	57.4858	RFT1 homolog isoform X1 [Glycine max]	KYP67916.1Protein RFT1 isogeny [Cajanus cajan]/XP_020215273.1protein RFT1 homolog isoform X1 [Cajanus cajan]	4.4e-77	1	247.669	KYP67916.1;XP_020215273.1	-	-	-	-
CC_TR11759|c0_g1_i1_len=422	12	22	40	26	30.262	18.2387	repeat-containing 5B	KYP75301.1WD repeat-containing protein 5B [Cajanus cajan]	5.6e-92	1	289.656	KYP75301.1	-	-	-	-
CC_TR11760|c0_g1_i1_len=369	54	56	2	4	-	-	Non-symbiotic hemoglobin 1	gi|1012354853|gb|KYP66040.1|Non-symbiotic hemoglobin 1 [Cajanus cajan]/gi|1150145969|ref|XP_020216970.1|non-symbiotic hemoglobin 1-like [Cajanus cajan]	5.2e-74	1	226.483	XP_020216970.1;KYP66040.1	GO:0015671-oxygen transport	GO:0020037-heme binding,GO:0005506-iron ion binding,GO:0019825-oxygen binding	-	-
CC_TR11761|c0_g1_i1_len=339	8	22	58	48	-	-	ATP-dependent helicase HRQ1	XP_020234508.1uncharacterized protein LOC109814480 isoform X2 [Cajanus cajan]	2.8e-71	1	239.195	XP_020234508.1	-	-	-	-
CC_TR11762|c0_g2_i1_len=2137	1240	1172	1150	1048	1007.38	1310.5	ubiquitin- ligase At1g12760-like [Glycine soja]	XP_020226100.1E3 ubiquitin-protein ligase At1g12760-like isoform X1 [Cajanus cajan]	0	1	659.062	XP_020226100.1	-	-	-	-
CC_TR11764|c0_g1_i1_len=304	16	12	0	2	-	-	uncharacterized protein LOC109816847 isoform X1	gi|1150102996|ref|XP_020237582.1|uncharacterized protein LOC109816847 isoform X1 [Cajanus cajan]/gi|1150102998|ref|XP_020237583.1|uncharacterized protein LOC109816847 isoform X1 [Cajanus cajan]	3.3e-60	1	208.379	XP_020237582.1;XP_020237583.1	-	-	-	-
CC_TR11765|c0_g1_i1_len=415	32	30	0	0	-	-	---NA---						-	-	-	-
CC_TR11766|c0_g2_i1_len=520	48	46	22	30	23.8199	51.0587	transcription factor ASIL1-like	XP_020213596.1uncharacterized protein LOC109797854 [Cajanus cajan]/KYP76880.1hypothetical protein KK1_021142 [Cajanus cajan]	2.5e-46	0.9888	161.77	XP_020213596.1;KYP76880.1	-	-	-	-
CC_TR11767|c0_g1_i1_len=268	16	40	36	42	35.7371	29.8791	leucine-rich repeat receptor kinase At2g33170	XP_020211455.1probable leucine-rich repeat receptor-like protein kinase At2g33170 [Cajanus cajan]	1.4e-21	1	97.8265	XP_020211455.1	-	-	-	-
CC_TR11771|c0_g1_i1_len=678	58	70	20	26	21.0728	69.2118	-like serine threonine- kinase NCRK isoform X3 [Vigna radiata radiata]	XP_020232626.1receptor-like serine/threonine-protein kinase NCRK isoform X6 [Cajanus cajan]	4.1e-102	1	315.079	XP_020232626.1	-	-	-	-
CC_TR11771|c0_g2_i1_len=386	26	32	0	2	-	-	receptor-like serine/threonine-protein kinase NCRK isoform X1	gi|1150093798|ref|XP_020232624.1|receptor-like serine/threonine-protein kinase NCRK isoform X4 [Cajanus cajan]	7e-81	1	258.07	XP_020232624.1	GO:0006468-protein phosphorylation	GO:0005524-ATP binding,GO:0004674-protein serine/threonine kinase activity	-	-
CC_TR11772|c0_g1_i1_len=477	28	28	44	46	41.241	30.3924	type 11	KYP68747.1hypothetical protein KK1_022388 [Cajanus cajan]/XP_020214838.1uncharacterized protein LOC109798846 [Cajanus cajan]	2.1e-70	1	226.868	XP_020214838.1;KYP68747.1	-	-	-	-
CC_TR11772|c0_g2_i1_len=1352	106	100	146	174	146.61	111.929	type 11 [Medicago truncatula]	KYP68747.1hypothetical protein KK1_022388 [Cajanus cajan]/XP_020214838.1uncharacterized protein LOC109798846 [Cajanus cajan]	0	1	729.554	XP_020214838.1;KYP68747.1	-	-	-	-
CC_TR11774|c0_g2_i1_len=716	46	40	46	60	48.5588	46.8024	acetylesterase 9	XP_020240514.1pectin acetylesterase 9-like [Cajanus cajan]	4e-121	0.9942	359.762	XP_020240514.1	-	-	-	-
CC_TR11777|c0_g1_i1_len=401	26	24	62	96	72.3643	27.1789	ribosomal L34	KYP76560.1hypothetical protein KK1_020806 [Cajanus cajan]	1.8e-86	1	271.937	KYP76560.1	-	-	-	-
CC_TR11778|c0_g1_i1_len=323	30	30	24	22	21.0824	32.5633	---NA---						-	-	-	-
CC_TR11779|c1_g1_i1_len=272	8	14	0	0	-	-	---NA---						-	-	-	-
CC_TR11781|c0_g1_i1_len=329	8	18	6	4	-	-	-leucine zipper HAT3	KYP39908.1Homeobox-leucine zipper protein HAT3 [Cajanus cajan]/XP_020202653.1homeobox-leucine zipper protein HAT3-like [Cajanus cajan]	1.6e-56	1	186.422	KYP39908.1;XP_020202653.1	GO:0006351-transcription, DNA-dependent,GO:0006355-regulation of transcription, DNA-dependent	GO:0003700-sequence-specific DNA binding transcription factor activity,GO:0043565-sequence-specific DNA binding	GO:0005634-nucleus	-
CC_TR11785|c0_g1_i1_len=613	106	160	62	60	55.9102	143.209	-phosphate pyrophosphokinase 1	XP_027335576.1ribose-phosphate pyrophosphokinase 1 isoform X2 [Abrus precatorius]	1.7e-126	1	371.318	XP_027335576.1	-	-	-	-
CC_TR11785|c0_g2_i1_len=1289	300	344	84	92	80.6442	348.572	ribose-phosphate pyrophosphokinase 1	gi|1150170337|ref|XP_020227162.1|ribose-phosphate pyrophosphokinase 1 [Cajanus cajan]	0	1	748.043	XP_020227162.1	-	-	-	-
CC_TR11789|c0_g3_i1_len=1088	756	754	258	288	250.174	819.553	phosphatase 2C 38	KYP70826.1putative protein phosphatase 2C 38, partial [Cajanus cajan]	4.6e-161	1	465.307	KYP70826.1	-	-	-	-
CC_TR1179|c0_g1_i1_len=674	58	74	2	4	-	-	---NA---						-	-	-	-
CC_TR11790|c0_g1_i1_len=426	28	18	0	0	-	-	receptor-like kinase 3	KYP55816.1putative LRR receptor-like serine/threonine-protein kinase At4g31250 family [Cajanus cajan]	1.2e-24	1	105.531	KYP55816.1	-	-	-	-
CC_TR11791|c0_g1_i1_len=461	112	110	158	134	133.841	120.527	-binding KIC-like [Glycine soja]	KYP54664.1Centrin-2 [Cajanus cajan]/XP_020227327.1calcium-binding protein KIC-like [Cajanus cajan]	1.1e-77	1	235.728	XP_020227327.1;KYP54664.1	-	-	-	-
CC_TR11792|c0_g1_i1_len=273	8	18	0	0	-	-	BOI-related E3 ubiquitin- ligase 2 [Glycine max]	KYP67099.1Baculoviral IAP repeat-containing protein 2 [Cajanus cajan]/XP_020217163.1BOI-related E3 ubiquitin-protein ligase 1-like [Cajanus cajan]	3.4e-24	1	102.449	XP_020217163.1;KYP67099.1	-	-	-	-
CC_TR11793|c0_g1_i1_len=421	14	12	22	32	24.734	14.1536	synthase 5	KYP67853.1Callose synthase 5 [Cajanus cajan]	4.2e-78	0.9928	261.922	KYP67853.1	-	-	-	-
CC_TR11794|c1_g1_i1_len=239	12	4	0	0	-	-	---NA---						-	-	-	-
CC_TR11798|c0_g1_i1_len=1727	214	208	128	154	129.198	229.157	-box LRR-repeat 3-like [Cicer arietinum]	XP_020239135.1F-box/LRR-repeat protein 4-like [Cajanus cajan]	0	0.9979	941.414	XP_020239135.1	-	-	-	-
CC_TR11798|c0_g2_i1_len=1081	94	102	42	70	51.2915	106.202	-box LRR-repeat 3-like [Cicer arietinum]	XP_020239135.1F-box/LRR-repeat protein 4-like [Cajanus cajan]	0	0.994	660.218	XP_020239135.1	-	-	-	-
CC_TR118|c0_g1_i1_len=472	24	28	0	0	-	-	---NA---						-	-	-	-
CC_TR118|c0_g2_i1_len=268	6	16	0	0	-	-	---NA---						-	-	-	-
CC_TR11804|c0_g1_i1_len=276	44	50	110	140	114.529	50.8875	ceramidase 1 [Glycine max]	XP_020235627.1neutral ceramidase-like [Cajanus cajan]	5.3e-46	1	166.777	XP_020235627.1	-	-	-	-
CC_TR11805|c0_g1_i1_len=604	38	56	0	0	-	-	---NA---						-	-	-	-
CC_TR11806|c0_g1_i1_len=291	30	50	0	0	-	-	RUST 10 DISEASE-RESISTANCE LOCUS RECEPTOR-LIKE PROTEIN KINASE-like	KYP37481.1putative receptor-like protein kinase At5g39020 family [Cajanus cajan]	2.4e-58	0.9792	197.593	KYP37481.1	-	-	-	-
CC_TR11807|c0_g1_i1_len=581	72	126	2	0	-	-	---NA---						-	-	-	-
CC_TR11809|c0_g1_i1_len=2670	1738	1816	1364	1244	1195.29	1927.17	finger CCCH domain-containing 17	XP_020222561.1zinc finger CCCH domain-containing protein 17 [Cajanus cajan]	0	0.9985	1159.82	XP_020222561.1	-	-	-	-
CC_TR11810|c0_g2_i1_len=437	30	18	0	0	-	-	---NA---						-	-	-	-
CC_TR11811|c0_g1_i1_len=1958	2868	3170	4336	3886	3768.36	3270.5	-light photoreceptor PHR2	XP_020204347.1blue-light photoreceptor PHR2 [Cajanus cajan]/KYP74182.1Blue-light photoreceptor PHR2 [Cajanus cajan]	0	0.988	738.413	XP_020204347.1;KYP74182.1	-	-	-	-
CC_TR11812|c0_g1_i1_len=733	66	58	92	74	76.0929	67.4687	CHROMATIN REMODELING 25	KYP45084.1hypothetical protein KK1_033366 [Cajanus cajan]	1.1e-148	0.9959	428.713	KYP45084.1	-	-	-	-
CC_TR11813|c1_g1_i1_len=539	26	20	74	70	65.9943	25.0936	receptor -like	XP_020224823.1glutamate receptor 2.8-like isoform X4 [Cajanus cajan]	1.8e-120	1	366.696	XP_020224823.1	-	-	-	-
CC_TR11814|c0_g2_i1_len=662	68	78	34	36	32.0758	79.0235	P subunit p29 [Cajanus cajan]	KYP52686.1Ribonuclease P protein subunit p29 [Cajanus cajan]/XP_020230124.1ribonuclease P protein subunit p29 [Cajanus cajan]	5.2e-82	0.993	256.144	KYP52686.1;XP_020230124.1	-	-	-	-
CC_TR11815|c0_g1_i1_len=262	70	96	2	0	-	-	2-C-methyl-D-erythritol 4-phosphate cytidylyltransferase, chloroplastic	gi|1150090140|ref|XP_020230753.1|2-C-methyl-D-erythritol 4-phosphate cytidylyltransferase, chloroplastic [Cajanus cajan]	5.4e-13	1	72.4034	XP_020230753.1	-	-	-	-
CC_TR11816|c0_g1_i1_len=897	74	86	34	36	32.0758	86.5789	XP_020203252.1uncharacterized protein LOC109788833	XP_020203252.1uncharacterized protein LOC109788833 [Cajanus cajan]	3.3e-160	1	495.352	XP_020203252.1	-	-	-	-
CC_TR11816|c0_g2_i1_len=1305	132	148	52	58	50.4014	151.62	XP_020203252.1uncharacterized protein LOC109788833	XP_020203252.1uncharacterized protein LOC109788833 [Cajanus cajan]	0	1	781.556	XP_020203252.1	-	-	-	-
CC_TR11817|c0_g2_i1_len=943	128	154	50	44	43.0837	152.492	family E	KYP74480.1PRA1 family protein E [Cajanus cajan]/XP_020202867.1PRA1 family protein E [Cajanus cajan]	6.3e-62	1	204.912	KYP74480.1;XP_020202867.1	-	-	-	-
CC_TR11821|c0_g2_i1_len=519	36	40	62	34	44.0266	41.1613	-nucleotidase surE	XP_020223397.1uncharacterized protein LOC109805636 [Cajanus cajan]/KYP58398.15'-nucleotidase surE [Cajanus cajan]	2.3e-38	1	144.436	XP_020223397.1;KYP58398.1	-	-	-	-
CC_TR11822|c0_g1_i1_len=1266	136	74	34	54	40.3029	115.298	dehydrogenase subunit 5 (mitochondrion)	ACV96640.1NADH dehydrogenase subunit 5 (mitochondrion) [Citrullus lanatus]/YP_003587253.1NADH dehydrogenase subunit 5 [Citrullus lanatus]	4.8e-116	0.9889	363.229	ACV96640.1;YP_003587253.1	-	-	-	-
CC_TR11823|c0_g1_i1_len=311	10	16	0	0	-	-	---NA---						-	-	-	-
CC_TR11827|c0_g1_i1_len=1467	118	124	138	126	120.995	131.21	repeat-containing At5g27460 [Cajanus cajan]	XP_020220128.1pentatricopeptide repeat-containing protein At5g27460 [Cajanus cajan]/XP_020220130.1pentatricopeptide repeat-containing protein At5g27460 [Cajanus cajan]/XP_020220129.1pentatricopeptide repeat-containing protein At5g27460 [Cajanus cajan]	0	1	804.283	XP_020220129.1;XP_020220128.1;XP_020220130.1	-	-	-	-
CC_TR11828|c0_g1_i1_len=1208	650	528	460	406	396.918	641.936	outer membrane porin 2	KYP52387.1hypothetical protein KK1_025692 [Cajanus cajan]/XP_020230438.1mitochondrial outer membrane protein porin 2 [Cajanus cajan]	0	1	514.227	XP_020230438.1;KYP52387.1	-	-	-	-
CC_TR11830|c0_g1_i1_len=352	30	50	2	18	-	-	aluminum-activated malate transporter 9	gi|1150155621|ref|XP_020220177.1|aluminum-activated malate transporter 9-like [Cajanus cajan]/gi|1012350399|gb|KYP61588.1|Uncharacterized protein C26F1.08c [Cajanus cajan]	7.2e-35	1	118.627	KYP61588.1;XP_020220177.1	-	-	-	-
CC_TR11831|c0_g1_i1_len=812	160	190	210	216	195.212	189.311	-alpha-acetyltransferase 15 auxiliary subunit [Trifolium pratense]	KYP36618.1NMDA receptor-regulated protein 1, partial [Cajanus cajan]	5.2e-68	1	225.713	KYP36618.1	-	-	-	-
CC_TR11835|c0_g1_i1_len=365	18	32	4	4	-	-	---NA---						-	-	-	-
CC_TR11838|c0_g1_i1_len=319	12	16	0	0	-	-	---NA---						-	-	-	-
CC_TR11840|c0_g2_i1_len=354	72	66	0	0	-	-	XP_020207433.1uncharacterized protein LOC109792432	XP_020207433.1uncharacterized protein LOC109792432 [Cajanus cajan]	1.5e-09	0.9881	63.1586	XP_020207433.1	-	-	-	-
CC_TR11842|c0_g2_i1_len=780	56	46	2	8	-	-	helicase sen1	gi|1012364853|gb|KYP76035.1|putative ATP-dependent helicase C29A10.10c [Cajanus cajan]	2.2e-162	1	481.485	KYP76035.1	-	-	-	-
CC_TR11844|c0_g1_i1_len=633	34	36	0	0	-	-	---NA---						-	-	-	-
CC_TR11845|c0_g2_i1_len=2422	240	264	0	0	-	-	-related Pol poly from transposon	XP_027941067.1uncharacterized protein LOC114194859 [Vigna unguiculata]	2.6e-150	0.6496	270.396	XP_027941067.1	-	-	-	-
CC_TR11846|c0_g1_i1_len=389	24	16	46	34	36.6753	21.88	-binding -related 4C isoform X3 [Vigna radiata radiata]	XP_020228842.1oxysterol-binding protein-related protein 4B-like [Cajanus cajan]/KYP57519.1Oxysterol-binding protein-related protein 8 [Cajanus cajan]	5.9e-72	0.991	229.565	XP_020228842.1;KYP57519.1	-	-	-	-
CC_TR11849|c1_g1_i1_len=524	24	44	2	6	-	-	---NA---						-	-	-	-
CC_TR11852|c0_g2_i1_len=370	16	20	6	12	-	-	-oligosaccharide glucosidase GCS1-like isoform X2	XP_020229851.1mannosyl-oligosaccharide glucosidase GCS1-like [Cajanus cajan]	3.3e-39	1	105.531	XP_020229851.1	-	-	-	-
CC_TR11853|c0_g2_i1_len=1630	548	656	378	464	385.752	651.127	-inducible RNA-binding B [Glycine soja]	XP_020226384.1uncharacterized protein LOC109808008 isoform X2 [Cajanus cajan]	0	1	525.783	XP_020226384.1	-	-	-	-
CC_TR11854|c0_g2_i1_len=339	14	40	0	0	-	-	---NA---						-	-	-	-
CC_TR11855|c0_g2_i1_len=942	64	58	0	0	-	-	ECERIFERUM 2-like [Glycine soja]	XP_020212856.1protein ECERIFERUM 26-like [Cajanus cajan]/KYP71810.1Vinorine synthase [Cajanus cajan]	0	1	603.208	XP_020212856.1;KYP71810.1	-	-	-	-
CC_TR11856|c0_g1_i1_len=1301	1034	1082	192	170	165.917	1147.37	probable carboxylesterase 15	gi|1012328050|gb|KYP39719.1|putative gibberellin receptor GID1L3 [Cajanus cajan]/gi|1150110681|ref|XP_020202843.1|probable carboxylesterase 15 [Cajanus cajan]	0	1	676.781	XP_020202843.1;KYP39719.1	-	-	-	-
CC_TR11856|c0_g2_i1_len=528	326	342	108	74	83.4443	362.196	probable carboxylesterase 15	gi|1012328050|gb|KYP39719.1|putative gibberellin receptor GID1L3 [Cajanus cajan]/gi|1150110681|ref|XP_020202843.1|probable carboxylesterase 15 [Cajanus cajan]	1.5e-67	1	218.394	XP_020202843.1;KYP39719.1	-	-	-	-
CC_TR11858|c0_g2_i1_len=759	338	382	30	46	34.8086	389.819	uncharacterized protein LOC109792114	gi|1150118520|ref|XP_020207081.1|uncharacterized protein LOC109792115 [Cajanus cajan]/gi|1150118518|ref|XP_020207079.1|uncharacterized protein LOC109792114 [Cajanus cajan]/gi|1012322048|gb|KYP34428.1|hypothetical protein KK1_044609 [Cajanus cajan]	6.6e-29	0.8193	119.013	KYP34428.1;XP_020207079.1;XP_020207081.1	-	-	-	-
CC_TR11859|c0_g1_i1_len=1005	4204	4462	2292	2270	2090.61	4697.71	dehydrogenase [Medicago truncatula]	XP_020203742.1sorbitol dehydrogenase [Cajanus cajan]/KYP38685.1L-idonate 5-dehydrogenase [Cajanus cajan]	6.3e-169	0.9958	483.797	XP_020203742.1;KYP38685.1	GO:0055114-oxidation-reduction process	GO:0008270-zinc ion binding,GO:0016491-oxidoreductase activity	-	-
CC_TR11860|c0_g2_i1_len=256	20	24	0	2	-	-	cell division protein FtsZ homolog 1, chloroplastic	gi|1150089753|ref|XP_020230551.1|cell division protein FtsZ homolog 1, chloroplastic-like isoform X1 [Cajanus cajan]	1.5e-13	1	74.3294	XP_020230551.1	-	-	-	-
CC_TR11862|c0_g1_i1_len=616	98	168	86	86	78.8208	142.867	arginine N-methyltransferase 1 [Glycine soja]	XP_020239987.1protein arginine N-methyltransferase 1.1 [Cajanus cajan]/KYP41755.1putative protein arginine N-methyltransferase 1.1 [Cajanus cajan]	1.6e-39	0.9718	148.673	KYP41755.1;XP_020239987.1	-	-	-	-
CC_TR11863|c0_g1_i1_len=992	86	100	68	40	49.5258	100.647	transport USO1-like [Glycine soja]	XP_020217016.1interaptin-like isoform X2 [Cajanus cajan]/XP_020217015.1interaptin-like isoform X1 [Cajanus cajan]	0	1	592.808	XP_020217015.1;XP_020217016.1	-	-	-	-
CC_TR11864|c0_g1_i1_len=1683	952	1074	554	584	521.464	1096.95	and LRR domain-containing PFE0570w	XP_020211363.1MATH and LRR domain-containing protein PFE0570w [Cajanus cajan]	0	1	894.804	XP_020211363.1	-	-	-	-
CC_TR11865|c0_g1_i1_len=242	30	18	2	2	-	-	uncharacterized protein LOC109809301 isoform X2	gi|1150172193|ref|XP_020228151.1|uncharacterized protein LOC109809301 isoform X2 [Cajanus cajan]	3.2e-28	1	109.383	XP_020228151.1	-	-	-	-
CC_TR11866|c0_g1_i1_len=1329	124	170	872	994	854.967	158.576	Protein TIME FOR COFFEE	gi|1150104981|ref|XP_020238669.1|protein TIME FOR COFFEE-like [Cajanus cajan]	0	1	816.609	XP_020238669.1	-	-	-	-
CC_TR11867|c0_g2_i1_len=396	50	40	32	54	39.3839	49.0589	candidate 6-like [Arachis hypogaea]	KYP53441.1hypothetical protein KK1_024578, partial [Cajanus cajan]	4.1e-59	1	206.068	KYP53441.1	-	-	-	-
CC_TR11868|c0_g1_i1_len=320	32	32	0	0	-	-	and mitochondrial division factor 2-like [Vigna unguiculata]	XP_020207852.1uncharacterized protein LOC109792822 [Cajanus cajan]	1.1e-28	1	111.694	XP_020207852.1	-	-	-	-
CC_TR11869|c0_g1_i1_len=1137	172	156	234	232	213.552	178.355	-fucosyltransferase 9-like isoform X1 [Glycine soja]	XP_020239933.1uncharacterized protein At1g04910 isoform X1 [Cajanus cajan]	0	1	789.645	XP_020239933.1	-	-	-	-
CC_TR1187|c0_g1_i1_len=1005	100	82	88	132	100.764	99.1604	-type lectin S-receptor-like serine threonine- kinase At2g19130	XP_020223096.1G-type lectin S-receptor-like serine/threonine-protein kinase At2g19130 [Cajanus cajan]	1.8e-147	0.9953	410.223	XP_020223096.1	-	-	-	-
CC_TR11871|c0_g1_i1_len=293	44	28	42	36	35.7515	39.4182	-binding transcription activator 2	XP_020222229.1calmodulin-binding transcription activator 2-like isoform X3 [Cajanus cajan]	1.4e-54	1	192.2	XP_020222229.1	-	-	-	-
CC_TR11871|c0_g2_i1_len=1313	376	310	320	392	326.195	373.719	-binding transcription activator 2	XP_020222229.1calmodulin-binding transcription activator 2-like isoform X3 [Cajanus cajan]	0	1	871.692	XP_020222229.1	-	-	-	-
CC_TR11872|c0_g1_i1_len=941	910	1030	4	0	-	-	Blue copper protein	gi|1012344525|gb|KYP55717.1|Stellacyanin [Cajanus cajan]/gi|1150165715|ref|XP_020225583.1|mavicyanin-like [Cajanus cajan]	1.9e-56	1	145.976	KYP55717.1;XP_020225583.1	-	-	-	-
CC_TR11872|c0_g2_i1_len=871	1182	1294	8	2	-	-	Blue copper protein	gi|1012344525|gb|KYP55717.1|Stellacyanin [Cajanus cajan]/gi|1150165715|ref|XP_020225583.1|mavicyanin-like [Cajanus cajan]	1.4e-78	1	245.358	KYP55717.1;XP_020225583.1	-	-	-	-
CC_TR11873|c0_g1_i1_len=2551	14336	14776	50	36	39.4272	15790.3	protein SIEVE ELEMENT OCCLUSION B-like	gi|1150159576|ref|XP_020222268.1|protein SIEVE ELEMENT OCCLUSION B-like [Cajanus cajan]/gi|1012349627|gb|KYP60817.1|hypothetical protein KK1_023231 [Cajanus cajan]	0	1	1335.09	XP_020222268.1;KYP60817.1	-	-	-	-
CC_TR11874|c0_g1_i1_len=1854	2644	2898	1532	1538	1406.85	3002.33	-interacting serine threonine- kinase 24 isoform X2	XP_020226121.1CBL-interacting serine/threonine-protein kinase 24 isoform X3 [Cajanus cajan]	0	0.983	835.869	XP_020226121.1	-	-	-	-
CC_TR11875|c0_g1_i1_len=1510	3134	3208	2846	2384	2397.26	3440.36	T3A5-60 [Medicago truncatula]	XP_020217330.1uncharacterized protein LOC109800839 [Cajanus cajan]	3.1e-92	1	287.73	XP_020217330.1	-	-	-	-
CC_TR11875|c0_g2_i1_len=970	1600	1644	1448	1204	1215.6	1759.65	T3A5-60 [Medicago truncatula]	XP_020217330.1uncharacterized protein LOC109800839 [Cajanus cajan]	9e-95	1	287.73	XP_020217330.1	-	-	-	-
CC_TR11876|c0_g1_i1_len=354	10	24	0	0	-	-	---NA---						-	-	-	-
CC_TR11878|c0_g1_i1_len=995	70	72	40	36	34.8326	77.0238	---NA---						-	-	-	-
CC_TR11879|c0_g2_i1_len=968	92	80	86	116	92.5325	93.6049	neutral invertase mitochondrial [Glycine max]	XP_020210252.1alkaline/neutral invertase A, mitochondrial-like [Cajanus cajan]/KYP74266.1hypothetical protein KK1_006938 [Cajanus cajan]	7.1e-180	1	520.776	XP_020210252.1;KYP74266.1	GO:0008152-metabolic process	GO:0033926-glycopeptide alpha-N-acetylgalactosaminidase activity	-	-
CC_TR11884|c0_g1_i1_len=831	2496	2574	0	0	-	-	acid receptor PYL9-like	XP_020212575.1abscisic acid receptor PYL9-like [Cajanus cajan]	2.1e-130	1	376.711	XP_020212575.1	-	-	-	-
CC_TR11884|c0_g2_i1_len=893	2784	2736	0	0	-	-	acid receptor PYL9-like	XP_020212575.1abscisic acid receptor PYL9-like [Cajanus cajan]	1.5e-95	1	281.952	XP_020212575.1	-	-	-	-
CC_TR11886|c1_g1_i1_len=252	6	14	4	10	-	-	XP_020227414.1uncharacterized protein LOC109808711	XP_020227414.1uncharacterized protein LOC109808711 [Cajanus cajan]	0.00031	1	47.3654	XP_020227414.1	-	-	-	-
CC_TR11887|c0_g1_i1_len=466	96	138	0	4	-	-	---NA---						-	-	-	-
CC_TR11888|c1_g1_i1_len=617	36	38	6	8	-	-	GDSL esterase/lipase At1g71250-like	gi|1012361996|gb|KYP73179.1|GDSL esterase/lipase At1g71250 family [Cajanus cajan]/gi|1150128629|ref|XP_020226829.1|GDSL esterase/lipase At1g71250-like [Cajanus cajan]	2e-34	1	135.191	XP_020226829.1;KYP73179.1	-	-	-	-
CC_TR11889|c0_g1_i1_len=516	50	56	222	214	199.811	57.4002	serine threonine- kinase PIX7 isoform X1 [Arachis hypogaea]	XP_020232743.1probable serine/threonine-protein kinase PIX7 [Cajanus cajan]	6.7e-109	0.9942	328.561	XP_020232743.1	-	-	-	-
CC_TR11889|c0_g2_i1_len=791	100	110	334	324	301.547	113.758	serine threonine- kinase PIX7	XP_020232743.1probable serine/threonine-protein kinase PIX7 [Cajanus cajan]	2.9e-111	1	338.576	XP_020232743.1	GO:0006468-protein phosphorylation	GO:0005524-ATP binding,GO:0004674-protein serine/threonine kinase activity	-	-
CC_TR11891|c0_g1_i1_len=726	88	110	252	246	228.221	106.988	KYP38308.1hypothetical protein KK1_040471	KYP38308.1hypothetical protein KK1_040471 [Cajanus cajan]	9.2e-127	1	393.275	KYP38308.1	-	-	-	-
CC_TR11892|c0_g1_i1_len=555	18	28	6	4	-	-	probable inactive leucine-rich repeat receptor-like protein kinase At3g03770 isoform X1	gi|1012358393|gb|KYP69577.1|putative LRR receptor-like serine/threonine-protein kinase At1g14390 family [Cajanus cajan]	9.4e-66	1	222.631	KYP69577.1	-	-	-	-
CC_TR11892|c0_g2_i1_len=926	56	62	10	14	10.9934	63.9129	probable inactive leucine-rich repeat receptor-like protein kinase At3g03770 isoform X1	gi|1012358393|gb|KYP69577.1|putative LRR receptor-like serine/threonine-protein kinase At1g14390 family [Cajanus cajan]	0	1	543.117	KYP69577.1	-	-	-	-
CC_TR11895|c0_g2_i1_len=465	200	216	124	120	111.82	225.43	-related 8i-like	XP_020227110.1autophagy-related protein 8i-like [Cajanus cajan]/KYP56124.1Autophagy-related protein 8h [Cajanus cajan]	1.7e-43	1	149.443	KYP56124.1;XP_020227110.1	GO:0006914-autophagy,GO:0032258-CVT pathway	-	-	-
CC_TR11896|c0_g1_i1_len=1182	616	624	222	204	195.241	672.804	-dependent kinase inhibitor	KYP60746.1Cyclin-dependent kinase inhibitor 3 [Cajanus cajan]/XP_020222452.1cyclin-dependent kinase inhibitor 4-like [Cajanus cajan]	3.5e-148	1	427.943	XP_020222452.1;KYP60746.1	-	-	-	-
CC_TR11897|c0_g1_i1_len=320	6	4	16	18	-	-	-leucine zipper HOX3-like [Cajanus cajan]	KYP60912.1Homeobox-leucine zipper protein HOX3 [Cajanus cajan]/XP_020222922.1homeobox-leucine zipper protein HOX3-like [Cajanus cajan]/XP_020222921.1homeobox-leucine zipper protein HOX3-like [Cajanus cajan]	4e-70	1	217.624	XP_020222922.1;XP_020222921.1;KYP60912.1	-	-	-	-
CC_TR11898|c0_g2_i1_len=509	208	274	144	152	135.635	260.18	H2A variant 1 [Glycine soja]	XP_003521264.1histone H2A variant 1 [Glycine max]/XP_027904968.1histone H2A variant 1-like [Vigna unguiculata]/XP_017442892.1PREDICTED: histone H2A variant 1-like [Vigna angularis]/BAT85484.1hypothetical protein VIGAN_04304000 [Vigna angularis var. angularis]/KOM25135.1hypothetical protein LR48_Vigan50s005500 [Vigna angularis]/KHN02543.1Histone H2A variant 1 [Glycine soja]/XP_028218327.1histone H…	5.5e-62	1	197.208	XP_027904968.1;KRH67280.1;XP_014495121.1;XP_028225538.1;KHN10699.1;KOM25135.1;XP_003554274.1;RZC20891.1;XP_017442892.1;RZB48183.1;BAT85484.1;KRG95601.1;XP_003521264.1;KHN02543.1;XP_028218327.1	-	-	-	-
CC_TR11899|c0_g1_i1_len=461	52	48	156	130	131.094	54.3578	-dependent kinase 21 [Glycine soja]	XP_020226335.1calcium-dependent protein kinase 2-like [Cajanus cajan]/KYP58234.1Calcium-dependent protein kinase 21 [Cajanus cajan]	8.2e-46	1	166.007	XP_020226335.1;KYP58234.1	-	-	-	-
CC_TR1190|c0_g1_i1_len=511	154	184	222	212	198.897	182.798	XP_020219545.1uncharacterized protein LOC109802554 [Cajanus cajan]	XP_020219546.1uncharacterized protein LOC109802554 [Cajanus cajan]/KYP64621.1hypothetical protein KK1_019223 [Cajanus cajan]/XP_020219545.1uncharacterized protein LOC109802554 [Cajanus cajan]	1.2e-93	0.9932	288.115	KYP64621.1;XP_020219546.1;XP_020219545.1	-	-	-	-
CC_TR11900|c0_g1_i1_len=1452	1448	1564	314	346	302.413	1632.2	calcium-binding protein 39	gi|1012361610|gb|KYP72793.1|Calcium-binding protein 39 [Cajanus cajan]/gi|1150132876|ref|XP_020209475.1|calcium-binding protein 39 [Cajanus cajan]	0	1	615.535	KYP72793.1;XP_020209475.1	-	-	-	-
CC_TR11900|c0_g2_i1_len=402	38	68	2	8	-	-	---NA---						-	-	-	-
CC_TR11901|c0_g1_i1_len=350	20	18	20	14	15.5881	20.6662	-rich receptor kinase PERK3 isoform X1	KYP47588.1Serine/threonine-protein kinase PBS1 [Cajanus cajan]	2.7e-71	1	234.958	KYP47588.1	-	-	-	-
CC_TR11904|c0_g1_i1_len=556	28	38	28	14	19.2638	35.6058	: serine threonine phosphatase 2A 57 kDa regulatory subunit B iota isoform-like [Vigna angularis]	KYP42723.1Serine/threonine protein phosphatase 2A 57 kDa regulatory subunit B' iota isoform [Cajanus cajan]/XP_020239241.1serine/threonine protein phosphatase 2A 57 kDa regulatory subunit B' iota isoform-like [Cajanus cajan]/XP_020239240.1serine/threonine protein phosphatase 2A 57 kDa regulatory subunit B' iota isoform-like [Cajanus cajan]	1.1e-118	1	354.755	XP_020239241.1;KYP42723.1;XP_020239240.1	-	-	-	-
CC_TR11905|c0_g1_i1_len=280	10	22	12	10	10.0841	17.1104	light chain flagellar outer arm [Glycine soja]	KYP51118.1hypothetical protein KK1_027035 [Cajanus cajan]	5.5e-59	0.9892	188.734	KYP51118.1	-	-	-	-
CC_TR11906|c0_g1_i1_len=414	106	112	28	40	31.1473	118.185	---NA---						-	-	-	-
CC_TR11906|c0_g2_i1_len=912	394	416	188	214	184.189	439.134	-dependent kinase 26 isoform X1 [Vigna radiata radiata]	XP_020226200.1calcium-dependent protein kinase 4-like [Cajanus cajan]/XP_020226209.1calcium-dependent protein kinase 4-like [Cajanus cajan]/XP_020226182.1calcium-dependent protein kinase 4-like [Cajanus cajan]/XP_020226191.1calcium-dependent protein kinase 4-like [Cajanus cajan]/KYP74920.1Calcium-dependent protein kinase 4 [Cajanus cajan]/XP_020226173.1calcium-dependent protein kinase 4-like [Caj…	3.6e-87	1	279.641	XP_020226182.1;KYP74920.1;XP_020226191.1;XP_020226209.1;XP_020226173.1;XP_020226200.1	-	-	-	-
CC_TR11907|c0_g2_i1_len=425	20	22	70	66	62.3282	22.7515	KHN08374.1hypothetical protein glysoja_050271 [Glycine soja]	RZB71581.1hypothetical protein D0Y65_036170 [Glycine soja]/KHN08374.1hypothetical protein glysoja_050271 [Glycine soja]/KRH18941.1hypothetical protein GLYMA_13G091400 [Glycine max]/KHN34766.1hypothetical protein glysoja_032942 [Glycine soja]	1.3e-28	0.8356	109.768	KHN34766.1;KRH18941.1;RZB71581.1;KHN08374.1	-	-	-	-
CC_TR11911|c0_g1_i1_len=378	62	68	0	0	-	-	XP_020230485.1uncharacterized protein LOC109811221	XP_020230485.1uncharacterized protein LOC109811221 [Cajanus cajan]	1.8e-21	1	95.9005	XP_020230485.1	-	-	-	-
CC_TR11911|c0_g2_i1_len=273	22	18	0	0	-	-	---NA---						-	-	-	-
CC_TR11913|c0_g1_i1_len=536	770	978	2	0	-	-	probable cinnamyl alcohol dehydrogenase 6	gi|1150117442|ref|XP_020206486.1|probable cinnamyl alcohol dehydrogenase 6 [Cajanus cajan]/gi|1012322958|gb|KYP35172.1|putative cinnamyl alcohol dehydrogenase 6 [Cajanus cajan]	7.2e-38	1	138.658	XP_020206486.1;KYP35172.1	-	-	-	-
CC_TR11913|c0_g2_i1_len=1455	5096	5466	152	140	133.826	5724.32	probable cinnamyl alcohol dehydrogenase 6	gi|1150117446|ref|XP_020206488.1|probable cinnamyl alcohol dehydrogenase 6 [Cajanus cajan]/gi|1012322953|gb|KYP35167.1|putative cinnamyl alcohol dehydrogenase 6 [Cajanus cajan]	0	1	710.294	XP_020206488.1;KYP35167.1	GO:0055114-oxidation-reduction process	GO:0008270-zinc ion binding,GO:0016491-oxidoreductase activity	-	-
CC_TR11914|c0_g2_i1_len=591	36	40	4	2	-	-	---NA---						-	-	-	-
CC_TR11915|c0_g1_i1_len=361	10	20	0	0	-	-	---NA---						-	-	-	-
CC_TR11916|c0_g1_i1_len=1110	160	180	68	54	55.9246	184.098	KIN-14N [Cajanus cajan]	XP_020229350.1kinesin-like protein KIN-14N [Cajanus cajan]/XP_020229349.1kinesin-like protein KIN-14N [Cajanus cajan]/XP_020229351.1kinesin-like protein KIN-14N [Cajanus cajan]	0	1	671.774	XP_020229351.1;XP_020229349.1;XP_020229350.1	-	-	-	-
CC_TR11917|c0_g1_i1_len=1690	446	508	128	134	120.057	516.431	phospholipase A1-Ibeta2, chloroplastic	gi|1150151549|ref|XP_020218070.1|phospholipase A1-Ibeta2, chloroplastic-like [Cajanus cajan]/gi|1012355928|gb|KYP67115.1|Lipase [Cajanus cajan]	0	1	1082.78	KYP67115.1;XP_020218070.1	-	-	-	-
CC_TR11918|c0_g2_i1_len=1099	136	170	100	100	91.6521	165.346	SEN1 isoform A [Glycine soja]	XP_020232256.1uncharacterized protein LOC109812659 isoform X3 [Cajanus cajan]	4.9e-174	1	541.191	XP_020232256.1	-	-	-	-
CC_TR11920|c0_g1_i1_len=1082	222	254	316	266	266.768	257.651	isopenicillin N synthase [Medicago truncatula]	KYP32414.1hypothetical protein KK1_046917 [Cajanus cajan]/XP_020208362.1uncharacterized protein LOC109793306 [Cajanus cajan]	0	1	608.986	XP_020208362.1;KYP32414.1	-	-	-	-
CC_TR11923|c0_g1_i1_len=633	144	180	182	150	152.181	175.072	SNAP receptor complex member 1-2	XP_020235881.1Golgi SNAP receptor complex member 1-2 [Cajanus cajan]/XP_020235882.1Golgi SNAP receptor complex member 1-2 [Cajanus cajan]	2.9e-87	1	266.929	XP_020235881.1;XP_020235882.1	-	-	-	-
CC_TR11924|c0_g1_i1_len=1251	1010	1054	3198	3286	2971.25	1119.24	synthase A catalytic subunit 1 [UDP-forming]	XP_020213695.1cellulose synthase A catalytic subunit 1 [UDP-forming] [Cajanus cajan]/KYP70177.1Cellulose synthase A catalytic subunit 1 [UDP-forming] [Cajanus cajan]	0	1	672.544	XP_020213695.1;KYP70177.1	GO:0030244-cellulose biosynthetic process	GO:0016760-cellulose synthase (UDP-forming) activity,GO:0008270-zinc ion binding	GO:0016021-integral to membrane	map00500:Starch and sucrose metabolism(synthase (UDP-forming)[ec:2.4.1.12])
CC_TR11924|c0_g2_i1_len=875	618	668	1960	1986	1808.26	696.871	synthase A catalytic subunit 1 [UDP-forming]	RZC15387.1Cellulose synthase A catalytic subunit 1 isoform A [Glycine soja]/XP_003522623.1cellulose synthase A catalytic subunit 1 [UDP-forming] [Glycine max]/KRH61787.1hypothetical protein GLYMA_04G067900 [Glycine max]/XP_028228023.1cellulose synthase A catalytic subunit 1 [UDP-forming] [Glycine soja]	1.6e-133	0.9899	414.461	XP_028228023.1;RZC15387.1;XP_003522623.1;KRH61787.1	GO:0030244-cellulose biosynthetic process	GO:0016760-cellulose synthase (UDP-forming) activity,GO:0008270-zinc ion binding	GO:0016021-integral to membrane	map00500:Starch and sucrose metabolism(synthase (UDP-forming)[ec:2.4.1.12])
CC_TR11926|c0_g1_i1_len=1464	264	264	868	894	807.423	286.557	chloroplastic [Glycine soja]	XP_020211088.1transketolase, chloroplastic [Cajanus cajan]	0	1	969.148	XP_020211088.1	-	-	-	-
CC_TR11927|c0_g2_i1_len=228	6	18	8	2	-	-	transfer 3-like [Vigna unguiculata]	XP_020233525.1sec14 cytosolic factor-like [Cajanus cajan]	2.4e-45	1	155.221	XP_020233525.1	-	-	-	-
CC_TR11928|c0_g1_i1_len=352	22	32	12	16	12.8265	29.0931	S12 (chloroplast) [Metapanax delavayi]	YP_008815054.1ribosomal protein S12 (chloroplast) [Metapanax delavayi]/AGG39190.1ribosomal protein S12 (chloroplast) [Metapanax delavayi]	6.9e-22	0.7403	94.3597	YP_008815054.1;AGG39190.1	-	-	-	-
CC_TR11929|c0_g2_i1_len=1961	132	134	152	162	143.882	144.321	FAR1-RELATED SEQUENCE 4-like isoform X2	XP_020227242.1uncharacterized protein LOC109808602 isoform X1 [Cajanus cajan]/XP_020227244.1uncharacterized protein LOC109808602 isoform X1 [Cajanus cajan]/XP_020227243.1uncharacterized protein LOC109808602 isoform X1 [Cajanus cajan]/KYP57745.1Protein FAR1-RELATED SEQUENCE 4 [Cajanus cajan]	0	1	1009.21	XP_020227242.1;XP_020227243.1;XP_020227244.1;KYP57745.1	-	-	-	-
CC_TR1193|c0_g1_i1_len=1310	128	124	6	2	-	-	probable galacturonosyltransferase-like 1	gi|1150149288|ref|XP_020217646.1|probable galacturonosyltransferase-like 1 [Cajanus cajan]	0	1	660.218	XP_020217646.1	-	-	-	-
CC_TR11931|c0_g1_i1_len=399	156	170	96	110	94.3848	176.628	multiplication 2A-like [Glycine soja]	XP_020207790.1tobamovirus multiplication protein 2A-like [Cajanus cajan]/KYP33316.1hypothetical protein KK1_045837 [Cajanus cajan]	3.3e-39	1	142.51	KYP33316.1;XP_020207790.1	-	-	-	-
CC_TR11934|c0_g2_i1_len=890	120	128	0	2	-	-	---NA---						-	-	-	-
CC_TR11935|c0_g1_i1_len=1920	196	226	390	446	383.038	228.387	gamma-1 chain	KYP71905.1Tubulin gamma-1 chain [Cajanus cajan]/XP_020213259.1tubulin gamma-1 chain [Cajanus cajan]	0	1	988.023	XP_020213259.1;KYP71905.1	-	-	-	-
CC_TR11936|c0_g1_i1_len=1154	86	118	6	8	-	-	kinesin-like protein KIN-7M, chloroplastic isoform X1	gi|1150114823|ref|XP_020205076.1|uncharacterized protein LOC109790354 [Cajanus cajan]	0	1	563.533	XP_020205076.1	-	-	-	-
CC_TR11937|c0_g1_i1_len=2731	278	276	326	382	324.381	300.711	ENHANCED DISEASE RESISTANCE 4 isoform A [Glycine soja]	XP_020207704.1uncharacterized protein LOC109792681 [Cajanus cajan]	0	0.9964	1644.02	XP_020207704.1	-	-	-	-
CC_TR11938|c0_g2_i1_len=380	26	22	0	0	-	-	---NA---						-	-	-	-
CC_TR1194|c0_g1_i1_len=473	14	20	54	60	52.2345	18.3242	repeat-containing At4g02750-like	KYP49280.1Pentatricopeptide repeat-containing protein At4g02750 family [Cajanus cajan]	1.9e-111	1	332.413	KYP49280.1	-	-	-	-
CC_TR11940|c0_g1_i1_len=658	78	68	0	0	-	-	tRNA pseudouridine synthase Pus10 isoform X2	XP_020218124.1putative tRNA pseudouridine synthase Pus10 [Cajanus cajan]	1.8e-144	1	421.394	XP_020218124.1	-	-	-	-
CC_TR11943|c0_g1_i1_len=308	24	12	0	0	-	-	Ty3-I Gag-Pol poly	KYP34923.1Retrovirus-related Pol polyprotein from transposon 17.6 [Cajanus cajan]	2.4e-30	0.8958	88.1965	KYP34923.1	-	-	-	-
CC_TR11944|c0_g1_i1_len=248	32	34	0	0	-	-	domain-containing ACR11-like isoform X3	XP_028203875.1ACT domain-containing protein ACR11-like isoform X3 [Glycine soja]	3.6e-10	0.5	63.929	XP_028203875.1	-	-	-	-
CC_TR11945|c0_g1_i1_len=358	46	42	80	104	84.2911	47.8451	9 superfamily member 8 [Cajanus cajan]	XP_020203477.1transmembrane 9 superfamily member 8 [Cajanus cajan]/KYP72359.1Transmembrane 9 superfamily member 4 [Cajanus cajan]	9.5e-64	1	214.157	XP_020203477.1;KYP72359.1	-	-	-	-
CC_TR11949|c0_g1_i1_len=384	14	36	14	20	15.5736	26.6655	domain-containing mpd2	XP_020218475.1uncharacterized protein LOC109801761 isoform X2 [Cajanus cajan]	6.2e-80	0.9921	266.544	XP_020218475.1	-	-	-	-
CC_TR11949|c0_g2_i1_len=685	38	76	72	84	71.4742	61.0575	domain-containing mpd2	XP_020218475.1uncharacterized protein LOC109801761 isoform X2 [Cajanus cajan]	1.9e-155	1	481.871	XP_020218475.1	-	-	-	-
CC_TR11951|c0_g1_i1_len=1868	1082	1110	126	132	118.224	1189.05	ETHYLENE INSENSITIVE 3-like 1 protein	gi|1150130189|ref|XP_020236753.1|protein ETHYLENE INSENSITIVE 3-like [Cajanus cajan]	0	1	1097.42	XP_020236753.1	-	-	-	-
CC_TR11952|c0_g2_i1_len=450	248	292	294	288	266.715	292.129	-1,4-glucan- synthase [UDP-forming]	XP_020212056.1alpha-1,4-glucan-protein synthase [UDP-forming] 2 [Cajanus cajan]/KYP69807.1Alpha-1,4-glucan-protein synthase [UDP-forming] 2 [Cajanus cajan]	1e-51	1	177.948	KYP69807.1;XP_020212056.1	-	-	-	-
CC_TR11953|c0_g1_i1_len=514	32	32	0	0	-	-	---NA---						-	-	-	-
CC_TR11955|c0_g1_i1_len=708	48	52	0	0	-	-	TX1 uncharacterized	KYP36320.1Transposon TX1 uncharacterized [Cajanus cajan]	4.1e-156	0.9957	478.019	KYP36320.1	-	-	-	-
CC_TR11956|c0_g1_i1_len=229	12	0	0	0	-	-	---NA---						-	-	-	-
CC_TR1196|c0_g1_i1_len=443	30	38	14	16	13.7454	36.734	light chain flagellar outer arm [Glycine soja]	KYP51118.1hypothetical protein KK1_027035 [Cajanus cajan]	6.4e-77	0.9913	236.498	KYP51118.1	-	-	-	-
CC_TR11961|c0_g2_i1_len=1007	90	88	132	138	123.723	96.6473	transcription factor-like E2FE isoform X5 [Glycine soja]	XP_020235411.1E2F transcription factor-like E2FE isoform X2 [Cajanus cajan]	0	1	544.273	XP_020235411.1	-	-	-	-
CC_TR11964|c0_g1_i1_len=354	26	22	2	4	-	-	---NA---						-	-	-	-
CC_TR11965|c0_g1_i1_len=289	34	54	0	6	-	-	---NA---						-	-	-	-
CC_TR11967|c0_g1_i1_len=565	104	124	0	0	-	-	---NA---						-	-	-	-
CC_TR11967|c0_g2_i1_len=445	74	90	0	0	-	-	---NA---						-	-	-	-
CC_TR11968|c0_g1_i1_len=733	70	78	0	0	-	-	sphingolipid transporter spinster-like 2	RZB95586.1putative sphingolipid transporter spinster-like 2 [Glycine soja]	3.1e-19	0.7797	73.559	RZB95586.1	-	-	-	-
CC_TR1197|c0_g1_i1_len=556	206	252	110	116	103.56	247.583	: AP-2 complex subunit sigma	RXH91098.1hypothetical protein DVH24_020121 [Malus domestica]	3.5e-57	0.97	189.504	RXH91098.1	-	-	-	-
CC_TR11971|c0_g2_i1_len=284	62	68	8	14	-	-	ribulose bisphosphate carboxylase small chain, chloroplastic-like	gi|1117468239|ref|XP_019418865.1|PREDICTED: ribulose bisphosphate carboxylase small chain, chloroplastic-like [Lupinus angustifolius]/gi|1102719020|gb|OIW17569.1|hypothetical protein TanjilG_08847 [Lupinus angustifolius]	0.0002	0.88	46.2098	XP_019418865.1;OIW17569.1	-	-	-	-
CC_TR11978|c0_g1_i1_len=349	18	40	36	40	34.823	31.0073	activator GCN1	XP_020212606.1protein ILITYHIA [Cajanus cajan]	1.4e-46	1	170.629	XP_020212606.1	-	-	-	-
CC_TR11978|c0_g2_i1_len=4044	2122	2008	1996	2196	1920.79	2243.88	activator GCN1	XP_020212606.1protein ILITYHIA [Cajanus cajan]	0	1	2420.58	XP_020212606.1	-	-	-	-
CC_TR1198|c0_g1_i1_len=664	48	46	16	18	15.5784	51.0587	NPGR2-like isoform X2	XP_020221245.1protein NPGR2-like isoform X2 [Cajanus cajan]	7e-112	1	342.813	XP_020221245.1	-	-	-	-
CC_TR11980|c0_g1_i1_len=261	26	26	0	0	-	-	---NA---						-	-	-	-
CC_TR11981|c0_g2_i1_len=641	30	40	0	0	-	-	---NA---						-	-	-	-
CC_TR11984|c0_g1_i1_len=248	8	16	0	0	-	-	---NA---						-	-	-	-
CC_TR11985|c0_g1_i1_len=637	66	58	0	0	-	-	dehydrogenase [ubiquinone] iron-sulfur 2	XP_020215660.1uncharacterized protein LOC109799500 [Cajanus cajan]	1.5e-16	0.9767	87.0409	XP_020215660.1	-	-	-	-
CC_TR11985|c0_g2_i1_len=391	34	26	0	0	-	-	dehydrogenase [ubiquinone] iron-sulfur 2	XP_020215660.1uncharacterized protein LOC109799500 [Cajanus cajan]	1.3e-17	0.9767	87.0409	XP_020215660.1	-	-	-	-
CC_TR1199|c0_g2_i1_len=1105	82	86	128	136	120.971	91.0918	endo-1,3-beta-glucosidase-like [Arachis hypogaea]	XP_020219394.1glucan endo-1,3-beta-glucosidase-like [Cajanus cajan]	0	1	692.189	XP_020219394.1	-	-	-	-
CC_TR11990|c0_g1_i1_len=765	122	108	94	114	95.2941	125.126	ROOT INITIATION DEFECTIVE 3-like [Arachis hypogaea]	XP_020211750.1protein ROOT INITIATION DEFECTIVE 3 [Cajanus cajan]/KYP76457.1WD repeat-containing protein 18 [Cajanus cajan]	3.8e-175	1	499.204	XP_020211750.1;KYP76457.1	-	-	-	-
CC_TR11992|c0_g1_i1_len=1857	2190	2404	420	438	393.166	2488.69	glycerol kinase	gi|1012332408|gb|KYP43841.1|Glycerol kinase [Cajanus cajan]/gi|1150104127|ref|XP_020238199.1|glycerol kinase [Cajanus cajan]	0	1	1005.74	KYP43841.1;XP_020238199.1	-	-	-	-
CC_TR11992|c0_g2_i1_len=1970	1988	2198	420	438	393.166	2267.34	glycerol kinase	gi|1012332408|gb|KYP43841.1|Glycerol kinase [Cajanus cajan]/gi|1150104127|ref|XP_020238199.1|glycerol kinase [Cajanus cajan]	0	1	790.415	KYP43841.1;XP_020238199.1	-	-	-	-
CC_TR11993|c0_g1_i1_len=637	50	72	76	68	65.9991	65.7415	-rich repeat receptor CLAVATA2	KYP47636.1LRR receptor-like serine/threonine-protein kinase GSO1 [Cajanus cajan]	1.1e-141	1	417.157	KYP47636.1	-	-	-	-
CC_TR11998|c0_g2_i1_len=532	78	118	8	6	-	-	GATA transcription factor 9	gi|1012319579|gb|KYP32575.1|GATA transcription factor 11 [Cajanus cajan]	1.3e-89	0.9718	271.552	KYP32575.1	-	-	-	-
CC_TR11999|c0_g1_i1_len=1279	918	924	464	438	413.382	999.566	phosphatase family (branch 1) [Medicago truncatula]	KYP62594.1hypothetical protein KK1_017135 [Cajanus cajan]/XP_020222049.1uncharacterized protein LOC109804606 [Cajanus cajan]	2.4e-145	1	422.55	KYP62594.1;XP_020222049.1	-	-	-	-
CC_TR11999|c0_g2_i1_len=1805	870	874	364	316	311.675	946.422	XP_020222049.1uncharacterized protein LOC109804606 [Cajanus cajan]	KYP62594.1hypothetical protein KK1_017135 [Cajanus cajan]/XP_020222049.1uncharacterized protein LOC109804606 [Cajanus cajan]	8.2e-94	1	297.36	KYP62594.1;XP_020222049.1	-	-	-	-
CC_TR12003|c0_g1_i1_len=378	26	24	0	0	-	-	---NA---						-	-	-	-
CC_TR12004|c0_g1_i1_len=573	598	658	0	0	-	-	---NA---						-	-	-	-
CC_TR12009|c0_g1_i1_len=649	158	164	292	328	284.078	174.628	-box kelch-repeat	XP_020210850.1F-box/kelch-repeat protein At1g67480-like [Cajanus cajan]/KYP75690.1F-box/kelch-repeat protein At1g67480 [Cajanus cajan]	1.9e-124	1	366.696	XP_020210850.1;KYP75690.1	-	-	-	-
CC_TR1201|c0_g2_i1_len=306	18	22	0	0	-	-	mutase chloroplastic-like	XP_020218497.1chorismate mutase 1, chloroplastic-like isoform X1 [Cajanus cajan]	2.7e-48	1	165.622	XP_020218497.1	-	-	-	-
CC_TR12011|c0_g2_i1_len=1018	174	150	48	52	45.8212	176.355	xyloglucan galactosyltransferase GT19	XP_020228748.1probable xyloglucan galactosyltransferase GT19 [Cajanus cajan]	0	1	617.461	XP_020228748.1	-	-	-	-
CC_TR12013|c0_g1_i1_len=742	788	852	6	2	-	-	hypothetical protein glysoja_034429	gi|734347103|gb|KHN11200.1|hypothetical protein glysoja_034429 [Glycine soja]	0.00024	0.5205	52.373	KHN11200.1	-	-	-	-
CC_TR12014|c0_g1_i1_len=247	24	22	2	2	-	-	Protein PATRONUS 2	gi|1012362119|gb|KYP73302.1|hypothetical protein KK1_005922 [Cajanus cajan]	1.2e-16	1	79.7221	KYP73302.1	-	-	-	-
CC_TR12016|c0_g1_i1_len=315	18	20	8	10	-	-	KYP60661.1hypothetical protein KK1_023068	KYP60661.1hypothetical protein KK1_023068 [Cajanus cajan]	4e-52	1	178.718	KYP60661.1	-	-	-	-
CC_TR12017|c0_g1_i1_len=1739	266	288	910	736	754.506	300.197	-like arabinogalactan 16	XP_020227557.1fasciclin-like arabinogalactan protein 16 [Cajanus cajan]/KYP56977.1Fasciclin-like arabinogalactan protein 16 [Cajanus cajan]	0	1	698.738	XP_020227557.1;KYP56977.1	-	-	-	-
CC_TR12019|c0_g2_i1_len=1731	528	576	44	76	54.9528	598.138	---NA---						-	-	-	-
CC_TR1202|c0_g1_i1_len=614	28	34	30	12	19.2686	33.5204	---NA---						-	-	-	-
CC_TR12020|c0_g2_i1_len=311	8	20	8	12	-	-	polygalacturonase At1g80170	XP_020210024.1probable polygalacturonase At1g80170 [Cajanus cajan]	8.7e-63	1	206.838	XP_020210024.1	-	-	-	-
CC_TR12021|c0_g1_i1_len=663	236	222	4	4	-	-	probable inactive heme oxygenase 2, chloroplastic	gi|1150092219|ref|XP_020231806.1|probable inactive heme oxygenase 2, chloroplastic [Cajanus cajan]/gi|1012339706|gb|KYP50934.1|hypothetical protein KK1_027294 [Cajanus cajan]	2.6e-104	0.9804	311.997	KYP50934.1;XP_020231806.1	GO:0006788-heme oxidation,GO:0010024-phytochromobilin biosynthetic process,GO:0019288-isopentenyl diphosphate biosynthetic process, methylerythritol 4-phosphate pathway	GO:0004392-heme oxygenase (decyclizing) activity	-	-
CC_TR12022|c0_g1_i1_len=375	28	38	0	0	-	-	---NA---						-	-	-	-
CC_TR12023|c0_g2_i1_len=1116	192	228	0	0	-	-	XP_020213764.1uncharacterized protein LOC109797988	XP_020213764.1uncharacterized protein LOC109797988 [Cajanus cajan]	1.4e-09	0.6593	70.8626	XP_020213764.1	-	-	-	-
CC_TR12025|c0_g1_i1_len=257	32	48	62	54	53.1678	43.0755	threonine- phosphatase PP2A-2 catalytic subunit [Glycine soja]	XP_020233191.1serine/threonine-protein phosphatase PP2A-2 catalytic subunit-like [Cajanus cajan]/KYP49345.1Serine/threonine-protein phosphatase PP2A-2 catalytic subunit [Cajanus cajan]	8.6e-48	1	163.31	KYP49345.1;XP_020233191.1	-	-	-	-
CC_TR12027|c0_g1_i1_len=353	108	140	20	22	19.2445	133.911	---NA---						-	-	-	-
CC_TR12028|c0_g2_i1_len=314	18	12	8	2	-	-	demethylase ALKBH10B-like [Glycine soja]	XP_020210805.1uncharacterized protein LOC109795704 [Cajanus cajan]	2.2e-51	0.9718	152.525	XP_020210805.1	-	-	-	-
CC_TR12029|c0_g1_i1_len=677	40	58	0	0	-	-	-box FBD LRR-repeat At5g22660-like	XP_020226713.1F-box/FBD/LRR-repeat protein At5g22660-like isoform X2 [Cajanus cajan]	1.8e-136	0.9863	399.053	XP_020226713.1	-	-	-	-
CC_TR12029|c0_g2_i1_len=1045	82	88	0	0	-	-	-box FBD LRR-repeat At5g22660-like	XP_020226712.1F-box/FBD/LRR-repeat protein At5g22660-like isoform X1 [Cajanus cajan]	0	1	625.935	XP_020226712.1	-	-	-	-
CC_TR12030|c0_g1_i1_len=588	84	92	88	86	79.7397	95.348	: type IV inositol polyphosphate 5-phosphatase 3-like isoform X1 [Vigna angularis]	XP_020220351.1type IV inositol polyphosphate 5-phosphatase 3 isoform X4 [Cajanus cajan]	2.4e-108	1	332.798	XP_020220351.1	-	-	-	-
CC_TR12031|c0_g1_i1_len=2545	308	346	422	358	357.52	354.127	-type lectin S-receptor-like serine threonine- kinase At1g34300	XP_020232653.1G-type lectin S-receptor-like serine/threonine-protein kinase At1g34300 [Cajanus cajan]/KYP50005.1Putative receptor protein kinase ZmPK1 [Cajanus cajan]	0	1	1503.8	KYP50005.1;XP_020232653.1	GO:0006468-protein phosphorylation,GO:0048544-recognition of pollen	GO:0005524-ATP binding,GO:0004674-protein serine/threonine kinase activity	-	-
CC_TR12034|c0_g1_i1_len=336	64	68	28	62	41.2026	71.5538	of RNA polymerase II transcription subunit 12 [Glycine max]	XP_020225768.1mediator of RNA polymerase II transcription subunit 12-like [Cajanus cajan]/XP_020225770.1mediator of RNA polymerase II transcription subunit 12-like [Cajanus cajan]/XP_020225766.1mediator of RNA polymerase II transcription subunit 12-like [Cajanus cajan]/XP_020225767.1mediator of RNA polymerase II transcription subunit 12-like [Cajanus cajan]	6.5e-53	1	188.348	XP_020225767.1;XP_020225766.1;XP_020225768.1;XP_020225770.1	-	-	-	-
CC_TR12037|c0_g2_i1_len=1683	86	100	24	42	30.2235	100.647	XP_020226190.1uncharacterized protein LOC109807896	XP_020226190.1uncharacterized protein LOC109807896 [Cajanus cajan]	0	0.9893	1061.98	XP_020226190.1	-	-	-	-
CC_TR12040|c0_g1_i1_len=1164	228	246	22	20	19.2493	256.865	Protein SRG1	gi|1012353742|gb|KYP64930.1|Protein SRG1 [Cajanus cajan]	5.2e-09	0.6863	68.5514	KYP64930.1	-	-	-	-
CC_TR12042|c1_g1_i1_len=264	8	32	10	14	-	-	---NA---						-	-	-	-
CC_TR12046|c0_g2_i1_len=1100	3410	3646	820	788	736.921	3824.4	Protein apaG	gi|1150102899|ref|XP_020237529.1|uncharacterized protein LOC109816810 isoform X2 [Cajanus cajan]	2.8e-142	1	412.149	XP_020237529.1	-	-	-	-
CC_TR12046|c0_g3_i1_len=669	1968	2158	956	934	866.138	2235.21	isoform A [Glycine soja]	XP_020237527.1uncharacterized protein LOC109816810 isoform X1 [Cajanus cajan]/KYP44591.1Protein apaG [Cajanus cajan]	1.3e-103	1	309.686	KYP44591.1;XP_020237527.1	-	-	-	-
CC_TR12048|c0_g1_i1_len=1111	178	220	82	66	67.8418	215.105	S-transferase T1 [Glycine soja]	XP_020217663.1glutathione S-transferase T1-like [Cajanus cajan]	0	1	526.939	XP_020217663.1	-	-	-	-
CC_TR12049|c0_g1_i1_len=277	8	18	8	10	-	-	-leucine zipper ATHB-13	AFK34723.1unknown [Lotus japonicus]	0.00013	1	45.8246	AFK34723.1	-	-	-	-
CC_TR1205|c0_g1_i1_len=254	26	18	0	0	-	-	---NA---						-	-	-	-
CC_TR12050|c0_g1_i1_len=1046	174	212	14	10	11.0031	208.678	Autophagy-related protein 9	gi|1150091697|ref|XP_020231536.1|autophagy-related protein 9-like [Cajanus cajan]	0	1	581.637	XP_020231536.1	-	-	-	-
CC_TR12051|c0_g1_i1_len=454	24	20	10	10	9.16521	23.9653	repeat-containing At5g65560-like	XP_020232692.1pentatricopeptide repeat-containing protein At5g65560-like [Cajanus cajan]	8.2e-87	1	269.626	XP_020232692.1	-	-	-	-
CC_TR12053|c0_g1_i1_len=225	10	8	20	14	-	-	plasma membrane-type	RZS11757.1hypothetical protein BHM03_00043725, partial [Ensete ventricosum]	9.6e-29	1	112.849	RZS11757.1	-	-	-	-
CC_TR12056|c0_g2_i1_len=327	14	18	0	0	-	-	---NA---						-	-	-	-
CC_TR12058|c0_g1_i1_len=2574	3400	3228	1752	1860	1655.11	3600.84	9 superfamily member 12-like [Arachis hypogaea]	KYP43039.1Transmembrane 9 superfamily member 4 [Cajanus cajan]/XP_020238932.1transmembrane 9 superfamily member 12-like [Cajanus cajan]	0	1	1280.77	KYP43039.1;XP_020238932.1	-	-	-	-
CC_TR12059|c0_g2_i1_len=544	38	56	54	76	59.5474	50.6309	kinase 1 [Glycine soja]	XP_020220230.1sphingosine kinase 1-like isoform X2 [Cajanus cajan]	3e-123	0.9944	363.229	XP_020220230.1	-	-	-	-
CC_TR12060|c0_g1_i1_len=550	96	116	2	0	-	-	tubby-like F-box protein 3	gi|367062239|gb|AEX11548.1|hypothetical protein 0_15327_01, partial [Pinus taeda]/gi|367062213|gb|AEX11535.1|hypothetical protein 0_15327_01, partial [Pinus taeda]/gi|367062221|gb|AEX11539.1|hypothetical protein 0_15327_01, partial [Pinus taeda]/gi|367062227|gb|AEX11542.1|hypothetical protein 0_15327_01, partial [Pinus taeda]/gi|367062235|gb|AEX11546.1|hypothetical protein 0_15327_01, partial [Pi…	9e-09	1	59.3066	AEX11549.1;AEX11541.1;AEX11540.1;AEX11543.1;AEX11532.1;AEX11542.1;AEX11533.1;AEX11545.1;AEX11534.1;AEX11544.1;AEX11535.1;AEX11547.1;AEX11536.1;AEX11546.1;AEX11537.1;AEX11538.1;AEX11548.1;AEX11539.1	-	-	-	-
CC_TR12061|c0_g1_i1_len=2102	320	350	1292	1362	1216.14	362.982	drug resistance 3-like [Arachis hypogaea]	XP_020225799.1pleiotropic drug resistance protein 3-like isoform X1 [Cajanus cajan]	0	0.9957	1332.01	XP_020225799.1	-	-	-	-
CC_TR12061|c0_g2_i1_len=2820	422	438	1634	1738	1545.13	466.399	drug resistance 3-like isoform X2	XP_020225800.1pleiotropic drug resistance protein 3-like isoform X2 [Cajanus cajan]	0	1	1826.22	XP_020225800.1	-	-	-	-
CC_TR12062|c0_g2_i1_len=246	10	20	2	2	-	-	Glutathione S-transferase TCHQD	gi|1012365521|gb|KYP76703.1|Tetrachloro-P-hydroquinone reductive dehalogenase [Cajanus cajan]/gi|1150127510|ref|XP_020221003.1|glutathione S-transferase TCHQD-like [Cajanus cajan]	2.8e-50	1	167.933	XP_020221003.1;KYP76703.1	-	-	-	-
CC_TR12063|c0_g1_i1_len=463	16	24	10	16	11.9076	21.5378	RNA-dependent RNA polymerase 5	KYP37196.1putative RNA-dependent RNA polymerase 3 [Cajanus cajan]	4e-101	1	320.472	KYP37196.1	-	-	-	-
CC_TR12063|c0_g2_i1_len=759	48	48	24	20	20.1683	52.1013	RNA-dependent RNA polymerase 5	KYP37196.1putative RNA-dependent RNA polymerase 3 [Cajanus cajan]	7e-164	1	487.649	KYP37196.1	-	-	-	-
CC_TR12064|c0_g2_i1_len=349	38	38	98	74	78.8496	41.2469	factor MYC2-like	KYP34575.1Transcription factor MYC2 [Cajanus cajan]/XP_020206974.1transcription factor MYC2-like [Cajanus cajan]	1.3e-74	1	242.276	KYP34575.1;XP_020206974.1	-	-	-	-
CC_TR12065|c0_g1_i1_len=243	14	8	0	0	-	-	kinase cytosolic-like [Glycine soja]	XP_020203986.1pyruvate kinase 1, cytosolic-like [Cajanus cajan]/KYP38382.1Pyruvate kinase, cytosolic isozyme [Cajanus cajan]	7.6e-49	1	171.014	XP_020203986.1;KYP38382.1	GO:0006096-glycolysis,GO:0016310-phosphorylation	GO:0004743-pyruvate kinase activity,GO:0030955-potassium ion binding,GO:0000287-magnesium ion binding	-	map00230:Purine metabolism(kinase[ec:2.7.1.40])
CC_TR12065|c0_g2_i1_len=316	28	22	2	8	-	-	Pyruvate kinase 1, cytosolic	gi|1150112781|ref|XP_020203986.1|pyruvate kinase 1, cytosolic-like [Cajanus cajan]/gi|1012326594|gb|KYP38382.1|Pyruvate kinase, cytosolic isozyme [Cajanus cajan]	2.3e-67	1	220.32	XP_020203986.1;KYP38382.1	-	-	-	-
CC_TR12069|c0_g1_i1_len=786	76	94	212	216	196.131	91.8777	acid transporter AVT1A	XP_020205718.1amino acid transporter ANTL1-like [Cajanus cajan]	7.7e-141	1	416.001	XP_020205718.1	-	-	-	-
CC_TR12069|c0_g2_i1_len=484	50	58	112	96	95.3374	58.4429	acid transporter AVT1A	XP_020205718.1amino acid transporter ANTL1-like [Cajanus cajan]	1.7e-56	0.9746	194.897	XP_020205718.1	-	-	-	-
CC_TR1207|c0_g2_i1_len=520	22	38	20	20	18.3304	32.2211	knotted-1-like 1 [Glycine soja]	KYP71298.1Homeobox protein knotted-1-like 1 [Cajanus cajan]	1.6e-115	1	337.421	KYP71298.1	-	-	-	-
CC_TR12070|c0_g1_i1_len=490	26	18	0	6	-	-	Putative vacuolar protein sorting-associated protein 13A	gi|1012365135|gb|KYP76317.1|Putative vacuolar protein sorting-associated protein 13A [Cajanus cajan]	1.5e-98	0.9877	321.242	KYP76317.1	-	-	-	-
CC_TR12070|c0_g2_i1_len=650	44	50	0	12	-	-	Putative vacuolar protein sorting-associated protein 13A	gi|1150124819|ref|XP_020213358.1|uncharacterized protein LOC109797630 [Cajanus cajan]	2.2e-136	0.9954	432.565	XP_020213358.1	-	-	-	-
CC_TR12071|c0_g1_i1_len=353	26	24	10	10	9.16521	27.1789	dehydrogenase assembly factor mitochondrial	KYP52670.1hypothetical protein KK1_025412 [Cajanus cajan]/XP_020230172.1succinate dehydrogenase assembly factor 1, mitochondrial [Cajanus cajan]	3.3e-47	1	156.377	XP_020230172.1;KYP52670.1	-	-	-	-
CC_TR12072|c0_g2_i1_len=1159	70	58	28	56	38.4602	69.7251	XP_020232561.1uncharacterized protein LOC109812911 isoform X1 [Cajanus cajan]	XP_020232561.1uncharacterized protein LOC109812911 isoform X1 [Cajanus cajan]/XP_020232562.1uncharacterized protein LOC109812911 isoform X1 [Cajanus cajan]	0	1	402.134	XP_020232561.1;XP_020232562.1	-	-	-	-
CC_TR12073|c0_g1_i1_len=417	104	64	0	0	-	-	translation initiation factor 5B	XP_020232103.1eukaryotic translation initiation factor 5B [Cajanus cajan]	4.5e-06	1	55.8398	XP_020232103.1	-	-	-	-
CC_TR12075|c0_g1_i1_len=550	42	48	6	8	-	-	---NA---						-	-	-	-
CC_TR12076|c0_g2_i1_len=545	218	154	70	58	58.6717	203.262	T32M21-140 [Medicago truncatula]	XP_020211926.1uncharacterized protein LOC109796624 [Cajanus cajan]/XP_020211922.1uncharacterized protein LOC109796624 [Cajanus cajan]/XP_020211925.1uncharacterized protein LOC109796624 [Cajanus cajan]/XP_020211924.1uncharacterized protein LOC109796624 [Cajanus cajan]/XP_020211923.1uncharacterized protein LOC109796624 [Cajanus cajan]	2e-25	1	112.849	XP_020211925.1;XP_020211926.1;XP_020211923.1;XP_020211924.1;XP_020211922.1	-	-	-	-
CC_TR12078|c0_g1_i1_len=459	42	42	28	24	23.8343	45.5887	serine threonine- kinase abkC isoform X2 [Glycine soja]	CBI40866.3unnamed protein product, partial [Vitis vinifera]	4.5e-23	1	99.3673	CBI40866.3	-	-	-	-
CC_TR12080|c0_g1_i1_len=399	76	66	18	20	17.4115	77.2804	probable LRR receptor-like serine/threonine-protein kinase At1g67720	gi|1150088225|ref|XP_020229764.1|probable LRR receptor-like serine/threonine-protein kinase At1g67720 isoform X2 [Cajanus cajan]	5.1e-39	1	149.443	XP_020229764.1	-	-	-	-
CC_TR12082|c0_g2_i1_len=328	96	96	62	84	66.8796	104.203	-peptidase 5 isoform X1 [Cicer arietinum]	RZB99766.1Retrovirus-related Pol polyprotein from transposon RE1 [Glycine soja]	6.1e-54	0.9767	179.874	RZB99766.1	-	-	-	-
CC_TR12083|c0_g1_i1_len=402	26	12	0	0	-	-	---NA---						-	-	-	-
CC_TR12085|c0_g1_i1_len=562	72	48	2	0	-	-	TMV resistance protein N-like isoform X1	gi|1012365925|gb|KYP77107.1|TMV resistance protein N [Cajanus cajan]/gi|1150126219|ref|XP_020213586.1|TMV resistance protein N-like [Cajanus cajan]	5.5e-125	1	388.267	KYP77107.1;XP_020213586.1	-	-	-	-
CC_TR12085|c0_g2_i1_len=309	26	18	2	0	-	-	TMV resistance protein N-like isoform X1	gi|1012365925|gb|KYP77107.1|TMV resistance protein N [Cajanus cajan]/gi|1150126219|ref|XP_020213586.1|TMV resistance protein N-like [Cajanus cajan]	1.8e-60	0.9897	209.149	KYP77107.1;XP_020213586.1	-	-	-	-
CC_TR12086|c0_g1_i1_len=246	12	10	12	20	14.6547	11.9827	response factor 1	XP_027332003.1auxin response factor 1-like isoform X2 [Abrus precatorius]/XP_027332002.1auxin response factor 1-like isoform X2 [Abrus precatorius]	1.1e-35	0.9649	119.398	XP_027332002.1;XP_027332003.1	-	-	-	-
CC_TR12088|c0_g1_i1_len=649	34	24	0	0	-	-	-related Pol poly from transposon TNT 1-94	KYP42499.1hypothetical protein KK1_036082, partial [Cajanus cajan]	6.4e-76	0.9297	236.498	KYP42499.1	-	-	-	-
CC_TR12090|c0_g1_i1_len=651	48	70	36	34	32.0806	63.5706	NUP188 homolog isoform X2	XP_020202876.1nucleoporin NUP188 homolog isoform X2 [Cajanus cajan]	2.4e-130	1	405.986	XP_020202876.1	-	-	-	-
CC_TR12090|c0_g2_i1_len=350	14	18	18	16	15.5833	17.2815	NUP188 homolog isoform X2	XP_020202875.1uncharacterized protein LOC109788542 isoform X1 [Cajanus cajan]	4.2e-48	1	174.866	XP_020202875.1	-	-	-	-
CC_TR12092|c0_g1_i1_len=462	32	44	0	0	-	-	---NA---						-	-	-	-
CC_TR12093|c0_g2_i1_len=427	20	28	0	0	-	-	-related Pol poly from transposon TNT 1-	KYP58900.1Retrovirus-related Pol polyprotein from transposon TNT 1-94, partial [Cajanus cajan]	8.1e-14	0.76	56.225	KYP58900.1	-	-	-	-
CC_TR12094|c0_g1_i1_len=3144	2112	2178	1414	1496	1333.44	2326.87	13S-lipoxygenase 3- chloroplastic	XP_020232183.1linoleate 13S-lipoxygenase 3-1, chloroplastic-like [Cajanus cajan]/KYP50488.1hypothetical protein KK1_027740 [Cajanus cajan]	0	1	1820.44	XP_020232183.1;KYP50488.1	-	-	-	-
CC_TR12096|c0_g1_i1_len=273	14	18	8	0	-	-	NF-X1-type zinc finger protein NFXL1	gi|1150115106|ref|XP_020205230.1|NF-X1-type zinc finger protein NFXL1-like [Cajanus cajan]/gi|1150115110|ref|XP_020205232.1|NF-X1-type zinc finger protein NFXL1-like [Cajanus cajan]/gi|1150115108|ref|XP_020205231.1|NF-X1-type zinc finger protein NFXL1-like [Cajanus cajan]	1.6e-52	1	186.037	XP_020205232.1;XP_020205231.1;XP_020205230.1	-	-	-	-
CC_TR12097|c0_g1_i1_len=264	24	36	0	0	-	-	---NA---						-	-	-	-
CC_TR12099|c0_g1_i1_len=235	24	24	0	0	-	-	---NA---						-	-	-	-
CC_TR121|c0_g2_i1_len=950	802	936	462	372	382.297	940.385	-11-like [Vigna radiata radiata]	XP_020203948.1uncharacterized protein LOC109789415 [Cajanus cajan]/KYP38413.1hypothetical protein KK1_040343 [Cajanus cajan]	1.5e-70	1	228.794	XP_020203948.1;KYP38413.1	-	-	-	-
CC_TR12100|c0_g1_i1_len=1345	104	118	14	4	-	-	SHUGOSHIN 2 isoform X1	gi|1150160373|ref|XP_020222685.1|SHUGOSHIN 2 isoform X1 [Cajanus cajan]	0	1	807.364	XP_020222685.1	-	-	-	-
CC_TR12100|c0_g2_i1_len=722	42	54	2	0	-	-	SHUGOSHIN 2 isoform X1	gi|1150160373|ref|XP_020222685.1|SHUGOSHIN 2 isoform X1 [Cajanus cajan]	1.9e-150	1	434.491	XP_020222685.1	-	-	-	-
CC_TR12102|c0_g1_i1_len=2943	312	280	3706	3774	3427.71	321.976	cellulose synthase-like protein D3	gi|1150088693|ref|XP_020230007.1|cellulose synthase-like protein D3 [Cajanus cajan]	0	1	2013.81	XP_020230007.1	GO:0030244-cellulose biosynthetic process	GO:0016760-cellulose synthase (UDP-forming) activity	GO:0016021-integral to membrane	map00500:Starch and sucrose metabolism(synthase (UDP-forming)[ec:2.4.1.12])
CC_TR12103|c0_g2_i1_len=770	34	64	0	0	-	-	-related Pol poly from transposon 297 family	KYP32786.1hypothetical protein KK1_046428 [Cajanus cajan]	2e-10	0.5802	70.4774	KYP32786.1	-	-	-	-
CC_TR12105|c0_g1_i1_len=807	326	378	94	110	93.4659	380.964	Auxin response factor 1	gi|1012340886|gb|KYP52096.1|Auxin response factor 1 [Cajanus cajan]	1.3e-25	1	116.316	KYP52096.1	-	-	-	-
CC_TR12107|c0_g2_i1_len=266	16	6	2	6	-	-	---NA---						-	-	-	-
CC_TR12108|c0_g2_i1_len=376	28	24	26	34	27.486	28.3071	factor MYB108	XP_020230240.1transcription factor MYB108 [Cajanus cajan]/KYP52596.1Myb-related protein 305 family [Cajanus cajan]	6.5e-86	1	262.692	KYP52596.1;XP_020230240.1	-	GO:0003677-DNA binding,GO:0003682-chromatin binding	-	-
CC_TR12109|c0_g2_i1_len=385	20	44	24	24	21.9965	34.2209	XP_020231084.1uncharacterized protein LOC109811689	XP_020231084.1uncharacterized protein LOC109811689 [Cajanus cajan]	1.2e-68	1	218.394	XP_020231084.1	-	-	-	-
CC_TR12113|c0_g2_i1_len=986	96	124	6	8	-	-	probable BOI-related E3 ubiquitin-protein ligase 3	gi|1150087246|ref|XP_020229254.1|probable BOI-related E3 ubiquitin-protein ligase 3 [Cajanus cajan]/gi|1012342360|gb|KYP53554.1|hypothetical protein KK1_024447 [Cajanus cajan]	0	1	597.43	XP_020229254.1;KYP53554.1	-	-	-	-
CC_TR12114|c0_g2_i1_len=406	30	30	30	26	25.6674	32.5633	XP_020232413.1uncharacterized protein LOC109812775	XP_020232413.1uncharacterized protein LOC109812775 [Cajanus cajan]	1.8e-80	0.9919	246.514	XP_020232413.1	-	-	-	-
CC_TR12116|c0_g1_i1_len=1473	190	194	66	36	46.7786	208.32	Protease 2	gi|1012324649|gb|KYP36621.1|Protease 2 [Cajanus cajan]	0	1	796.579	KYP36621.1	-	-	-	-
CC_TR12117|c0_g2_i1_len=478	70	52	24	40	29.3094	66.5971	17-like isoform X1	XP_020229098.1methylesterase 17-like isoform X2 [Cajanus cajan]	4e-73	1	230.335	XP_020229098.1	-	-	-	-
CC_TR12119|c0_g2_i1_len=348	314	350	246	208	208.096	359.597	ribosomal L22-2-like [Glycine soja]	KYP74305.160S ribosomal protein L22-2 [Cajanus cajan]/XP_020206190.160S ribosomal protein L22-2-like [Cajanus cajan]	3.8e-34	1	124.02	XP_020206190.1;KYP74305.1	-	-	-	-
CC_TR12120|c0_g1_i1_len=683	54	44	16	14	13.7502	53.4007	L-type lectin-domain containing receptor kinase [Glycine soja]	KYP44551.1Lectin-domain containing receptor kinase A4.2, partial [Cajanus cajan]	7.5e-145	1	429.098	KYP44551.1	-	-	-	-
CC_TR12120|c0_g2_i1_len=1021	96	102	22	32	24.734	107.331	probable L-type lectin-domain containing receptor kinase VII.2	gi|1012333147|gb|KYP44551.1|Lectin-domain containing receptor kinase A4.2, partial [Cajanus cajan]	0	1	658.677	KYP44551.1	-	-	-	-
CC_TR12121|c0_g1_i1_len=1207	178	198	378	348	332.733	203.636	xyloglucan endotransglucosylase hydrolase 26	XP_020221588.1probable xyloglucan endotransglucosylase/hydrolase protein 26 [Cajanus cajan]	2.6e-95	0.9396	296.59	XP_020221588.1	-	-	-	-
CC_TR12125|c0_g1_i1_len=921	88	78	34	46	36.6464	90.3058	2-beta-dioxygenase 2	XP_020210715.1gibberellin 2-beta-dioxygenase 2 [Cajanus cajan]	8.6e-153	1	441.81	XP_020210715.1	-	-	-	-
CC_TR12126|c0_g1_i1_len=894	1592	1690	338	402	339.036	1779.12	copper ion-binding protein	gi|1012357533|gb|KYP68718.1|hypothetical protein KK1_022359, partial [Cajanus cajan]	4.7e-68	0.992	217.238	KYP68718.1	-	-	-	-
CC_TR12129|c0_g1_i1_len=296	4	18	0	0	-	-	-13-like [Cajanus cajan]	KYP58142.1Major pollen allergen Bet v 1-C [Cajanus cajan]	2.1e-52	0.9286	170.629	KYP58142.1	-	-	-	-
CC_TR12132|c0_g2_i1_len=1072	5006	5062	4014	3850	3603.96	5462.93	chloroplastic-like [Glycine soja]	KYP71010.1hypothetical protein KK1_010253 [Cajanus cajan]/XP_020213433.1triosephosphate isomerase, chloroplastic [Cajanus cajan]	0	0.9962	537.339	XP_020213433.1;KYP71010.1	-	-	-	-
CC_TR12133|c0_g1_i1_len=564	68	56	0	0	-	-	lysophospholipase BODYGUARD 4	XP_020219527.1probable lysophospholipase BODYGUARD 4 [Cajanus cajan]/KYP63987.1Dihydrolipoyllysine-residue acetyltransferase component of acetoin cleaving system [Cajanus cajan]	4.8e-100	1	305.064	KYP63987.1;XP_020219527.1	-	-	-	-
CC_TR12134|c0_g1_i1_len=658	68	94	2	2	-	-	---NA---						-	-	-	-
CC_TR12135|c0_g2_i1_len=536	40	50	20	18	17.4163	48.6311	---NA---						-	-	-	-
CC_TR12138|c0_g1_i1_len=705	60	52	0	0	-	-	[Medicago truncatula]	KYP46252.1Uncharacterized protein At5g65660 family [Cajanus cajan]/XP_020236120.1uncharacterized protein At5g65660-like [Cajanus cajan]	1.7e-50	1	170.629	KYP46252.1;XP_020236120.1	-	-	-	-
CC_TR12138|c0_g2_i1_len=286	16	4	0	0	-	-	XP_020236120.1uncharacterized protein At5g65660-like [Cajanus cajan]	KYP46252.1Uncharacterized protein At5g65660 family [Cajanus cajan]/XP_020236120.1uncharacterized protein At5g65660-like [Cajanus cajan]	3e-10	1	62.3882	KYP46252.1;XP_020236120.1	-	-	-	-
CC_TR12139|c0_g1_i1_len=303	82	106	50	48	44.9119	101.518	membrane PEX14-like isoform X1	XP_020230320.1peroxisomal membrane protein PEX14-like isoform X3 [Cajanus cajan]	1.1e-39	1	147.132	XP_020230320.1	-	-	-	-
CC_TR12140|c0_g1_i2_len=547	86	86	4	4	-	-	Tetraspanin-6	gi|1012319063|gb|KYP32225.1|hypothetical protein KK1_047139 [Cajanus cajan]/gi|1150121953|ref|XP_020208472.1|tetraspanin-6-like [Cajanus cajan]	1.3e-94	1	285.804	XP_020208472.1;KYP32225.1	-	-	-	-
CC_TR12145|c0_g2_i1_len=274	12	24	12	8	-	-	factor ICE1	KYP47754.1Transcription factor ICE1 [Cajanus cajan]	1.4e-09	1	62.3882	KYP47754.1	-	-	-	-
CC_TR12146|c0_g2_i1_len=773	356	338	438	414	390.467	377.034	: importin subunit beta-1-like [Lupinus angustifolius]	KYP42325.1Importin subunit beta-1 [Cajanus cajan]	6.2e-39	1	154.836	KYP42325.1	-	-	-	-
CC_TR12147|c0_g1_i1_len=227	20	28	38	54	42.1407	25.8795	-peptidase 2-like isoform X1	XP_020240475.1tripeptidyl-peptidase 2-like isoform X2 [Cajanus cajan]	6.7e-46	1	166.392	XP_020240475.1	-	-	-	-
CC_TR1215|c0_g1_i1_len=310	504	562	52	60	51.3155	577.301	60S ribosomal protein L13-1	gi|1150137105|ref|XP_020212167.1|60S ribosomal protein L13-1-like [Cajanus cajan]/gi|1012360254|gb|KYP71438.1|60S ribosomal protein L13-1 [Cajanus cajan]	8.5e-52	1	171.014	XP_020212167.1;KYP71438.1	-	-	-	-
CC_TR12150|c0_g1_i1_len=712	60	72	46	38	38.5035	71.3826	3 -phospho 5 -phosphosulfate transporter 1 [Cajanus cajan]	KYP68154.1Adenosine 3'-phospho 5'-phosphosulfate transporter 1 [Cajanus cajan]/XP_020214045.1UDP-galactose/UDP-glucose transporter 5B [Cajanus cajan]	3.9e-134	1	390.963	XP_020214045.1;KYP68154.1	GO:0055085-transmembrane transport	-	GO:0016021-integral to membrane	-
CC_TR12150|c0_g3_i1_len=1053	88	104	72	66	63.2471	103.86	3 -phospho 5 -phosphosulfate transporter 1 [Cajanus cajan]	KYP68154.1Adenosine 3'-phospho 5'-phosphosulfate transporter 1 [Cajanus cajan]/XP_020214045.1UDP-galactose/UDP-glucose transporter 5B [Cajanus cajan]	0	1	600.897	XP_020214045.1;KYP68154.1	GO:0055085-transmembrane transport	-	GO:0016021-integral to membrane	-
CC_TR12151|c0_g1_i1_len=556	28	52	0	0	-	-	---NA---						-	-	-	-
CC_TR12152|c0_g1_i1_len=422	22	26	4	0	-	-	Non-specific lipid-transfer protein-like protein	gi|1012341522|gb|KYP52725.1|Non-specific lipid-transfer protein-like protein At2g13820 family [Cajanus cajan]	4.4e-61	0.9818	194.897	KYP52725.1	-	-	-	-
CC_TR12153|c0_g2_i1_len=915	128	114	6	2	-	-	Zinc finger protein CONSTANS-LIKE 3	gi|1012328263|gb|KYP39916.1|Zinc finger protein CONSTANS-LIKE 3 [Cajanus cajan]/gi|1150110330|ref|XP_020202657.1|B-box zinc finger protein 32-like isoform X1 [Cajanus cajan]	1.1e-69	1	222.246	KYP39916.1;XP_020202657.1	-	-	-	-
CC_TR12153|c0_g3_i1_len=664	112	90	6	2	-	-	Zinc finger protein CONSTANS-LIKE 3	gi|1012328263|gb|KYP39916.1|Zinc finger protein CONSTANS-LIKE 3 [Cajanus cajan]/gi|1150110330|ref|XP_020202657.1|B-box zinc finger protein 32-like isoform X1 [Cajanus cajan]	8.3e-75	1	231.876	KYP39916.1;XP_020202657.1	-	GO:0008270-zinc ion binding	GO:0005622-intracellular	-
CC_TR12154|c0_g1_i1_len=552	26	36	0	0	-	-	-related Pol poly from transposon 412 family	KYP76606.1Pol polyprotein, partial [Cajanus cajan]	7.5e-122	0.9721	355.14	KYP76606.1	-	-	-	-
CC_TR12155|c0_g1_i1_len=403	8	28	8	6	-	-	---NA---						-	-	-	-
CC_TR12156|c0_g2_i1_len=590	84	100	8	0	-	-	thiamine pyrophosphokinase 1	gi|1012339792|gb|KYP51019.1|Thiamin pyrophosphokinase 1 [Cajanus cajan]	6.5e-81	1	249.98	KYP51019.1	-	-	-	-
CC_TR12157|c0_g1_i1_len=484	192	194	10	6	-	-	---NA---						-	-	-	-
CC_TR12159|c0_g1_i1_len=604	38	26	0	0	-	-	---NA---						-	-	-	-
CC_TR12160|c0_g1_i1_len=1749	14210	14424	2644	2618	2411.4	15535.7	metal tolerance protein 11 isoform X1	gi|1012339508|gb|KYP50739.1|Putative metal tolerance protein C3 [Cajanus cajan]/gi|1150092480|ref|XP_020231946.1|metal tolerance protein 11 isoform X1 [Cajanus cajan]	0	1	804.283	KYP50739.1;XP_020231946.1	GO:0006812-cation transport,GO:0055085-transmembrane transport	GO:0008324-cation transmembrane transporter activity	GO:0016021-integral to membrane	-
CC_TR12160|c0_g2_i1_len=1036	5746	6026	968	920	865.253	6382.94	metal tolerance protein 11 isoform X2	gi|1150092484|ref|XP_020231948.1|metal tolerance protein 11 isoform X3 [Cajanus cajan]	8.8e-73	1	237.654	XP_020231948.1	-	-	-	-
CC_TR12162|c0_g1_i1_len=530	1826	1850	138	236	171.272	1994.53	BI1-like protein	gi|1012361612|gb|KYP72795.1|BI1-like protein [Cajanus cajan]/gi|1150131158|ref|XP_020202179.1|BI1-like protein [Cajanus cajan]	8.7e-60	1	195.667	KYP72795.1;XP_020202179.1	-	-	-	-
CC_TR12165|c0_g1_i1_len=567	42	36	4	6	-	-	---NA---						-	-	-	-
CC_TR12166|c0_g1_i1_len=590	32	52	14	14	12.8313	45.1609	INVOLVED IN DE NOVO 2-like isoform X1 [Glycine soja]	XP_020233961.1protein INVOLVED IN DE NOVO 2-like isoform X2 [Cajanus cajan]	1.4e-107	1	340.887	XP_020233961.1	-	-	-	-
CC_TR12167|c0_g1_i1_len=267	12	34	0	0	-	-	---NA---						-	-	-	-
CC_TR12168|c0_g2_i1_len=486	102	134	4	10	-	-	cinnamoyl-CoA reductase-like SNL6	gi|1012336406|gb|KYP47708.1|Leucoanthocyanidin reductase [Cajanus cajan]/gi|1150097721|ref|XP_020234719.1|cinnamoyl-CoA reductase-like SNL6 [Cajanus cajan]	1.1e-70	1	226.483	KYP47708.1;XP_020234719.1	GO:0006694-steroid biosynthetic process,GO:0055114-oxidation-reduction process	GO:0003854-3-beta-hydroxy-delta5-steroid dehydrogenase activity	-	map00984:Steroid degradation(dehydrogenase[ec:1.1.1.145])
CC_TR1217|c0_g2_i1_len=279	6	18	2	0	-	-	---NA---						-	-	-	-
CC_TR12170|c0_g1_i1_len=287	20	18	78	54	60.5192	20.6662	---NA---						-	-	-	-
CC_TR12172|c0_g3_i1_len=331	24	30	8	10	-	-	---NA---						-	-	-	-
CC_TR12174|c0_g1_i1_len=604	112	114	0	0	-	-	---NA---						-	-	-	-
CC_TR12175|c0_g1_i1_len=1172	110	98	206	256	211.656	113.143	Brevis radix-like 4	XP_020238728.1protein Brevis radix-like 4 [Cajanus cajan]	8.9e-167	1	479.945	XP_020238728.1	-	-	-	-
CC_TR12179|c0_g2_i1_len=666	24	36	0	2	-	-	katanin p60 ATPase-containing subunit A1	gi|1150161250|ref|XP_020223152.1|katanin p60 ATPase-containing subunit A1-like [Cajanus cajan]	1.2e-89	0.8703	281.952	XP_020223152.1	-	-	-	-
CC_TR12180|c0_g1_i1_len=822	32	58	0	0	-	-	---NA---						-	-	-	-
CC_TR12181|c0_g1_i1_len=563	118	158	136	102	109.107	148.936	homolog [Cajanus cajan]	XP_020223972.1calnexin homolog [Cajanus cajan]/KYP59693.1Calnexin isogeny [Cajanus cajan]/KYP59711.1Calnexin isogeny [Cajanus cajan]/XP_020223971.1calnexin homolog [Cajanus cajan]	2.7e-33	1	134.42	XP_020223971.1;XP_020223972.1;KYP59693.1;KYP59711.1	-	-	-	-
CC_TR12182|c0_g1_i1_len=410	72	96	0	0	-	-	---NA---						-	-	-	-
CC_TR12183|c0_g1_i1_len=467	28	36	0	0	-	-	#NAME?	XP_020206279.1uncharacterized protein LOC109791397 [Cajanus cajan]/XP_020206278.1uncharacterized protein LOC109791397 [Cajanus cajan]/XP_020206277.1uncharacterized protein LOC109791397 [Cajanus cajan]/XP_020206276.1uncharacterized protein LOC109791397 [Cajanus cajan]	2.2e-108	0.9935	316.62	XP_020206276.1;XP_020206277.1;XP_020206278.1;XP_020206279.1	-	-	-	-
CC_TR12184|c0_g1_i1_len=463	104	94	10	16	11.9076	107.673	Protein PLASTID MOVEMENT IMPAIRED 2	gi|1150103884|ref|XP_020238067.1|protein PLASTID MOVEMENT IMPAIRED 2-like [Cajanus cajan]/gi|1150103886|ref|XP_020238068.1|protein PLASTID MOVEMENT IMPAIRED 2-like [Cajanus cajan]	7.2e-41	1	154.066	XP_020238068.1;XP_020238067.1	-	-	-	-
CC_TR12184|c0_g1_i2_len=705	112	78	8	12	-	-	protein PLASTID MOVEMENT IMPAIRED 2	gi|1150103884|ref|XP_020238067.1|protein PLASTID MOVEMENT IMPAIRED 2-like [Cajanus cajan]/gi|1150103886|ref|XP_020238068.1|protein PLASTID MOVEMENT IMPAIRED 2-like [Cajanus cajan]	2.9e-21	0.8889	102.449	XP_020238068.1;XP_020238067.1	-	-	-	-
CC_TR12184|c0_g1_i3_len=342	58	54	0	6	-	-	protein PLASTID MOVEMENT IMPAIRED 2	gi|1150103884|ref|XP_020238067.1|protein PLASTID MOVEMENT IMPAIRED 2-like [Cajanus cajan]/gi|1150103886|ref|XP_020238068.1|protein PLASTID MOVEMENT IMPAIRED 2-like [Cajanus cajan]	2.4e-41	1	153.295	XP_020238068.1;XP_020238067.1	-	-	-	-
CC_TR12186|c0_g1_i1_len=311	76	94	32	44	34.8134	91.8777	chloroplastic isoform X2	XP_020219232.1ascorbate transporter, chloroplastic-like [Cajanus cajan]	1.3e-50	1	177.563	XP_020219232.1	-	-	-	-
CC_TR12186|c0_g3_i1_len=353	28	26	14	14	12.8313	29.3498	anion transporter chloroplastic	XP_020219232.1ascorbate transporter, chloroplastic-like [Cajanus cajan]	1.6e-10	1	67.3958	XP_020219232.1	-	-	-	-
CC_TR12187|c0_g1_i1_len=584	420	372	1588	1610	1465.49	430.863	migration inhibitory factor homolog [Hevea brasiliensis]	XP_020227962.1macrophage migration inhibitory factor homolog [Cajanus cajan]	2.6e-93	1	278.485	XP_020227962.1	-	-	-	-
CC_TR12187|c0_g2_i1_len=270	82	72	232	176	187.038	83.7931	migration inhibitory factor homolog	XP_020227962.1macrophage migration inhibitory factor homolog [Cajanus cajan]	3.2e-41	1	142.124	XP_020227962.1	-	-	-	-
CC_TR12187|c0_g3_i1_len=615	126	130	368	338	323.568	138.851	migration inhibitory factor homolog [Hevea brasiliensis]	KYP57527.1Macrophage migration inhibitory factor isogeny [Cajanus cajan]	2.7e-38	0.9855	137.887	KYP57527.1	-	-	-	-
CC_TR12189|c0_g2_i1_len=458	46	40	4	6	-	-	---NA---						-	-	-	-
CC_TR12189|c0_g3_i1_len=924	66	62	14	8	-	-	---NA---						-	-	-	-
CC_TR1219|c0_g2_i1_len=452	28	40	6	8	-	-	Protein FAR1-RELATED SEQUENCE 5	gi|1012354793|gb|KYP65980.1|Protein FAR1-RELATED SEQUENCE 5 [Cajanus cajan]	2.2e-69	0.9823	220.32	KYP65980.1	-	-	-	-
CC_TR12190|c0_g1_i1_len=450	30	12	16	16	14.6643	23.1793	dehydrogenase subunit 1 (mitochondrion) [Beta vulgaris maritima]	CDY45523.1BnaCnng12820D [Brassica napus]	3.8e-52	0.9192	170.244	CDY45523.1	-	-	-	-
CC_TR12191|c0_g1_i1_len=279	6	18	0	0	-	-	-1,6- cytosolic	VDD03184.1unnamed protein product [Brassica rapa]	4.3e-09	0.8387	45.4394	VDD03184.1	-	-	-	-
CC_TR12192|c0_g1_i1_len=419	10	22	0	0	-	-	---NA---						-	-	-	-
CC_TR12194|c0_g2_i1_len=603	62	60	0	0	-	-	-glycosyltransferase 87A1-like isoform X2	XP_020207590.1UDP-glycosyltransferase 87A1-like [Cajanus cajan]	1.2e-125	1	361.303	XP_020207590.1	-	-	-	-
CC_TR12195|c0_g1_i1_len=1372	726	872	134	136	123.728	864.147	phosphoglucan phosphatase LSF2, chloroplastic	gi|1150138153|ref|XP_020212741.1|phosphoglucan phosphatase LSF2, chloroplastic [Cajanus cajan]	0	1	613.224	XP_020212741.1	GO:0006470-protein dephosphorylation	GO:0008138-protein tyrosine/serine/threonine phosphatase activity	-	-
CC_TR12195|c0_g2_i1_len=1192	850	948	166	166	152.142	973.718	phosphoglucan phosphatase LSF2, chloroplastic	gi|1150138153|ref|XP_020212741.1|phosphoglucan phosphatase LSF2, chloroplastic [Cajanus cajan]	0	1	613.224	XP_020212741.1	GO:0006470-protein dephosphorylation	GO:0008138-protein tyrosine/serine/threonine phosphatase activity	-	-
CC_TR12196|c0_g1_i1_len=640	788	940	2	2	-	-	transmembrane protein, putative	gi|1012352796|gb|KYP63984.1|hypothetical protein KK1_018571 [Cajanus cajan]/gi|1150155048|ref|XP_020219867.1|uncharacterized protein LOC109802870 [Cajanus cajan]	5.3e-40	1	141.354	KYP63984.1;XP_020219867.1	-	-	-	-
CC_TR12196|c0_g2_i1_len=597	236	294	0	0	-	-	XP_020219867.1uncharacterized protein LOC109802870 [Cajanus cajan]	XP_020219867.1uncharacterized protein LOC109802870 [Cajanus cajan]/KYP63984.1hypothetical protein KK1_018571 [Cajanus cajan]	1.3e-22	1	96.6709	KYP63984.1;XP_020219867.1	-	-	-	-
CC_TR12197|c0_g1_i1_len=418	56	74	18	34	23.8103	70.1689	ubiquitin-conjugating enzyme E2 24 [Glycine soja]	KYP76280.1putative ubiquitin-conjugating enzyme E2 24 [Cajanus cajan]/XP_020205089.1probable ubiquitin-conjugating enzyme E2 24 [Cajanus cajan]	1e-82	1	270.396	XP_020205089.1;KYP76280.1	-	-	-	-
CC_TR12199|c0_g1_i2_len=937	328	312	316	310	286.878	347.684	domain [Medicago truncatula]	KYP69774.1hypothetical protein KK1_008977 [Cajanus cajan]/XP_020213876.1uncharacterized protein LOC109798080 [Cajanus cajan]	7.5e-131	1	383.259	KYP69774.1;XP_020213876.1	-	-	-	-
CC_TR122|c0_g1_i1_len=2878	440	464	240	352	271.155	490.107	finger isoform C [Glycine soja]	XP_020223635.1uncharacterized protein LOC109805822 [Cajanus cajan]	0	1	1679.07	XP_020223635.1	-	GO:0008270-zinc ion binding,GO:0003677-DNA binding	-	-
CC_TR12200|c0_g1_i1_len=1340	144	194	112	112	102.65	182.371	sialophospho [Abrus precatorius]	XP_020210307.1uncharacterized protein LOC109795268 [Cajanus cajan]	0	1	762.681	XP_020210307.1	-	-	-	-
CC_TR12201|c0_g2_i1_len=836	94	92	104	142	112.686	100.989	repeat-containing mitochondrial [Glycine soja]	XP_020210809.1pentatricopeptide repeat-containing protein At1g77360, mitochondrial [Cajanus cajan]	0	0.9962	548.51	XP_020210809.1	-	-	-	-
CC_TR12205|c0_g2_i1_len=902	54	86	110	100	96.2467	75.2966	: ENHANCER OF AG-4 2 isoform X1 [Vigna angularis]	KYP33119.1Hepatoma-derived growth factor-related protein 2 [Cajanus cajan]	7.9e-147	1	452.595	KYP33119.1	-	-	-	-
CC_TR12206|c0_g1_i1_len=366	30	24	0	0	-	-	---NA---						-	-	-	-
CC_TR12207|c0_g1_i1_len=739	54	54	22	36	26.5623	58.614	threonine- kinase CCR1	KYP37300.1Serine/threonine-protein kinase-like protein CCR1 [Cajanus cajan]/XP_020204916.1serine/threonine-protein kinase-like protein CCR1 [Cajanus cajan]	4.2e-175	1	509.99	XP_020204916.1;KYP37300.1	GO:0006468-protein phosphorylation	GO:0005524-ATP binding,GO:0004674-protein serine/threonine kinase activity	-	-
CC_TR12208|c0_g2_i1_len=923	420	492	558	550	507.762	493.423	domain [Medicago truncatula]	KYP45243.1hypothetical protein KK1_033195 [Cajanus cajan]/XP_020236906.1uncharacterized protein LOC109816338 [Cajanus cajan]	1.6e-149	1	437.187	XP_020236906.1;KYP45243.1	-	-	-	-
CC_TR12209|c0_g1_i1_len=531	38	54	122	56	81.6497	49.5882	1 isoform X2 [Glycine max]	RDX72799.1ETO1-like protein 1, partial [Mucuna pruriens]	3.7e-91	0.9903	203.371	RDX72799.1	-	-	-	-
CC_TR12212|c0_g1_i1_len=692	452	502	284	236	238.353	516.687	ubiquitin ligase BIG BROTHER-related isoform A [Glycine soja]	KYP69219.1RING finger protein 38 [Cajanus cajan]/XP_020213463.1E3 ubiquitin ligase BIG BROTHER-related [Cajanus cajan]	4.1e-71	1	229.95	XP_020213463.1;KYP69219.1	-	-	-	-
CC_TR12213|c0_g1_i1_len=513	32	50	0	0	-	-	ase Cathepsin L	KYP53335.1Cysteine proteinase RD21a, partial [Cajanus cajan]	5.4e-47	1	161.77	KYP53335.1	-	-	-	-
CC_TR12215|c0_g2_i1_len=740	50	76	4	2	-	-	---NA---						-	-	-	-
CC_TR12216|c0_g1_i1_len=717	510	620	0	0	-	-	glycosyl group transferase	KYP31339.1Uncharacterized protein At4g14100 family [Cajanus cajan]	1.2e-30	0.9524	122.479	KYP31339.1	-	-	-	-
CC_TR12216|c0_g2_i1_len=1160	1670	1810	0	4	-	-	transferase, transferring glycosyl groups, putative	gi|1150123130|ref|XP_020209040.1|uncharacterized protein At4g14100-like [Cajanus cajan]	7.5e-132	0.9949	385.956	XP_020209040.1	-	-	-	-
CC_TR12217|c0_g1_i1_len=258	20	22	0	0	-	-	kinase FERONIA [Glycine max]	ESW11446.1hypothetical protein PHAVU_008G030800g [Phaseolus vulgaris]/XP_007139452.1hypothetical protein PHAVU_008G030800g [Phaseolus vulgaris]	3.1e-35	0.9529	136.346	ESW11446.1;XP_007139452.1	-	-	-	-
CC_TR12217|c0_g2_i1_len=789	108	90	0	0	-	-	kinase FERONIA [Glycine soja]	XP_020233031.1receptor-like protein kinase FERONIA [Cajanus cajan]/KYP49602.1Receptor-like protein kinase FERONIA [Cajanus cajan]	8.1e-168	1	495.738	XP_020233031.1;KYP49602.1	-	-	-	-
CC_TR1222|c0_g1_i1_len=498	340	300	200	236	199.758	348.198	-cytochrome b5 reductase	XP_020231554.1NADH-cytochrome b5 reductase-like protein [Cajanus cajan]/KYP51122.1NADH-cytochrome b5 reductase-like protein [Cajanus cajan]	9.8e-94	1	284.263	KYP51122.1;XP_020231554.1	-	-	-	-
CC_TR12222|c0_g1_i1_len=314	18	40	0	0	-	-	---NA---						-	-	-	-
CC_TR12224|c0_g2_i1_len=1319	308	360	94	96	87.0671	361.426	inorganic phosphate transporter 1-4-like	gi|1150135764|ref|XP_020211434.1|inorganic phosphate transporter 1-4-like [Cajanus cajan]/gi|1012359547|gb|KYP70731.1|Inorganic phosphate transporter 1-4 [Cajanus cajan]/gi|1150135762|ref|XP_020211433.1|inorganic phosphate transporter 1-4-like [Cajanus cajan]	0	1	814.683	XP_020211433.1;XP_020211434.1;KYP70731.1	GO:0006817-phosphate ion transport,GO:0055085-transmembrane transport	GO:0005315-inorganic phosphate transmembrane transporter activity	GO:0016021-integral to membrane	-
CC_TR12225|c0_g1_i1_len=550	24	26	58	84	65.0417	27.0933	XP_020219506.1uncharacterized protein LOC109802520	XP_020219506.1uncharacterized protein LOC109802520 [Cajanus cajan]	4e-133	1	387.111	XP_020219506.1	-	-	-	-
CC_TR12225|c0_g2_i1_len=427	16	16	24	50	33.88	17.3671	KYP64148.1hypothetical protein KK1_018737, partial	KYP64148.1hypothetical protein KK1_018737, partial [Cajanus cajan]	4e-94	1	285.804	KYP64148.1	-	-	-	-
CC_TR12226|c0_g1_i1_len=491	10	26	10	8	-	-	regulatory gene2 [Vigna radiata radiata]	KYP62392.1hypothetical protein KK1_016924 [Cajanus cajan]	5.7e-94	0.9816	298.13	KYP62392.1	-	-	-	-
CC_TR12231|c0_g2_i1_len=378	26	18	50	28	35.7708	24.0509	: esterase-like	KYP45654.1Esterase [Cajanus cajan]	1.5e-77	1	243.432	KYP45654.1	GO:0006629-lipid metabolic process	GO:0016788-hydrolase activity, acting on ester bonds	-	-
CC_TR12232|c0_g1_i1_len=718	34	36	0	0	-	-	---NA---						-	-	-	-
CC_TR12233|c0_g1_i1_len=240	8	12	2	2	-	-	ase [Ricinus communis]	XP_020221912.1aspartic proteinase-like [Cajanus cajan]/KYP62747.1Aspartic proteinase [Cajanus cajan]/XP_020221911.1aspartic proteinase-like [Cajanus cajan]	7.3e-42	1	152.14	KYP62747.1;XP_020221911.1;XP_020221912.1	-	-	-	-
CC_TR12234|c0_g2_i1_len=1012	632	666	1306	1292	1190.58	703.726	LST8 homolog isoform X1 [Cucurbita moschata]	XP_020232302.1protein LST8 homolog [Cajanus cajan]/KYP50366.1Protein LST8 isogeny [Cajanus cajan]	3.6e-170	1	484.952	XP_020232302.1;KYP50366.1	-	-	-	-
CC_TR12235|c0_g1_i1_len=761	86	102	252	276	241.933	101.69	factor ICE1	XP_020204310.1transcription factor ICE1-like [Cajanus cajan]	1.4e-146	0.9957	424.476	XP_020204310.1	-	GO:0046983-protein dimerization activity	-	-
CC_TR12236|c0_g1_i1_len=873	548	638	1020	1062	954.048	641.743	beta hydrolase domain-containing 17B-like	XP_020235779.1protein ABHD17B-like isoform X1 [Cajanus cajan]	3.9e-145	1	422.55	XP_020235779.1	-	-	-	-
CC_TR12237|c0_g2_i1_len=1708	600	718	520	562	495.787	712.784	fructokinase- chloroplastic	XP_020204251.1probable fructokinase-6, chloroplastic [Cajanus cajan]/KYP73046.1putative fructokinase-4 [Cajanus cajan]	0	0.896	633.639	KYP73046.1;XP_020204251.1	GO:0006014-D-ribose metabolic process,GO:0016310-phosphorylation	GO:0004747-ribokinase activity	-	map00030:Pentose phosphate pathway(deoxyribokinase[ec:2.7.1.15])
CC_TR12238|c0_g1_i1_len=691	224	270	98	108	94.3896	267.121	ase 1	KYP66627.1Aspartic proteinase-like protein 1 [Cajanus cajan]	1.3e-115	1	347.821	KYP66627.1	GO:0006508-proteolysis	GO:0004190-aspartic-type endopeptidase activity	-	-
CC_TR1224|c0_g1_i1_len=741	76	64	30	32	28.4097	76.2378	NETWORKED 1D [Glycine max]	KYP46069.1hypothetical protein KK1_032376 [Cajanus cajan]	1.1e-84	1	186.037	KYP46069.1	-	-	-	-
CC_TR12241|c0_g2_i1_len=312	16	16	0	8	-	-	probable serine/threonine-protein kinase PBL7	gi|1012364751|gb|KYP75933.1|Serine/threonine-protein kinase PBS1 [Cajanus cajan]/gi|1150125584|ref|XP_020210372.1|probable serine/threonine-protein kinase PBL7 [Cajanus cajan]	3.4e-66	1	216.853	XP_020210372.1;KYP75933.1	-	-	-	-
CC_TR12242|c0_g1_i1_len=450	46	36	30	6	-	-	D delta	XP_020218200.1phospholipase D delta [Cajanus cajan]	5.3e-73	1	243.817	XP_020218200.1	-	-	-	-
CC_TR12243|c0_g1_i1_len=390	46	36	0	0	-	-	---NA---						-	-	-	-
CC_TR12244|c0_g2_i1_len=1548	148	158	76	82	72.3979	165.859	209 [Glycine soja]	XP_020214103.1transmembrane protein 209 [Cajanus cajan]/KYP68487.1Transmembrane protein 209 family [Cajanus cajan]	0	1	798.505	KYP68487.1;XP_020214103.1	-	-	-	-
CC_TR12245|c0_g1_i1_len=457	28	40	0	0	-	-	---NA---						-	-	-	-
CC_TR12248|c0_g1_i1_len=990	74	100	0	2	-	-	putative F-box protein PP2-B12	gi|1150139367|ref|XP_020213402.1|putative F-box protein PP2-B12 [Cajanus cajan]/gi|1012360680|gb|KYP71864.1|F-box protein PP2-B1 [Cajanus cajan]	0	1	512.686	XP_020213402.1;KYP71864.1	-	-	-	-
CC_TR12248|c0_g2_i1_len=554	24	28	0	2	-	-	putative F-box protein PP2-B12	gi|1150139367|ref|XP_020213402.1|putative F-box protein PP2-B12 [Cajanus cajan]/gi|1012360680|gb|KYP71864.1|F-box protein PP2-B1 [Cajanus cajan]	4.2e-73	1	232.261	XP_020213402.1;KYP71864.1	-	-	-	-
CC_TR12249|c0_g2_i1_len=304	40	30	18	8	-	-	-like homeodomain 7 [Glycine max]	KYP64626.1BEL1-like homeodomain protein 7 [Cajanus cajan]	3.4e-42	1	155.221	KYP64626.1	-	-	-	-
CC_TR1225|c0_g2_i1_len=578	48	18	10	18	12.8217	36.4613	family [Medicago truncatula]	KYP62920.1hypothetical protein KK1_017480 [Cajanus cajan]/XP_020221437.1uncharacterized protein LOC109804081 [Cajanus cajan]	3.2e-112	1	350.903	KYP62920.1;XP_020221437.1	-	-	-	-
CC_TR12252|c0_g1_i1_len=246	32	24	32	32	29.3287	30.5636	: serine threonine- kinase SRK2E-like [Nicotiana tomentosiformis]	KEH40740.1sucrose nonfermenting 1(SNF1)-related kinase [Medicago truncatula]	2.5e-54	1	180.259	KEH40740.1	-	-	-	-
CC_TR12253|c0_g1_i1_len=743	248	304	540	522	486.694	298.385	XP_020210141.1uncharacterized protein LOC109795129	XP_020210141.1uncharacterized protein LOC109795129 [Cajanus cajan]	1.3e-102	1	320.857	XP_020210141.1	-	-	-	-
CC_TR12254|c0_g1_i1_len=787	56	48	0	0	-	-	---NA---						-	-	-	-
CC_TR12256|c0_g1_i1_len=245	14	10	0	0	-	-	---NA---						-	-	-	-
CC_TR12256|c0_g2_i1_len=372	20	16	0	0	-	-	---NA---						-	-	-	-
CC_TR12257|c0_g1_i1_len=1306	638	624	62	58	54.996	685.215	hypothetical protein CR513_48466, partial	gi|1445377389|gb|RDX72097.1|hypothetical protein CR513_48466, partial [Mucuna pruriens]	5.2e-18	0.8906	92.0485	RDX72097.1	-	-	-	-
CC_TR12257|c0_g2_i1_len=895	752	744	146	142	131.984	812.083	uncharacterized protein LOC109797465	gi|1150138819|ref|XP_020213103.1|uncharacterized protein LOC109797465 [Cajanus cajan]/gi|1012359614|gb|KYP70798.1|hypothetical protein KK1_010033 [Cajanus cajan]	1.1e-41	1	148.673	XP_020213103.1;KYP70798.1	-	-	-	-
CC_TR12258|c0_g1_i1_len=767	44	64	0	0	-	-	bfr2 [Glycine max]	XP_020217808.1uncharacterized protein LOC109801205 [Cajanus cajan]/KYP66161.1hypothetical protein KK1_012445 [Cajanus cajan]	2.3e-107	0.952	320.087	XP_020217808.1;KYP66161.1	-	-	-	-
CC_TR12259|c0_g1_i1_len=801	124	138	0	0	-	-	1C3 [Glycine soja]	KYP76278.1UPF0497 membrane protein 1 [Cajanus cajan]/XP_020202452.1CASP-like protein 1C2 [Cajanus cajan]	5.8e-58	1	171.014	XP_020202452.1;KYP76278.1	-	-	-	-
CC_TR12259|c0_g1_i2_len=692	154	170	0	2	-	-	CASP-like protein 1C3	gi|1150124737|ref|XP_020202452.1|CASP-like protein 1C2 [Cajanus cajan]/gi|1012365096|gb|KYP76278.1|UPF0497 membrane protein 1 [Cajanus cajan]	4.8e-80	1	246.128	XP_020202452.1;KYP76278.1	-	-	-	-
CC_TR12259|c0_g1_i3_len=616	64	56	0	0	-	-	1C3 [Glycine soja]	KYP76278.1UPF0497 membrane protein 1 [Cajanus cajan]/XP_020202452.1CASP-like protein 1C2 [Cajanus cajan]	1.1e-28	0.975	83.1889	XP_020202452.1;KYP76278.1	-	-	-	-
CC_TR1226|c0_g1_i1_len=882	44	28	102	86	86.1722	39.4182	EFR3-like B [Glycine soja]	XP_020214882.1uncharacterized protein LOC109798874 [Cajanus cajan]	0	1	556.984	XP_020214882.1	-	-	-	-
CC_TR12262|c0_g1_i2_len=885	70	88	80	74	70.5793	85.3651	callose synthase 8	XP_020233589.1putative callose synthase 8 [Cajanus cajan]/KYP48907.1Putative callose synthase 8 [Cajanus cajan]	6.9e-177	1	545.814	XP_020233589.1;KYP48907.1	-	-	-	-
CC_TR12265|c0_g2_i1_len=528	40	38	0	2	-	-	---NA---						-	-	-	-
CC_TR12265|c0_g3_i1_len=396	22	30	0	0	-	-	---NA---						-	-	-	-
CC_TR12269|c0_g1_i1_len=322	30	20	34	24	26.5911	27.35	phosphatase 2C 59 [Glycine soja]	XP_020237884.1probable protein phosphatase 2C 59 [Cajanus cajan]/KYP44216.1putative protein phosphatase 2C 59 [Cajanus cajan]	7.8e-70	1	220.32	XP_020237884.1;KYP44216.1	-	-	-	-
CC_TR1227|c1_g1_i1_len=398	6	22	6	0	-	-	IMPAIRED IN BABA-INDUCED STERILITY 1 isoform X2 [Glycine max]	XP_020218832.1probable serine/threonine-protein kinase At1g54610 isoform X2 [Cajanus cajan]	1.8e-35	1	139.043	XP_020218832.1	-	-	-	-
CC_TR12271|c0_g2_i1_len=494	6	26	2	4	-	-	XP_020239657.1uncharacterized protein LOC109818567 isoform X1 [Cajanus cajan]	XP_020239660.1uncharacterized protein LOC109818567 isoform X1 [Cajanus cajan]/XP_020239657.1uncharacterized protein LOC109818567 isoform X1 [Cajanus cajan]/XP_020239659.1uncharacterized protein LOC109818567 isoform X1 [Cajanus cajan]/XP_020239658.1uncharacterized protein LOC109818567 isoform X1 [Cajanus cajan]	1.4e-24	1	109.383	XP_020239657.1;XP_020239658.1;XP_020239660.1;XP_020239659.1	-	-	-	-
CC_TR12272|c0_g1_i1_len=513	160	144	0	0	-	-	carboxyl-terminal hydrolase 12	XP_025983171.1uncharacterized protein LOC113000713 [Glycine max]	2.2e-08	0.5625	62.7734	XP_025983171.1	-	-	-	-
CC_TR12273|c0_g2_i1_len=1044	50	60	46	46	42.16	59.4855	3-beta-glucosyltransferase UGT80A2-like	XP_020234759.1sterol 3-beta-glucosyltransferase UGT80A2-like [Cajanus cajan]	0	1	695.656	XP_020234759.1	-	-	-	-
CC_TR12274|c0_g1_i1_len=559	26	38	338	342	311.612	34.4775	probable serine/threonine-protein kinase PBL2 isoform X3	gi|1012345626|gb|KYP56818.1|putative serine/threonine-protein kinase NAK [Cajanus cajan]	6.7e-96	1	288.886	KYP56818.1	-	-	-	-
CC_TR12275|c0_g1_i1_len=634	50	54	20	18	17.4163	56.3575	- -binding domain-containing 3-like isoform X1	KYP52410.1Acyl-CoA-binding domain-containing protein 3 [Cajanus cajan]	2.8e-91	1	278.87	KYP52410.1	-	GO:0000062-fatty-acyl-CoA binding	-	-
CC_TR12276|c0_g1_i1_len=1553	752	710	410	364	354.749	794.358	mobility group B 9	KYP64794.1AT-rich interactive domain-containing protein 2 [Cajanus cajan]/XP_020220085.1high mobility group B protein 9 [Cajanus cajan]	0	1	522.702	XP_020220085.1;KYP64794.1	-	-	-	-
CC_TR12276|c0_g1_i2_len=1425	820	804	494	440	428.08	881.723	mobility group B 9	KYP64794.1AT-rich interactive domain-containing protein 2 [Cajanus cajan]/XP_020220085.1high mobility group B protein 9 [Cajanus cajan]	0	1	626.706	XP_020220085.1;KYP64794.1	-	-	-	-
CC_TR12277|c0_g1_i1_len=640	106	114	176	182	164.05	119.228	transporter 7	KHN26745.1Potassium transporter 7 [Glycine soja]	6e-89	0.9942	270.781	KHN26745.1	-	-	-	-
CC_TR12278|c1_g1_i1_len=243	8	4	18	8	-	-	-ubiquinone oxidoreductase chain 2	RWR91001.1NADH-ubiquinone oxidoreductase chain 2 [Cinnamomum micranthum f. kanehirae]/RWR98047.1NADH-ubiquinone oxidoreductase chain 2 [Cinnamomum micranthum f. kanehirae]	2.2e-22	0.8596	94.3597	RWR91001.1;RWR98047.1	-	-	-	-
CC_TR12279|c0_g2_i1_len=679	64	64	22	26	21.9917	69.4684	INVOLVED IN DE NOVO 2-like isoform X1 [Glycine soja]	XP_020233961.1protein INVOLVED IN DE NOVO 2-like isoform X2 [Cajanus cajan]	2e-96	1	312.768	XP_020233961.1	-	-	-	-
CC_TR1228|c0_g1_i1_len=869	372	436	240	216	208.996	437.151	-associated 2-2 isoform X1 [Glycine max]	XP_020234986.1vesicle-associated protein 2-2-like [Cajanus cajan]	6e-98	1	305.064	XP_020234986.1	-	-	-	-
CC_TR1228|c0_g2_i1_len=352	104	118	66	36	46.7786	120.185	-associated 2-2 isoform X1 [Glycine max]	KYP74412.1Vesicle-associated membrane protein-associated protein SCS2 [Cajanus cajan]	4.3e-52	1	181.03	KYP74412.1	-	-	-	-
CC_TR12285|c0_g1_i1_len=632	40	46	0	0	-	-	light chain alkali isoform X2	XP_026294125.1myosin light chain alkali isoform X2 [Frankliniella occidentalis]	2.9e-40	0.9605	144.436	XP_026294125.1	-	-	-	-
CC_TR12286|c0_g1_i1_len=299	14	24	0	0	-	-	---NA---						-	-	-	-
CC_TR12287|c0_g2_i1_len=672	158	164	42	24	30.2668	174.628	ribonuclease III domain-containing protein RNC1, chloroplastic	gi|571436061|ref|XP_006573654.1|ribonuclease III domain-containing protein RNC1, chloroplastic isoform X4 [Glycine max]	5.8e-07	1	56.6102	XP_006573654.1	-	-	-	-
CC_TR1229|c0_g1_i1_len=268	8	18	0	0	-	-	---NA---						-	-	-	-
CC_TR1229|c0_g2_i1_len=484	40	56	2	2	-	-	diacylglycerol O-acyltransferase 1 isoform X1	gi|1012351066|gb|KYP62255.1|Diacylglycerol O-acyltransferase 1 [Cajanus cajan]/gi|1150158774|ref|XP_020221831.1|diacylglycerol O-acyltransferase 1C isoform X1 [Cajanus cajan]	8.2e-06	1	55.4546	XP_020221831.1;KYP62255.1	-	-	-	-
CC_TR12290|c0_g1_i1_len=697	90	116	14	10	11.0031	111.245	CBL-interacting serine/threonine-protein kinase 10	gi|1150126215|ref|XP_020213562.1|CBL-interacting serine/threonine-protein kinase 10-like [Cajanus cajan]	1.1e-23	1	108.612	XP_020213562.1	-	-	-	-
CC_TR12291|c0_g1_i1_len=504	46	58	24	40	29.3094	56.1864	---NA---						-	-	-	-
CC_TR12292|c0_g1_i2_len=636	46	66	2	0	-	-	GDSL esterase/lipase At5g37690	gi|1012330704|gb|KYP42213.1|GDSL esterase/lipase At5g37690 family [Cajanus cajan]/gi|1150106791|ref|XP_020239649.1|GDSL esterase/lipase At5g37690 [Cajanus cajan]	5.9e-153	1	437.573	XP_020239649.1;KYP42213.1	GO:0006629-lipid metabolic process	GO:0016788-hydrolase activity, acting on ester bonds	-	-
CC_TR12295|c0_g1_i1_len=1558	136	154	0	0	-	-	-box kelch-repeat At3g23880-like [Glycine soja]	KYP76453.1F-box/kelch-repeat protein At3g06240 [Cajanus cajan]/XP_020211182.1F-box/kelch-repeat protein At3g23880-like [Cajanus cajan]/XP_020211189.1F-box/kelch-repeat protein At3g23880-like [Cajanus cajan]/XP_020211176.1F-box/kelch-repeat protein At3g23880-like [Cajanus cajan]	0	1	768.459	XP_020211176.1;XP_020211189.1;KYP76453.1;XP_020211182.1	-	-	-	-
CC_TR12296|c0_g1_i1_len=293	16	8	20	12	-	-	ubiquitin- ligase AIRP2-like isoform X2	KYP63523.1RING finger protein 141 family [Cajanus cajan]	2.7e-52	1	173.326	KYP63523.1	-	-	-	-
CC_TR12296|c0_g2_i1_len=979	52	94	40	40	36.6608	78.3391	finger 141 family [Cajanus cajan]	KYP53818.1RING finger protein 141 family [Cajanus cajan]/XP_020229047.1uncharacterized protein LOC109810079 [Cajanus cajan]	5.4e-148	1	425.631	KYP53818.1;XP_020229047.1	-	-	-	-
CC_TR12297|c0_g1_i1_len=529	30	42	0	0	-	-	---NA---						-	-	-	-
CC_TR123|c0_g1_i1_len=1367	1016	1138	1248	1246	1142.9	1166.41	-sulfoquinovose chloroplastic	XP_020206372.1UDP-sulfoquinovose synthase, chloroplastic-like [Cajanus cajan]/XP_020234489.1UDP-sulfoquinovose synthase, chloroplastic-like [Cajanus cajan]	0	1	706.442	XP_020234489.1;XP_020206372.1	GO:0044237-cellular metabolic process	GO:0050662-coenzyme binding,GO:0003824-catalytic activity	-	-
CC_TR123|c0_g2_i1_len=1842	1594	1750	1902	1832	1711.23	1811.53	-sulfoquinovose chloroplastic	XP_020206372.1UDP-sulfoquinovose synthase, chloroplastic-like [Cajanus cajan]/XP_020234489.1UDP-sulfoquinovose synthase, chloroplastic-like [Cajanus cajan]	0	1	959.903	XP_020234489.1;XP_020206372.1	-	-	-	-
CC_TR1230|c0_g2_i1_len=648	62	70	0	0	-	-	N-methyltransferase-like isoform X2	KYP65497.1Phosphoethanolamine N-methyltransferase [Cajanus cajan]	5.2e-122	1	363.229	KYP65497.1	-	-	-	-
CC_TR12300|c0_g2_i1_len=595	118	168	90	98	86.1433	154.149	-type lectin S-receptor-like serine threonine- kinase At4g27290	XP_020222720.1G-type lectin S-receptor-like serine/threonine-protein kinase At4g27290 [Cajanus cajan]	4.7e-97	1	308.531	XP_020222720.1	-	-	-	-
CC_TR12301|c0_g2_i1_len=551	658	828	170	174	157.637	802.849	nuclear transport factor 2 (NTF2) family protein	gi|1150160273|ref|XP_020222631.1|uncharacterized protein LOC109805087 [Cajanus cajan]/gi|1012349503|gb|KYP60693.1|hypothetical protein KK1_023104 [Cajanus cajan]	3.3e-52	1	175.637	KYP60693.1;XP_020222631.1	-	-	-	-
CC_TR12302|c0_g1_i1_len=879	114	126	18	26	20.1538	129.997	SPX domain-containing protein 2-like	gi|1150104823|ref|XP_020238580.1|SPX domain-containing protein 2-like [Cajanus cajan]	2.3e-70	1	227.254	XP_020238580.1	-	-	-	-
CC_TR12302|c0_g1_i2_len=970	98	116	16	22	17.4067	115.758	SPX domain-containing protein 2-like	gi|1150104823|ref|XP_020238580.1|SPX domain-containing protein 2-like [Cajanus cajan]	9.2e-51	1	137.502	XP_020238580.1	-	-	-	-
CC_TR12304|c0_g1_i1_len=551	22	30	0	0	-	-	---NA---						-	-	-	-
CC_TR12305|c0_g1_i1_len=622	1672	1742	2	2	-	-	Phospho-N-acetylmuramoyl-pentapeptide-transferase, putative	gi|1150087668|ref|XP_020229481.1|LOW QUALITY PROTEIN: uncharacterized protein LOC109810425 [Cajanus cajan]	2.8e-19	0.9811	61.6178	XP_020229481.1	-	-	-	-
CC_TR12305|c0_g2_i1_len=537	2154	2290	2	2	-	-	hypothetical protein KK1_024777	gi|1012342200|gb|KYP53396.1|hypothetical protein KK1_024777 [Cajanus cajan]	4.3e-11	1	65.4698	KYP53396.1	-	-	-	-
CC_TR12306|c0_g1_i1_len=486	42	26	0	0	-	-	regulatory light chain 2-like	XP_026287613.1myosin regulatory light chain 2-like [Frankliniella occidentalis]	6e-27	0.9322	108.997	XP_026287613.1	-	-	-	-
CC_TR12307|c0_g2_i1_len=538	92	74	4	2	-	-	transmembrane protein, putative	gi|1445368757|gb|RDX66020.1|hypothetical protein CR513_55252, partial [Mucuna pruriens]	4.9e-19	0.9149	85.8853	RDX66020.1	-	-	-	-
CC_TR12308|c0_g1_i1_len=335	44	50	64	66	59.5714	50.8875	response factor 1-like	RZB76167.1Auxin response factor 1 isoform C [Glycine soja]	5.5e-60	1	202.216	RZB76167.1	-	-	-	-
CC_TR12310|c0_g1_i2_len=2069	20098	21158	384	406	361.999	22367.9	F-box/kelch-repeat protein At1g67480	gi|1012341751|gb|KYP52951.1|F-box/kelch-repeat protein At1g67480 family [Cajanus cajan]/gi|1150088405|ref|XP_020229856.1|F-box/kelch-repeat protein At1g67480 [Cajanus cajan]	0	1	804.283	XP_020229856.1;KYP52951.1	-	-	-	-
CC_TR12311|c0_g1_i1_len=882	792	838	728	730	668.141	883.653	-responsive transcription factor RAP2-12-like isoform X1 [Arachis hypogaea]	XP_020213035.1ethylene-responsive transcription factor RAP2-12-like [Cajanus cajan]/KYP72033.1Ethylene-responsive transcription factor RAP2-12 [Cajanus cajan]	7.5e-166	1	474.167	KYP72033.1;XP_020213035.1	-	-	-	-
CC_TR12311|c0_g2_i1_len=1770	726	764	650	640	591.168	807.843	-responsive transcription factor 1 [Glycine soja]	XP_020213035.1ethylene-responsive transcription factor RAP2-12-like [Cajanus cajan]/KYP72033.1Ethylene-responsive transcription factor RAP2-12 [Cajanus cajan]	1.6e-126	1	385.956	KYP72033.1;XP_020213035.1	-	-	-	-
CC_TR12312|c0_g1_i1_len=340	54	72	0	0	-	-	AUXIN RESPONSE 4	XP_020212980.1protein AUXIN RESPONSE 4 [Cajanus cajan]	6e-32	1	126.716	XP_020212980.1	-	-	-	-
CC_TR12313|c0_g1_i2_len=498	166	182	0	0	-	-	reticulum histidine-rich calcium-binding -like	XP_020234881.1uncharacterized protein DDB_G0290685-like [Cajanus cajan]	1.7e-56	1	184.882	XP_020234881.1	-	-	-	-
CC_TR12314|c0_g1_i1_len=1004	78	74	50	44	43.0837	82.5793	-arginine 55-like [Glycine soja]	XP_020234669.1serine/arginine-rich splicing factor 4-like [Cajanus cajan]/XP_020234652.1serine/arginine-rich splicing factor 4-like [Cajanus cajan]/XP_020234661.1serine/arginine-rich splicing factor 4-like [Cajanus cajan]	1.7e-179	1	522.316	XP_020234661.1;XP_020234669.1;XP_020234652.1	-	-	-	-
CC_TR12315|c0_g1_i1_len=1399	1558	1678	664	588	573.833	1753.68	carboxyl carrier of acetyl- carboxylase	XP_020237230.1uncharacterized protein LOC109816572 [Cajanus cajan]	0	1	535.413	XP_020237230.1	-	-	-	-
CC_TR12316|c0_g2_i1_len=257	14	14	0	0	-	-	---NA---						-	-	-	-
CC_TR12317|c0_g2_i1_len=746	294	396	82	78	73.3265	372.297	F-box protein SKIP17	gi|1150105002|ref|XP_020238680.1|F-box protein At4g02733-like [Cajanus cajan]	1.9e-19	1	97.4413	XP_020238680.1	-	-	-	-
CC_TR12319|c0_g1_i1_len=549	102	104	20	34	24.7292	111.758	Transcription factor MYC2	gi|1150118328|ref|XP_020206974.1|transcription factor MYC2-like [Cajanus cajan]/gi|1012322231|gb|KYP34575.1|Transcription factor MYC2 [Cajanus cajan]	1.3e-43	1	162.925	KYP34575.1;XP_020206974.1	-	-	-	-
CC_TR12320|c0_g1_i1_len=547	26	36	0	0	-	-	---NA---						-	-	-	-
CC_TR12322|c0_g1_i1_len=232	24	24	0	2	-	-	Cellulose synthase-like protein H1	gi|1012332175|gb|KYP43617.1|Cellulose synthase-like protein H1 [Cajanus cajan]	4.4e-18	1	86.6557	KYP43617.1	-	-	-	-
CC_TR12323|c0_g1_i1_len=390	10	22	2	0	-	-	heavy metal-associated isoprenylated plant protein 3-like	gi|1150156052|ref|XP_020220394.1|heavy metal-associated isoprenylated plant protein 7-like isoform X2 [Cajanus cajan]	2.7e-36	1	134.42	XP_020220394.1	GO:0030001-metal ion transport	GO:0046872-metal ion binding	-	-
CC_TR12324|c0_g1_i1_len=316	30	32	158	170	150.295	33.606	---NA---						-	-	-	-
CC_TR12326|c0_g1_i1_len=859	70	52	142	174	144.772	66.5971	XP_020217239.1uncharacterized protein LOC109800778 isoform X2	XP_020217239.1uncharacterized protein LOC109800778 isoform X2 [Cajanus cajan]	5.1e-104	1	341.273	XP_020217239.1	-	-	-	-
CC_TR12327|c0_g1_i1_len=536	128	156	82	116	90.6947	153.534	---NA---						-	-	-	-
CC_TR12328|c0_g1_i1_len=631	190	148	58	54	51.33	184.338	-activated kinase 20-like isoform X2	XP_020223876.1mitogen-activated protein kinase 10-like isoform X4 [Cajanus cajan]	7.3e-54	0.9904	189.889	XP_020223876.1	-	-	-	-
CC_TR12328|c0_g2_i1_len=433	238	206	106	82	86.1818	241.653	-activated kinase 20-like isoform X2	XP_020223876.1mitogen-activated protein kinase 10-like isoform X4 [Cajanus cajan]	3.6e-86	1	270.781	XP_020223876.1	-	-	-	-
CC_TR1233|c0_g1_i1_len=350	18	22	16	18	15.5784	21.6233	FYVE PHD zinc finger superfamily [Theobroma cacao]	RDX86470.1Pentatricopeptide repeat-containing protein DOT4, chloroplastic, partial [Mucuna pruriens]	2.5e-17	1	87.0409	RDX86470.1	-	-	-	-
CC_TR1233|c0_g2_i1_len=246	2	14	0	0	-	-	---NA---						-	-	-	-
CC_TR12331|c0_g1_i1_len=502	26	30	0	0	-	-	SIEVE ELEMENT OCCLUSION B-like	KYP46369.1hypothetical protein KK1_032016 [Cajanus cajan]/XP_020235953.1protein SIEVE ELEMENT OCCLUSION B-like [Cajanus cajan]	2.4e-06	0.8056	57.3806	XP_020235953.1;KYP46369.1	-	-	-	-
CC_TR12331|c0_g2_i1_len=563	28	34	0	0	-	-	SIEVE ELEMENT OCCLUSION B-like	KYP46369.1hypothetical protein KK1_032016 [Cajanus cajan]/XP_020235953.1protein SIEVE ELEMENT OCCLUSION B-like [Cajanus cajan]	8.6e-11	0.8182	70.8626	XP_020235953.1;KYP46369.1	-	-	-	-
CC_TR12333|c0_g2_i1_len=433	22	30	0	0	-	-	rRNA methylase ytqB [Glycine soja]	GAU48900.1hypothetical protein TSUD_98910 [Trifolium subterraneum]	1.6e-54	0.9065	176.407	GAU48900.1	-	-	-	-
CC_TR12334|c0_g2_i1_len=483	86	82	42	58	45.8068	91.2629	: ataxin-7 3 isoform X1 [Vigna angularis]	KYP47542.1hypothetical protein KK1_030812 [Cajanus cajan]	3.8e-31	1	117.087	KYP47542.1	-	-	-	-
CC_TR12335|c0_g3_i1_len=2091	184	158	170	164	153.066	186.167	6 [Glycine soja]	KYP66767.1Nucleolar protein 6 [Cajanus cajan]	0	1	1439.86	KYP66767.1	-	-	-	-
CC_TR12336|c0_g1_i1_len=464	28	12	0	0	-	-	dehydrogenase isoform X1	VDD63775.1unnamed protein product [Brassica oleracea]	0.00026	0.8235	50.8322	VDD63775.1	-	-	-	-
CC_TR12337|c0_g2_i1_len=389	182	252	146	110	117.358	234.044	-finger HCF222 [Glycine max]	KYP45079.1hypothetical protein KK1_033360 [Cajanus cajan]/XP_020237095.1uncharacterized protein LOC109816470 [Cajanus cajan]	1.4e-63	1	198.749	XP_020237095.1;KYP45079.1	-	-	-	-
CC_TR12338|c0_g1_i1_len=704	58	30	20	32	23.8151	48.3585	intermediate mitochondrial isoform X1 [Vigna unguiculata]	XP_020232733.1probable mitochondrial intermediate peptidase, mitochondrial isoform X1 [Cajanus cajan]	2.6e-115	0.9179	355.525	XP_020232733.1	-	-	-	-
CC_TR12338|c0_g1_i2_len=759	56	46	32	52	38.4698	55.5715	intermediate mitochondrial isoform X1 [Vigna unguiculata]	XP_020232733.1probable mitochondrial intermediate peptidase, mitochondrial isoform X1 [Cajanus cajan]	8.5e-175	0.984	508.449	XP_020232733.1	-	-	-	-
CC_TR12339|c0_g2_i1_len=573	52	54	42	42	38.4939	57.4858	family -like isoform X1 [Glycine soja]	XP_020236042.1protein Simiate isoform X1 [Cajanus cajan]/KYP46304.1UPF0436 protein C9orf6 isogeny [Cajanus cajan]	1.5e-103	1	305.834	KYP46304.1;XP_020236042.1	-	-	-	-
CC_TR12340|c0_g1_i1_len=832	70	90	0	0	-	-	folate-biopterin transporter 6 [Glycine soja]	KYP31993.1hypothetical protein KK1_047434 [Cajanus cajan]/XP_020208612.1probable folate-biopterin transporter 6 isoform X1 [Cajanus cajan]	2.1e-111	0.9395	339.732	XP_020208612.1;KYP31993.1	-	-	-	-
CC_TR12341|c0_g2_i1_len=673	420	488	88	70	72.4268	491.337	Epoxide hydrolase 2	gi|1012339772|gb|KYP50999.1|Epoxide hydrolase 2 [Cajanus cajan]/gi|1150092052|ref|XP_020231720.1|uncharacterized protein LOC109812214 [Cajanus cajan]	8.6e-47	1	166.777	XP_020231720.1;KYP50999.1	-	-	-	-
CC_TR12342|c0_g1_i1_len=377	60	74	48	42	41.2506	72.4253	H9 [Abrus precatorius]	KYP34866.1Thioredoxin H-type 9 [Cajanus cajan]	2.1e-46	1	155.992	KYP34866.1	GO:0006662-glycerol ether metabolic process,GO:0045454-cell redox homeostasis	GO:0009055-electron carrier activity,GO:0015035-protein disulfide oxidoreductase activity	-	-
CC_TR12343|c0_g1_i1_len=921	64	108	60	56	53.163	92.4071	XP_020236217.1uncharacterized protein LOC109815821 isoform X1	XP_020236217.1uncharacterized protein LOC109815821 isoform X1 [Cajanus cajan]	6.6e-112	1	350.903	XP_020236217.1	-	-	-	-
CC_TR12346|c0_g2_i1_len=544	42	78	4	0	-	-	---NA---						-	-	-	-
CC_TR12346|c0_g3_i1_len=707	38	84	8	0	-	-	---NA---						-	-	-	-
CC_TR12348|c0_g1_i1_len=637	50	40	0	0	-	-	KYP48696.1hypothetical protein KK1_029582	KYP48696.1hypothetical protein KK1_029582 [Cajanus cajan]	2.4e-40	0.7755	146.747	KYP48696.1	-	-	-	-
CC_TR12352|c0_g1_i1_len=327	10	10	78	52	59.6051	10.8544	Protein TIME FOR COFFEE	gi|1012363857|gb|KYP75040.1|Protein TIME FOR COFFEE [Cajanus cajan]	3.2e-21	0.9783	97.4413	KYP75040.1	-	-	-	-
CC_TR12352|c0_g2_i1_len=531	30	20	104	82	85.2629	27.35	TIME FOR COFFEE	KYP75040.1Protein TIME FOR COFFEE [Cajanus cajan]	3.5e-26	0.8871	114.775	KYP75040.1	-	-	-	-
CC_TR12354|c0_g1_i2_len=997	280	256	212	206	191.56	291.412	[Medicago truncatula]	XP_020229102.1uncharacterized protein LOC109810129 [Cajanus cajan]	3.8e-176	0.996	500.745	XP_020229102.1	-	-	-	-
CC_TR12355|c0_g1_i1_len=316	8	30	0	0	-	-	element Tf2	KYP75199.1Retrotransposable element Tf2 [Cajanus cajan]	3e-45	0.98	107.457	KYP75199.1	-	-	-	-
CC_TR12358|c0_g2_i1_len=652	148	196	166	160	149.4	185.67	1 [Glycine soja]	XP_020239168.1GEM-like protein 2 [Cajanus cajan]/KYP42764.1GEM-like protein 2 [Cajanus cajan]	2.2e-122	0.9941	355.14	XP_020239168.1;KYP42764.1	-	-	-	-
CC_TR12359|c0_g2_i1_len=944	268	302	152	96	113.716	308.624	import inner membrane translocase subunit TIM17-2-like	KYP61376.1hypothetical protein KK1_015864 [Cajanus cajan]/XP_020221195.1mitochondrial import inner membrane translocase subunit TIM17-2-like [Cajanus cajan]	5.8e-102	0.9064	306.99	XP_020221195.1;KYP61376.1	GO:0006886-intracellular protein transport	GO:0015450-P-P-bond-hydrolysis-driven protein transmembrane transporter activity	GO:0005744-mitochondrial inner membrane presequence translocase complex,GO:0016021-integral to membrane	-
CC_TR12360|c0_g1_i1_len=462	148	130	74	58	60.5096	151.262	subunit alpha-like isoform X1 [Abrus precatorius]	XP_020213461.1importin subunit alpha-1b-like [Cajanus cajan]/KYP71281.1Importin subunit alpha-1 [Cajanus cajan]	5.7e-103	1	314.309	KYP71281.1;XP_020213461.1	GO:0006606-protein import into nucleus	GO:0008565-protein transporter activity	GO:0005737-cytoplasm,GO:0005634-nucleus	-
CC_TR12362|c0_g1_i1_len=472	60	62	0	0	-	-	---NA---						-	-	-	-
CC_TR12363|c0_g1_i1_len=371	26	18	6	4	-	-	---NA---						-	-	-	-
CC_TR12363|c0_g2_i1_len=598	42	38	8	4	-	-	hypothetical protein VIGAN_08355600	gi|965610100|dbj|BAT96591.1|hypothetical protein VIGAN_08355600 [Vigna angularis var. angularis]	4.5e-05	0.68	50.447	BAT96591.1	-	-	-	-
CC_TR12364|c0_g1_i1_len=550	14	44	2	2	-	-	---NA---						-	-	-	-
CC_TR12364|c0_g3_i1_len=297	4	28	0	0	-	-	---NA---						-	-	-	-
CC_TR12367|c0_g1_i1_len=250	4	20	0	0	-	-	14 [Glycine soja]	XP_020214944.1scarecrow-like protein 31 isoform X2 [Cajanus cajan]	6.9e-14	0.881	75.485	XP_020214944.1	-	-	-	-
CC_TR12368|c0_g2_i1_len=269	6	14	0	0	-	-	(P)-binding domain containing	XP_020232422.1uncharacterized protein LOC109812787 [Cajanus cajan]	6.4e-18	1	86.2705	XP_020232422.1	-	-	-	-
CC_TR12370|c0_g1_i1_len=490	10	20	18	28	21.068	16.0678	: probable arabinosyltransferase ARAD1 [Vigna angularis]	RDX58114.1putative arabinosyltransferase ARAD1, partial [Mucuna pruriens]	2.7e-91	0.8834	281.182	RDX58114.1	-	-	-	-
CC_TR12374|c0_g1_i2_len=555	66	52	14	14	12.8313	64.3407	ubiquitin carboxyl-terminal hydrolase 12-like isoform X3	gi|1150159443|ref|XP_020222199.1|ubiquitin carboxyl-terminal hydrolase 12-like isoform X3 [Cajanus cajan]	1.4e-77	1	247.284	XP_020222199.1	-	-	-	-
CC_TR12376|c0_g3_i1_len=225	36	20	14	36	22.8866	30.7347	5 isoform X2	RYR07439.1hypothetical protein Ahy_B05g074786 isoform A [Arachis hypogaea]	5.4e-08	1	57.7658	RYR07439.1	-	-	-	-
CC_TR12377|c0_g1_i1_len=766	34	44	0	0	-	-	of constitutive active ROPs 3 isoform X2 [Vigna radiata radiata]	XP_020214763.1LOW QUALITY PROTEIN: interactor of constitutive active ROPs 3-like [Cajanus cajan]	4.2e-116	1	355.14	XP_020214763.1	-	-	-	-
CC_TR12377|c0_g2_i1_len=1251	52	76	68	90	72.3787	68.9551	: interactor of constitutive active ROPs 3-like [Vigna angularis]	XP_020224418.1interactor of constitutive active ROPs 3-like [Cajanus cajan]/XP_020224419.1interactor of constitutive active ROPs 3-like [Cajanus cajan]/XP_020224420.1interactor of constitutive active ROPs 3-like [Cajanus cajan]/XP_020224421.1interactor of constitutive active ROPs 3-like [Cajanus cajan]/XP_020224422.1interactor of constitutive active ROPs 3-like [Cajanus cajan]	0	0.965	618.616	XP_020224420.1;XP_020224418.1;XP_020224421.1;XP_020224419.1;XP_020224422.1	-	-	-	-
CC_TR12379|c0_g1_i1_len=272	12	16	0	0	-	-	---NA---						-	-	-	-
CC_TR12384|c0_g1_i1_len=267	4	18	4	4	-	-	of mRNA-decapping 4 [Glycine max]	XP_020204217.1uncharacterized protein At5g43822-like isoform X1 [Cajanus cajan]	1.3e-48	0.9419	162.155	XP_020204217.1	-	-	-	-
CC_TR12386|c0_g2_i1_len=319	38	36	2	2	-	-	---NA---						-	-	-	-
CC_TR12386|c0_g3_i1_len=506	72	42	50	22	33.0284	62.512	and PHD finger-containing 3	XP_020230550.1uncharacterized protein LOC109811272 [Cajanus cajan]	4.4e-50	1	182.57	XP_020230550.1	-	-	-	-
CC_TR12387|c0_g1_i1_len=531	478	510	82	100	83.3817	535.525	1308219BORF 2	gi|1150160150|ref|XP_020222564.1|uncharacterized protein LOC109805040 isoform X1 [Cajanus cajan]	2.7e-60	1	202.601	XP_020222564.1	-	-	-	-
CC_TR12388|c0_g1_i2_len=340	4	8	32	20	-	-	ROS1-like [Cajanus cajan]	XP_020239840.1protein ROS1-like [Cajanus cajan]/XP_020239839.1protein ROS1-like [Cajanus cajan]	5.7e-73	1	245.743	XP_020239839.1;XP_020239840.1	-	-	-	-
CC_TR1239|c0_g1_i1_len=941	76	68	38	52	41.2266	78.3231	PATTERNING FACTOR 1 isoform F [Glycine soja]	XP_020209557.1uncharacterized protein LOC109793717 isoform X1 [Cajanus cajan]/XP_020209044.1uncharacterized protein LOC109793717 isoform X1 [Cajanus cajan]	0	1	623.624	XP_020209044.1;XP_020209557.1	-	-	-	-
CC_TR12392|c0_g2_i1_len=1141	224	288	218	282	229.053	276.505	-6 fatty acid endoplasmic reticulum isozyme 2-like [Cajanus cajan]	XP_020210268.1omega-6 fatty acid desaturase, endoplasmic reticulum isozyme 2-like [Cajanus cajan]/XP_020210269.1omega-6 fatty acid desaturase, endoplasmic reticulum isozyme 2-like [Cajanus cajan]/XP_020210270.1omega-6 fatty acid desaturase, endoplasmic reticulum isozyme 2-like [Cajanus cajan]/XP_020210271.1omega-6 fatty acid desaturase, endoplasmic reticulum isozyme 2-like [Cajanus cajan]/XP_0202…	1.2e-73	1	243.817	KYP73945.1;XP_020210271.1;XP_020210268.1;XP_020210270.1;XP_020210269.1;XP_020210272.1	-	-	-	-
CC_TR12394|c0_g1_i1_len=540	282	310	168	154	147.577	320.693	repeat-containing thioredoxin TDX	XP_020215533.1TPR repeat-containing thioredoxin TDX [Cajanus cajan]	4.8e-42	0.9655	115.931	XP_020215533.1	-	-	-	-
CC_TR12395|c0_g1_i1_len=409	12	22	38	50	40.3125	18.2387	acyl-activating enzyme peroxisomal isoform X2	KYP45727.1Acetyl-coenzyme A synthetase 1 [Cajanus cajan]	2.7e-92	1	291.197	KYP45727.1	-	-	-	-
CC_TR12396|c0_g1_i1_len=959	384	412	166	186	161.284	431.408	#NAME?	KYP57652.1hypothetical protein KK1_003919 [Cajanus cajan]	6.2e-138	1	400.593	KYP57652.1	-	-	-	-
CC_TR12397|c0_g1_i2_len=316	14	16	0	0	-	-	---NA---						-	-	-	-
CC_TR12398|c0_g1_i1_len=819	88	76	14	30	20.1442	89.2631	hypothetical chloroplast RF19 (chloroplast)	gi|255637089|gb|ACU18876.1|unknown, partial [Glycine max]	1.9e-120	0.9581	355.525	ACU18876.1	-	-	-	-
CC_TR124|c0_g1_i2_len=495	254	304	40	52	42.1455	301.769	syntaxin/T-SNARE family protein	gi|1445424552|gb|RDY09273.1|hypothetical protein CR513_06370, partial [Mucuna pruriens]	2.2e-50	0.7576	176.792	RDY09273.1	-	-	-	-
CC_TR12402|c0_g1_i2_len=937	68	94	188	260	205.214	87.3649	protease chloroplastic-like	XP_020226977.1serine protease SPPA, chloroplastic-like [Cajanus cajan]	8e-161	1	472.626	XP_020226977.1	-	-	-	-
CC_TR12403|c0_g1_i1_len=953	60	34	12	24	16.4829	51.572	large subunit 16 (mitochondrion) [Raphanus sativus]	YP_005090475.1ribosomal protein L16 (mitochondrion) [Lotus japonicus]/AET62935.1ribosomal protein L16 (mitochondrion) [Lotus japonicus]	2.6e-119	0.9892	350.517	YP_005090475.1;AET62935.1	-	-	-	-
CC_TR12404|c0_g1_i1_len=648	922	1042	460	458	420.685	1063.34	: glycine-rich seleno -like	PON80859.1Selenoprotein SelK/SelG [Trema orientale]	2.4e-26	0.7375	77.411	PON80859.1	-	-	-	-
CC_TR12405|c0_g2_i1_len=492	56	72	0	0	-	-	---NA---						-	-	-	-
CC_TR12406|c0_g1_i1_len=373	26	18	30	42	32.9803	24.0509	tyrosine phosphatase PASTICCINO 2A	KYP42459.1Protein tyrosine phosphatase-like protein PASTICCINO 2A [Cajanus cajan]	5.2e-37	1	134.806	KYP42459.1	-	-	-	-
CC_TR12407|c0_g1_i1_len=457	40	64	172	174	158.556	55.9297	homolog [Cajanus cajan]	XP_020223972.1calnexin homolog [Cajanus cajan]/KYP59693.1Calnexin isogeny [Cajanus cajan]/KYP59711.1Calnexin isogeny [Cajanus cajan]/XP_020223971.1calnexin homolog [Cajanus cajan]	1.7e-98	0.9932	303.138	XP_020223971.1;XP_020223972.1;KYP59693.1;KYP59711.1	-	-	-	-
CC_TR12409|c0_g1_i1_len=1517	120	134	1048	1198	1029.07	137.552	alpha-1,4 glucan phosphorylase L isozyme, chloroplastic/amyloplastic	gi|1012349189|gb|KYP60379.1|hypothetical protein KK1_022782 [Cajanus cajan]/gi|1150159369|ref|XP_020222157.1|alpha-1,4 glucan phosphorylase L isozyme, chloroplastic/amyloplastic [Cajanus cajan]	0	1	899.427	XP_020222157.1;KYP60379.1	GO:0005975-carbohydrate metabolic process	GO:0008184-glycogen phosphorylase activity,GO:0030170-pyridoxal phosphate binding	-	-
CC_TR12410|c0_g3_i1_len=409	246	262	30	30	27.4956	275.361	60S ribosomal protein L39	gi|1334318812|gb|PNT33858.1|hypothetical protein POPTR_006G260900v3 [Populus trichocarpa]	1.5e-30	0.8657	114.775	PNT33858.1	-	-	-	-
CC_TR12412|c1_g1_i1_len=370	14	8	78	88	-	-	probable methyltransferase PMT19	gi|1012353871|gb|KYP65059.1|hypothetical protein KK1_019677 [Cajanus cajan]	6.9e-72	1	233.802	KYP65059.1	-	-	-	-
CC_TR12413|c0_g1_i1_len=364	16	22	0	0	-	-	proteasome non-ATPase regulatory subunit 6 homolog	KYP46602.126S proteasome non-ATPase regulatory subunit 6 [Cajanus cajan]	2.8e-50	1	168.318	KYP46602.1	-	-	-	-
CC_TR12414|c0_g1_i1_len=550	28	34	12	12	10.9982	33.5204	efflux transporter LSI2 isoform X1 [Glycine max]	XP_020239972.1putative transporter arsB [Cajanus cajan]	5.4e-118	1	354.369	XP_020239972.1	-	-	-	-
CC_TR12415|c0_g2_i1_len=482	36	34	0	0	-	-	XP_020208272.1uncharacterized protein LOC109793217	XP_020208272.1uncharacterized protein LOC109793217 [Cajanus cajan]	1.3e-26	1	114.775	XP_020208272.1	-	-	-	-
CC_TR12419|c0_g1_i1_len=814	76	60	22	36	26.5623	74.1524	dehydrogenase 7	KYP45606.1Cytokinin dehydrogenase 7 [Cajanus cajan]/XP_020236580.1cytokinin dehydrogenase 7 [Cajanus cajan]	5.5e-139	1	409.838	KYP45606.1;XP_020236580.1	-	-	-	-
CC_TR1242|c0_g1_i1_len=296	2	6	18	12	-	-	mismatch repair Msh3	KYP74886.1DNA mismatch repair protein Msh3 [Cajanus cajan]	2.7e-58	1	202.216	KYP74886.1	-	-	-	-
CC_TR12420|c0_g2_i1_len=1461	218	202	128	102	105.431	228.286	-box FBD LRR-repeat At1g13570-like [Arachis hypogaea]	XP_020206136.1F-box/FBD/LRR-repeat protein At1g13570-like [Cajanus cajan]/KYP35637.1F-box/FBD/LRR-repeat protein At1g13570 family [Cajanus cajan]	0	1	728.013	KYP35637.1;XP_020206136.1	-	-	-	-
CC_TR12422|c0_g2_i1_len=339	64	56	86	58	66.0231	65.2978	response factor 1-like isoform X1 [Abrus precatorius]	XP_020220288.1auxin response factor 1-like [Cajanus cajan]	3.3e-58	1	199.519	XP_020220288.1	-	-	-	-
CC_TR12423|c0_g1_i1_len=562	36	50	0	2	-	-	---NA---						-	-	-	-
CC_TR12423|c0_g2_i1_len=484	2	26	0	0	-	-	---NA---						-	-	-	-
CC_TR12425|c0_g1_i1_len=373	50	58	6	8	-	-	probable pre-mRNA-splicing factor ATP-dependent RNA helicase DEAH2 isoform X2	gi|1445361915|gb|RDX61594.1|putative pre-mRNA-splicing factor ATP-dependent RNA helicase DEAH2 [Mucuna pruriens]	1.1e-17	0.7627	88.1965	RDX61594.1	-	-	-	-
CC_TR12427|c0_g1_i1_len=421	66	96	0	0	-	-	---NA---						-	-	-	-
CC_TR12428|c0_g1_i1_len=931	224	308	304	336	293.248	286.931	KRH10694.1hypothetical protein GLYMA_15G063700	KRH10694.1hypothetical protein GLYMA_15G063700 [Glycine max]	2.4e-25	0.9417	107.457	KRH10694.1	-	-	-	-
CC_TR12429|c0_g1_i1_len=922	68	84	6	8	-	-	---NA---						-	-	-	-
CC_TR12431|c0_g1_i1_len=288	8	24	10	4	-	-	factor bHLH123 [Glycine soja]	KYP40817.1Transcription factor bHLH123 family [Cajanus cajan]/XP_020201919.1transcription factor bHLH112-like [Cajanus cajan]	3.6e-58	1	194.897	KYP40817.1;XP_020201919.1	-	-	-	-
CC_TR12434|c0_g1_i1_len=677	34	20	70	36	48.6165	29.6064	repeat-containing At3g05340	XP_020212279.1pentatricopeptide repeat-containing protein At3g05340 isoform X3 [Cajanus cajan]	2.2e-158	0.9956	461.07	XP_020212279.1	-	-	-	-
CC_TR12435|c0_g1_i1_len=328	180	226	200	222	193.359	219.361	--NADP reductase	XP_020216369.1ferredoxin--NADP reductase, leaf isozyme, chloroplastic [Cajanus cajan]/KYP66593.1hypothetical protein KK1_012890 [Cajanus cajan]	1.6e-33	1	102.449	KYP66593.1;XP_020216369.1	-	-	-	-
CC_TR12435|c0_g1_i2_len=423	176	236	180	176	163.145	222.318	--NADP leaf chloroplastic	RXH75009.1hypothetical protein DVH24_029730 [Malus domestica]	1.6e-62	0.7929	205.297	RXH75009.1	-	-	-	-
CC_TR12435|c0_g2_i1_len=300	422	540	358	378	337.256	519.575	--NADP leaf chloroplastic	XP_020216369.1ferredoxin--NADP reductase, leaf isozyme, chloroplastic [Cajanus cajan]/KYP66593.1hypothetical protein KK1_012890 [Cajanus cajan]	9.8e-65	1	208.764	KYP66593.1;XP_020216369.1	-	-	-	-
CC_TR12436|c0_g2_i1_len=840	86	72	0	0	-	-	Ole e I family allergen [Medicago truncatula]	XP_020230755.1uncharacterized protein LOC109811411 [Cajanus cajan]	9.3e-120	1	349.362	XP_020230755.1	-	-	-	-
CC_TR12438|c0_g1_i1_len=594	24	44	16	16	14.6643	36.4773	domain-interacting tail-anchored 2 isoform X1 [Glycine max]	XP_020203940.1WPP domain-interacting tail-anchored protein 2 isoform X2 [Cajanus cajan]	1.9e-26	1	116.316	XP_020203940.1	-	-	-	-
CC_TR12438|c0_g2_i1_len=934	92	104	124	146	123.704	106.117	domain-interacting tail-anchored 2 isoform X1 [Glycine max]	XP_020203938.1WPP domain-interacting tail-anchored protein 2 isoform X1 [Cajanus cajan]/XP_020203939.1WPP domain-interacting tail-anchored protein 2 isoform X1 [Cajanus cajan]	5.6e-86	1	228.024	XP_020203938.1;XP_020203939.1	-	-	-	-
CC_TR12439|c0_g1_i2_len=320	66	106	50	58	49.4825	92.4926	---NA---						-	-	-	-
CC_TR1244|c0_g1_i1_len=889	74	50	36	24	27.51	67.8109	IQ-DOMAIN 1-like isoform X1 [Glycine soja]	XP_020238990.1protein IQ-DOMAIN 1-like [Cajanus cajan]	2e-179	1	514.612	XP_020238990.1	-	-	-	-
CC_TR12443|c0_g1_i1_len=239	16	16	0	0	-	-	---NA---						-	-	-	-
CC_TR12447|c0_g1_i1_len=471	54	38	76	54	59.6003	50.2727	-related At4g19185-like [Glycine soja]	XP_020207285.1WAT1-related protein At4g19185-like isoform X2 [Cajanus cajan]	2.6e-51	1	177.178	XP_020207285.1	-	-	-	-
CC_TR12449|c0_g1_i1_len=552	76	58	4	0	-	-	WAS/WASL-interacting protein family member 3-like	gi|1012348255|gb|KYP59446.1|hypothetical protein KK1_014882, partial [Cajanus cajan]	1.7e-67	0.9124	211.846	KYP59446.1	-	-	-	-
CC_TR12449|c1_g1_i1_len=395	26	34	0	0	-	-	XP_020237412.1uncharacterized protein LOC109816735	XP_020237412.1uncharacterized protein LOC109816735 [Cajanus cajan]	3.3e-26	1	104.76	XP_020237412.1	-	-	-	-
CC_TR1245|c0_g1_i1_len=400	18	40	36	42	35.7371	31.0073	light cytoplasmic	XP_020223060.1dynein light chain, cytoplasmic-like [Cajanus cajan]	1.6e-80	1	243.432	XP_020223060.1	GO:0007017-microtubule-based process	-	GO:0005875-microtubule associated complex	-
CC_TR12450|c0_g1_i1_len=775	138	120	366	362	333.618	140.407	lumenal kDa chloroplastic	ESW17205.1hypothetical protein PHAVU_007G219800g [Phaseolus vulgaris]/XP_007145211.1hypothetical protein PHAVU_007G219800g [Phaseolus vulgaris]	1.5e-82	1	182.185	XP_007145211.1;ESW17205.1	-	-	-	-
CC_TR12450|c0_g1_i3_len=583	84	104	448	452	412.43	101.604	lumenal kDa chloroplastic	XP_020233370.1thylakoid lumenal 15.0 kDa protein 2, chloroplastic [Cajanus cajan]/KYP49158.1hypothetical protein KK1_029092 [Cajanus cajan]	1.9e-110	0.9937	324.709	KYP49158.1;XP_020233370.1	GO:0006098-pentose-phosphate shunt,GO:0006364-rRNA processing,GO:0009793-embryo development ending in seed dormancy,GO:0010027-thylakoid membrane organization,GO:0010228-vegetative to reproductive phase transition of meristem,GO:0015995-chlorophyll biosynthetic process,GO:0016226-iron-sulfur cluster assembly,GO:0019288-isopentenyl diphosphate biosynthetic process, methylerythritol 4-phosphate pat…	-	GO:0009543-chloroplast thylakoid lumen	-
CC_TR12451|c0_g3_i1_len=483	130	206	96	110	94.3848	180.729	transporter I family member 17	XP_020209500.1ABC transporter I family member 17 [Cajanus cajan]	1.3e-60	1	197.593	XP_020209500.1	-	-	-	-
CC_TR12454|c0_g1_i1_len=765	40	44	30	24	24.7533	45.5031	-arabinose 4-epimerase 1 [Prunus avium]	XP_020204686.1UDP-arabinose 4-epimerase 1-like [Cajanus cajan]/KYP37603.1UDP-arabinose 4-epimerase 1 [Cajanus cajan]	9.7e-32	1	130.954	KYP37603.1;XP_020204686.1	-	-	-	-
CC_TR12456|c0_g2_i1_len=266	44	42	0	0	-	-	---NA---						-	-	-	-
CC_TR12457|c0_g1_i1_len=630	418	386	72	86	72.3883	437.033	hypothetical protein glysoja_008679	gi|734351306|gb|KHN12716.1|hypothetical protein glysoja_008679 [Glycine soja]	0.00011	0.6857	49.2914	KHN12716.1	-	-	-	-
CC_TR12462|c0_g1_i2_len=528	172	164	6	12	-	-	diacylglycerol kinase 5-like	gi|1150140895|ref|XP_020214212.1|diacylglycerol kinase 5-like [Cajanus cajan]/gi|1150140897|ref|XP_020214214.1|diacylglycerol kinase 5-like [Cajanus cajan]/gi|1012357626|gb|KYP68811.1|Diacylglycerol kinase iota [Cajanus cajan]	3.8e-81	1	257.684	XP_020214212.1;XP_020214214.1;KYP68811.1	-	-	-	-
CC_TR12468|c0_g1_i1_len=1690	410	336	330	410	339.016	406.454	homeostasis endoplasmic reticulum -like [Glycine soja]	XP_020212516.1calcium homeostasis endoplasmic reticulum protein isoform X2 [Cajanus cajan]/XP_020212515.1calcium homeostasis endoplasmic reticulum protein isoform X1 [Cajanus cajan]	3e-175	1	521.546	XP_020212515.1;XP_020212516.1	-	-	-	-
CC_TR1247|c0_g1_i1_len=395	24	32	0	0	-	-	---NA---						-	-	-	-
CC_TR1247|c1_g1_i1_len=451	234	280	32	38	32.071	277.975	Protein PLASTID MOVEMENT IMPAIRED 2	gi|1012332595|gb|KYP44021.1|Protein PLASTID MOVEMENT IMPAIRED 2, partial [Cajanus cajan]	5.4e-70	1	229.95	KYP44021.1	-	-	-	-
CC_TR12470|c0_g1_i1_len=430	68	104	52	30	37.6038	92.5782	---NA---						-	-	-	-
CC_TR12470|c0_g3_i1_len=597	578	666	382	348	334.571	673.264	Fb11 [Medicago truncatula]	KYP71953.1hypothetical protein KK1_011235 [Cajanus cajan]/XP_020212753.1uncharacterized protein LOC109797209 [Cajanus cajan]	1.1e-34	1	126.716	XP_020212753.1;KYP71953.1	-	-	-	-
CC_TR12471|c0_g1_i1_len=334	24	18	18	6	-	-	NSP-INTERACTING KINASE 1-like	XP_020234396.1protein NSP-INTERACTING KINASE 1-like isoform X2 [Cajanus cajan]	1.1e-24	1	107.457	XP_020234396.1	-	-	-	-
CC_TR12471|c0_g2_i1_len=285	14	6	26	34	-	-	NSP-INTERACTING KINASE 1 isoform X1 [Glycine max]	KYP76486.1putative LRR receptor-like serine/threonine-protein kinase At2g23950 [Cajanus cajan]	3.4e-50	1	168.703	KYP76486.1	-	-	-	-
CC_TR12473|c0_g1_i1_len=306	34	10	4	0	-	-	---NA---						-	-	-	-
CC_TR12475|c0_g1_i1_len=1846	148	184	122	172	134.668	179.414	polymerase delta catalytic subunit isoform X2	XP_020227444.1DNA polymerase delta catalytic subunit isoform X2 [Cajanus cajan]	0	0.9984	1228.39	XP_020227444.1	-	-	-	-
CC_TR12476|c0_g2_i1_len=484	34	56	0	2	-	-	---NA---						-	-	-	-
CC_TR12478|c0_g1_i1_len=412	22	48	0	0	-	-	KYP77423.1hypothetical protein KK1_049094	KYP77423.1hypothetical protein KK1_049094 [Cajanus cajan]	4.2e-05	0.6078	50.8322	KYP77423.1	-	-	-	-
CC_TR12478|c0_g2_i1_len=1770	180	222	0	0	-	-	KYP34008.1hypothetical protein KK1_045076	KYP34008.1hypothetical protein KK1_045076 [Cajanus cajan]	9.2e-55	0.758	195.282	KYP34008.1	-	-	-	-
CC_TR1248|c0_g2_i1_len=1339	106	118	86	78	75.1643	121.313	methyltransferase PMT2	XP_003523024.1probable methyltransferase PMT2 [Glycine max]/KRH63351.1hypothetical protein GLYMA_04G170300 [Glycine max]/KRH63350.1hypothetical protein GLYMA_04G170300 [Glycine max]	0	0.9443	816.224	KRH63350.1;XP_003523024.1;KRH63351.1	-	-	-	-
CC_TR12480|c0_g1_i1_len=541	122	144	64	60	56.8291	143.894	KIN-14B isoform X3 [Glycine max]	KYP66331.1Geminivirus Rep-interacting motor protein [Cajanus cajan]	2.6e-120	1	363.999	KYP66331.1	-	-	-	-
CC_TR12483|c0_g1_i1_len=324	54	48	0	0	-	-	-alkenal reductase (NADP(+)-dependent)	KYP35265.1putative NADP-dependent oxidoreductase P1 [Cajanus cajan]	1.5e-34	1	130.954	KYP35265.1	-	-	-	-
CC_TR12484|c0_g1_i1_len=614	90	134	0	0	-	-	-nucleotidase domain-containing 4-like isoform X1	XP_020220555.15'-nucleotidase domain-containing protein 4-like [Cajanus cajan]	8.2e-31	1	128.642	XP_020220555.1	-	-	-	-
CC_TR12485|c0_g1_i1_len=283	4	18	0	0	-	-	---NA---						-	-	-	-
CC_TR12488|c0_g1_i1_len=490	370	406	46	22	31.1906	420.382	protein SRC2 homolog	gi|1150126205|ref|XP_020213507.1|pollen-specific leucine-rich repeat extensin-like protein 4 [Cajanus cajan]/gi|1012364660|gb|KYP75842.1|hypothetical protein KK1_020049 [Cajanus cajan]	1.5e-25	1	108.227	XP_020213507.1;KYP75842.1	-	-	-	-
CC_TR12489|c0_g1_i1_len=511	36	36	0	4	-	-	Golgi apparatus membrane protein-like protein ECHIDNA	gi|1150139515|ref|XP_020213479.1|Golgi apparatus membrane protein-like protein ECHIDNA isoform X2 [Cajanus cajan]/gi|1150139517|ref|XP_020213480.1|Golgi apparatus membrane protein-like protein ECHIDNA isoform X2 [Cajanus cajan]	2.2e-16	1	82.0333	XP_020213479.1;XP_020213480.1	-	-	-	-
CC_TR12490|c0_g2_i1_len=316	8	10	18	18	-	-	---NA---						-	-	-	-
CC_TR12491|c0_g1_i1_len=452	28	38	34	28	28.4194	35.6058	-like isoform X2	XP_020227420.1cactin-like isoform X1 [Cajanus cajan]/KYP73719.1Uncharacterized protein C19orf29 isogeny [Cajanus cajan]	1.7e-99	1	308.916	KYP73719.1;XP_020227420.1	-	-	-	-
CC_TR12492|c0_g1_i1_len=793	70	58	42	34	34.8374	69.7251	-11 isoform X1	XP_020224459.1myosin-11 isoform X4 [Cajanus cajan]	2.3e-169	1	514.612	XP_020224459.1	-	-	-	-
CC_TR12493|c0_g1_i1_len=990	1804	2002	2256	2142	2015.57	2061.37	Intermediate Deaminase chloroplastic	XP_020210530.1reactive Intermediate Deaminase A, chloroplastic [Cajanus cajan]/KYP73404.1Ribonuclease UK114 family [Cajanus cajan]	1e-118	1	349.362	XP_020210530.1;KYP73404.1	-	-	-	-
CC_TR12493|c0_g2_i1_len=1072	1448	1624	1596	1474	1407.01	1663.48	Intermediate Deaminase chloroplastic	XP_020210530.1reactive Intermediate Deaminase A, chloroplastic [Cajanus cajan]/KYP73404.1Ribonuclease UK114 family [Cajanus cajan]	2e-87	1	253.062	XP_020210530.1;KYP73404.1	-	-	-	-
CC_TR12497|c0_g1_i1_len=628	96	112	48	68	53.1342	112.544	-conjugating enzyme E2 32	KYP57928.1Ubiquitin carrier protein E2 32 [Cajanus cajan]	3.4e-94	1	286.189	KYP57928.1	-	-	-	-
CC_TR12497|c0_g2_i1_len=225	18	22	0	0	-	-	-conjugating enzyme E2 32	KYP57928.1Ubiquitin carrier protein E2 32 [Cajanus cajan]	2.2e-30	0.9865	117.472	KYP57928.1	-	-	-	-
CC_TR12498|c0_g1_i1_len=744	138	134	194	166	165.007	147.706	-peptidase 2-like isoform X4 [Cajanus cajan]	XP_020240492.1tripeptidyl-peptidase 2-like isoform X4 [Cajanus cajan]/XP_020240502.1tripeptidyl-peptidase 2-like isoform X4 [Cajanus cajan]	5.7e-176	1	524.242	XP_020240492.1;XP_020240502.1	-	-	-	-
CC_TR12498|c0_g2_i1_len=689	84	92	116	96	97.1752	95.348	-peptidase 2-like isoform X2	XP_020240475.1tripeptidyl-peptidase 2-like isoform X2 [Cajanus cajan]	1.1e-130	1	332.413	XP_020240475.1	-	-	-	-
CC_TR12499|c0_g1_i1_len=257	28	32	40	38	35.7467	32.4778	transport Sec61 subunit alpha-like [Glycine soja]	RZB76034.1Protein transport protein Sec61 subunit alpha isoform D [Glycine soja]	1.3e-51	1	176.022	RZB76034.1	-	-	-	-
CC_TR12500|c0_g1_i1_len=611	30	48	36	44	36.6512	41.9473	finger CCCH domain-containing 55	XP_020230080.1zinc finger CCCH domain-containing protein 55 [Cajanus cajan]	3.7e-69	1	231.876	XP_020230080.1	-	GO:0046872-metal ion binding,GO:0000166-nucleotide binding,GO:0003723-RNA binding	-	-
CC_TR12500|c0_g2_i1_len=828	94	74	394	426	375.735	91.6051	finger CCCH domain-containing 55	XP_020230080.1zinc finger CCCH domain-containing protein 55 [Cajanus cajan]	0	1	581.252	XP_020230080.1	-	GO:0046872-metal ion binding,GO:0000166-nucleotide binding,GO:0003723-RNA binding	-	-
CC_TR12502|c0_g2_i1_len=275	8	16	0	0	-	-	---NA---						-	-	-	-
CC_TR12503|c0_g1_i1_len=916	256	198	74	58	60.5096	247.636	ankyrin repeat domain-containing protein 13C	gi|1150130490|ref|XP_020238015.1|ankyrin repeat domain-containing protein 13C-A-like [Cajanus cajan]	0	1	592.423	XP_020238015.1	-	-	-	-
CC_TR12503|c0_g1_i2_len=944	216	164	70	54	56.8435	207.347	repeat domain-containing 13C-A-like isoform X1 [Abrus precatorius]	XP_020238015.1ankyrin repeat domain-containing protein 13C-A-like [Cajanus cajan]	4.4e-160	0.9958	451.055	XP_020238015.1	-	-	-	-
CC_TR12504|c0_g1_i1_len=500	18	26	0	0	-	-	KHM98914.1hypothetical protein glysoja_043326	KHM98914.1hypothetical protein glysoja_043326 [Glycine soja]	4.5e-05	0.7021	49.6766	KHM98914.1	-	-	-	-
CC_TR12507|c0_g1_i1_len=1004	206	184	52	72	56.8002	212.132	-1 isoform X1 [Glycine max]	XP_020211234.1uncharacterized protein LOC109796032 isoform X2 [Cajanus cajan]	0	1	649.818	XP_020211234.1	-	-	-	-
CC_TR12509|c0_g1_i1_len=523	140	112	4	10	-	-	uncharacterized membrane protein At3g27390-like	gi|1150103902|ref|XP_020238079.1|uncharacterized membrane protein At3g27390-like [Cajanus cajan]	2.4e-105	1	322.783	XP_020238079.1	-	-	-	-
CC_TR12509|c0_g1_i2_len=325	54	44	0	2	-	-	uncharacterized membrane protein At3g27390-like	gi|1150103902|ref|XP_020238079.1|uncharacterized membrane protein At3g27390-like [Cajanus cajan]	1.2e-58	0.9439	198.749	XP_020238079.1	-	-	-	-
CC_TR12511|c0_g1_i1_len=714	50	50	12	16	12.8265	54.2722	uncharacterized protein LOC109795569	gi|1150134375|ref|XP_020210701.1|uncharacterized protein LOC109795569 [Cajanus cajan]	2e-154	1	447.973	XP_020210701.1	-	-	-	-
CC_TR12512|c0_g1_i1_len=382	22	32	0	0	-	-	-interacting MYB domain-containing [Morus notabilis]	KYP56635.1hypothetical protein KK1_002879 [Cajanus cajan]	1.2e-62	1	198.749	KYP56635.1	-	-	-	-
CC_TR12512|c0_g2_i1_len=537	36	46	0	0	-	-	-interacting MYB domain-containing [Abrus precatorius]	XP_020226856.1uncharacterized protein LOC109808325 [Cajanus cajan]/XP_020226864.1uncharacterized protein LOC109808325 [Cajanus cajan]/XP_020226857.1uncharacterized protein LOC109808325 [Cajanus cajan]/XP_020226863.1uncharacterized protein LOC109808325 [Cajanus cajan]/XP_020226859.1uncharacterized protein LOC109808325 [Cajanus cajan]/XP_020226862.1uncharacterized protein LOC109808325 [Cajanus caja…	1.6e-104	1	311.997	XP_020226859.1;XP_020226861.1;XP_020226862.1;XP_020226863.1;XP_020226864.1;XP_020226856.1;XP_020226857.1;XP_020226858.1	-	-	-	-
CC_TR12513|c0_g2_i1_len=488	46	30	0	0	-	-	---NA---						-	-	-	-
CC_TR12515|c0_g1_i1_len=295	12	18	0	0	-	-	-interacting serine threonine- kinase 9-like isoform X2	XP_020211847.1CBL-interacting serine/threonine-protein kinase 9-like isoform X3 [Cajanus cajan]	7.5e-28	0.9773	88.5817	XP_020211847.1	-	-	-	-
CC_TR12516|c0_g1_i1_len=818	38	66	56	96	69.6075	55.8442	-box domain-containing 5-like	XP_020231433.1U-box domain-containing protein 5-like [Cajanus cajan]	1.1e-158	1	451.825	XP_020231433.1	-	-	-	-
CC_TR12516|c0_g1_i2_len=595	26	42	44	72	53.1245	36.5629	-box domain-containing 5-like	XP_020231433.1U-box domain-containing protein 5-like [Cajanus cajan]	9.8e-109	1	322.013	XP_020231433.1	-	-	-	-
CC_TR12518|c0_g1_i1_len=645	56	84	20	26	21.0728	75.3822	repeat [Medicago truncatula]	KYP75900.1Uncharacterized protein At2g39910, partial [Cajanus cajan]	1e-104	1	317.005	KYP75900.1	-	-	-	-
CC_TR12518|c0_g1_i2_len=934	92	140	24	38	28.3953	124.885	ARM repeat protein	gi|1150125967|ref|XP_020212228.1|uncharacterized protein At2g39910 [Cajanus cajan]	0	0.9963	516.924	XP_020212228.1	-	-	-	-
CC_TR1252|c0_g2_i1_len=567	28	34	16	6	-	-	KYP35376.1hypothetical protein KK1_043594	KYP35376.1hypothetical protein KK1_043594 [Cajanus cajan]	4.7e-136	1	398.282	KYP35376.1	-	-	-	-
CC_TR12520|c0_g2_i1_len=365	22	12	8	4	-	-	GPI-anchored At4g28100-like	XP_020214817.1uncharacterized GPI-anchored protein At4g28100-like [Cajanus cajan]/KYP68809.1putative GPI-anchored protein At4g28100 family [Cajanus cajan]	4.3e-84	1	257.684	KYP68809.1;XP_020214817.1	-	-	-	-
CC_TR12520|c0_g3_i1_len=239	12	2	0	0	-	-	GPI-anchored At4g28100-like	XP_020214817.1uncharacterized GPI-anchored protein At4g28100-like [Cajanus cajan]/KYP68809.1putative GPI-anchored protein At4g28100 family [Cajanus cajan]	2.2e-45	0.9861	157.147	KYP68809.1;XP_020214817.1	-	-	-	-
CC_TR12521|c0_g1_i1_len=445	106	130	166	140	140.259	127.569	polyadenylated RNA-binding 4	XP_020240053.1heterogeneous nuclear ribonucleoprotein A1-like 2 [Cajanus cajan]	1.1e-78	1	246.514	XP_020240053.1	-	-	-	-
CC_TR12521|c0_g1_i2_len=542	184	196	110	90	91.6761	205.978	polyadenylated RNA-binding 4	XP_020240053.1heterogeneous nuclear ribonucleoprotein A1-like 2 [Cajanus cajan]	7.3e-57	0.9271	176.022	XP_020240053.1	-	-	-	-
CC_TR12524|c0_g1_i1_len=1284	178	166	28	52	36.632	186.953	uncharacterized protein LOC109808091	gi|1150168751|ref|XP_020226515.1|uncharacterized protein LOC109808091 [Cajanus cajan]/gi|1150168747|ref|XP_020226514.1|uncharacterized protein LOC109808091 [Cajanus cajan]	0	1	785.793	XP_020226514.1;XP_020226515.1	-	-	-	-
CC_TR12526|c0_g1_i1_len=385	42	20	0	0	-	-	---NA---						-	-	-	-
CC_TR12526|c0_g2_i1_len=1081	208	198	0	0	-	-	---NA---						-	-	-	-
CC_TR12528|c0_g2_i1_len=796	842	1022	656	670	607.636	1007.78	ribosomal chloroplastic	XP_020204838.1uncharacterized protein LOC109790137 [Cajanus cajan]/KYP37428.1hypothetical protein KK1_041366 [Cajanus cajan]	4e-84	0.9943	258.84	XP_020204838.1;KYP37428.1	-	-	-	-
CC_TR12529|c0_g1_i1_len=477	402	458	2	4	-	-	---NA---						-	-	-	-
CC_TR12529|c0_g4_i1_len=376	396	444	2	4	-	-	---NA---						-	-	-	-
CC_TR1253|c0_g1_i1_len=1006	134	138	12	10	10.0841	147.535	Hydroxyproline O-galactosyltransferase GALT6	gi|1150113717|ref|XP_020204494.1|hydroxyproline O-galactosyltransferase GALT6-like [Cajanus cajan]	0	0.9791	576.244	XP_020204494.1	-	-	-	-
CC_TR1253|c0_g2_i1_len=2224	384	398	72	102	79.7012	424.109	Hydroxyproline O-galactosyltransferase GALT6	gi|1150113717|ref|XP_020204494.1|hydroxyproline O-galactosyltransferase GALT6-like [Cajanus cajan]	0	0.9897	1275.38	XP_020204494.1	-	-	-	-
CC_TR12530|c0_g1_i1_len=621	70	32	20	30	22.901	56.1705	dehydrogenase subunit 5 (mitochondrion)	AET62908.1NADH dehydrogenase subunit 5 (mitochondrion) [Millettia pinnata]/YP_005090448.1NADH dehydrogenase subunit 5 (mitochondrion) [Millettia pinnata]	3.1e-130	0.9951	390.578	YP_005090448.1;AET62908.1	GO:0042773-ATP synthesis coupled electron transport	GO:0008137-NADH dehydrogenase (ubiquinone) activity	GO:0005743-mitochondrial inner membrane,GO:0070469-respiratory chain,GO:0016021-integral to membrane	map00190:Oxidative phosphorylation(reductase (H+-translocating)[ec:1.6.5.3])
CC_TR12531|c0_g1_i1_len=357	46	38	0	0	-	-	---NA---						-	-	-	-
CC_TR12531|c0_g3_i1_len=1249	420	468	0	0	-	-	---NA---						-	-	-	-
CC_TR12532|c0_g1_i1_len=531	54	58	0	0	-	-	---NA---						-	-	-	-
CC_TR12533|c0_g1_i1_len=575	750	740	506	580	497.582	808.87	#NAME?	KYP45311.1D-xylose-proton symporter-like 3 [Cajanus cajan]/XP_020236853.1D-xylose-proton symporter-like 3, chloroplastic [Cajanus cajan]	5.4e-62	1	211.075	KYP45311.1;XP_020236853.1	-	-	-	-
CC_TR12533|c0_g1_i2_len=2415	4950	5282	3142	3278	2941.87	5546.03	-xylose-proton symporter-like chloroplastic isoform X1 [Arachis hypogaea]	KYP45311.1D-xylose-proton symporter-like 3 [Cajanus cajan]/XP_020236853.1D-xylose-proton symporter-like 3, chloroplastic [Cajanus cajan]	0	1	765.377	KYP45311.1;XP_020236853.1	-	-	-	-
CC_TR12535|c0_g1_i1_len=369	40	28	32	36	31.1569	37.1618	RALF-like 24 [Glycine soja]	XP_020228166.1protein RALF-like 24 [Cajanus cajan]/KYP54870.1hypothetical protein KK1_001070 [Cajanus cajan]	1.1e-85	1	254.988	XP_020228166.1;KYP54870.1	-	-	-	-
CC_TR12537|c0_g1_i1_len=809	360	372	166	174	155.799	397.016	transcription factor 16-like isoform X1 [Glycine soja]	KYP34609.1Transcription factor HBP-1a [Cajanus cajan]	2.6e-120	1	350.903	KYP34609.1	-	-	-	-
CC_TR12537|c0_g1_i2_len=529	174	164	68	90	72.3787	183.654	transcription factor 16-like isoform X1 [Glycine soja]	XP_020206951.1bZIP transcription factor 16-like isoform X2 [Cajanus cajan]	1.9e-93	1	286.189	XP_020206951.1	-	-	-	-
CC_TR12537|c0_g2_i1_len=365	94	52	50	68	54.0531	80.1358	transcription factor 16-like isoform X1 [Glycine soja]	KRH45344.1hypothetical protein GLYMA_08G265600 [Glycine max]	1e-57	0.8621	191.815	KRH45344.1	-	-	-	-
CC_TR12539|c0_g3_i1_len=549	28	28	0	2	-	-	---NA---						-	-	-	-
CC_TR12542|c0_g1_i1_len=360	26	44	0	0	-	-	---NA---						-	-	-	-
CC_TR12543|c0_g1_i1_len=614	30	34	10	12	10.0793	34.6487	-related 1E	KYP37013.1Dynamin-related protein 1E [Cajanus cajan]/XP_020205146.1dynamin-related protein 1E-like [Cajanus cajan]	4.5e-112	1	342.428	XP_020205146.1;KYP37013.1	-	-	-	-
CC_TR12543|c0_g2_i1_len=462	18	26	2	10	-	-	dynamin-related protein 1E-like	gi|1150114954|ref|XP_020205146.1|dynamin-related protein 1E-like [Cajanus cajan]/gi|1012325083|gb|KYP37013.1|Dynamin-related protein 1E [Cajanus cajan]	2.2e-81	0.9774	260.766	XP_020205146.1;KYP37013.1	-	-	-	-
CC_TR12544|c0_g1_i1_len=2644	396	416	78	62	64.1757	440.263	Glucomannan 4-beta-mannosyltransferase 9	gi|1012359759|gb|KYP70943.1|Glucomannan 4-beta-mannosyltransferase 9 [Cajanus cajan]/gi|1150136614|ref|XP_020211902.1|glucomannan 4-beta-mannosyltransferase 9-like [Cajanus cajan]	0	1	1025.77	XP_020211902.1;KYP70943.1	-	-	-	-
CC_TR12548|c0_g1_i1_len=603	208	226	84	48	60.5336	235.156	-peptide hydrolase	KYP52223.1Dipeptidyl peptidase family member 6 [Cajanus cajan]	7.3e-49	1	179.489	KYP52223.1	-	-	-	-
CC_TR12549|c0_g1_i2_len=289	50	52	38	42	36.656	55.3149	kinase 2	RDX95861.1Pantothenate kinase 2, partial [Mucuna pruriens]	1.8e-59	0.9895	199.134	RDX95861.1	-	-	-	-
CC_TR12550|c0_g1_i1_len=1679	144	210	186	162	159.503	190.712	DA1-related 2-like	XP_020210290.1protein DA1-related 2-like isoform X1 [Cajanus cajan]/KYP75882.1LIM and UIM domain-containing At1g19270 [Cajanus cajan]	0	0.9587	916.761	XP_020210290.1;KYP75882.1	-	-	-	-
CC_TR12550|c1_g1_i1_len=234	6	20	2	0	-	-	protein DA1-related 2 isoform X2	gi|947124889|gb|KRH73095.1|hypothetical protein GLYMA_02G251800 [Glycine max]/gi|571441689|ref|XP_006575519.1|protein DA1-related 2 [Glycine max]	5.6e-30	0.9194	120.168	XP_006575519.1;KRH73095.1	-	-	-	-
CC_TR12552|c0_g1_i2_len=568	70	118	0	0	-	-	---NA---						-	-	-	-
CC_TR12552|c0_g2_i1_len=285	28	54	0	0	-	-	---NA---						-	-	-	-
CC_TR12554|c0_g1_i1_len=826	108	94	0	0	-	-	---NA---						-	-	-	-
CC_TR12555|c0_g1_i1_len=1109	396	512	378	358	337.304	490.31	family molecular chaperone regulator 7	XP_020214848.1BAG family molecular chaperone regulator 7 [Cajanus cajan]/KYP67908.1hypothetical protein KK1_021523 [Cajanus cajan]	1.3e-153	0.9789	446.817	KYP67908.1;XP_020214848.1	-	-	-	-
CC_TR12559|c0_g2_i1_len=627	92	146	0	0	-	-	RUST 10 DISEASE-RESISTANCE LOCUS RECEPTOR-LIKE PROTEIN KINASE-like	XP_020207859.1uncharacterized protein LOC109792827 [Cajanus cajan]/XP_020207863.1uncharacterized protein LOC109792827 [Cajanus cajan]/XP_020207860.1uncharacterized protein LOC109792827 [Cajanus cajan]/XP_020207861.1uncharacterized protein LOC109792827 [Cajanus cajan]/XP_020207864.1uncharacterized protein LOC109792827 [Cajanus cajan]	3.7e-46	0.6094	163.696	XP_020207860.1;XP_020207861.1;XP_020207859.1;XP_020207864.1;XP_020207863.1	-	-	-	-
CC_TR12560|c0_g2_i1_len=600	34	54	4	6	-	-	---NA---						-	-	-	-
CC_TR12562|c0_g1_i1_len=754	170	166	228	252	219.936	182.44	ubiquitin- ligase RGLG4-like isoform X1 [Glycine soja]	XP_020203467.1E3 ubiquitin-protein ligase RGLG4-like isoform X2 [Cajanus cajan]	6.9e-55	1	188.734	XP_020203467.1	-	-	-	-
CC_TR12564|c0_g1_i1_len=808	30	50	28	48	34.8037	42.99	repeat-containing At1g63330-like isoform X1 [Arachis hypogaea]	KYP39447.1hypothetical protein KK1_039226 [Cajanus cajan]/XP_020203086.1pentatricopeptide repeat-containing protein At1g63330-like [Cajanus cajan]/XP_020203085.1pentatricopeptide repeat-containing protein At1g63330-like [Cajanus cajan]/XP_020203084.1pentatricopeptide repeat-containing protein At1g63330-like [Cajanus cajan]/XP_020203088.1pentatricopeptide repeat-containing protein At1g63330-like […	0	1	529.25	XP_020203088.1;XP_020203087.1;XP_020203089.1;XP_020203084.1;XP_020203086.1;KYP39447.1;XP_020203085.1	-	-	-	-
CC_TR12566|c0_g1_i1_len=2114	2510	2602	200	178	173.249	2772.43	Protein NRT1/ PTR FAMILY 2.13	gi|1150151016|ref|XP_020217859.1|protein NRT1/ PTR FAMILY 2.13-like [Cajanus cajan]	0	0.9724	1208.74	XP_020217859.1	-	-	-	-
CC_TR12567|c0_g1_i1_len=563	44	52	0	0	-	-	DMR6-LIKE OXYGENASE 1 [Glycine max]	KYP38739.1Flavonol synthase/flavanone 3-hydroxylase [Cajanus cajan]/XP_020203704.1protein DMR6-LIKE OXYGENASE 2-like [Cajanus cajan]	1e-68	1	222.246	XP_020203704.1;KYP38739.1	-	-	-	-
CC_TR12567|c0_g3_i1_len=1381	192	224	0	0	-	-	DMR6-LIKE OXYGENASE 1 [Glycine max]	KYP38739.1Flavonol synthase/flavanone 3-hydroxylase [Cajanus cajan]/XP_020203704.1protein DMR6-LIKE OXYGENASE 2-like [Cajanus cajan]	0	1	675.241	XP_020203704.1;KYP38739.1	-	-	-	-
CC_TR12569|c0_g1_i1_len=444	24	42	0	0	-	-	KRH18713.1hypothetical protein GLYMA_13G078100	KRH18713.1hypothetical protein GLYMA_13G078100 [Glycine max]	2e-14	0.6389	73.559	KRH18713.1	-	-	-	-
CC_TR12571|c0_g1_i1_len=887	190	218	608	536	524.336	220.832	-rich receptor kinase 10 isoform X2	KYP75224.1Putative cysteine-rich receptor-like protein kinase 35 [Cajanus cajan]	6.2e-140	1	408.683	KYP75224.1	-	-	-	-
CC_TR12572|c0_g1_i1_len=684	76	54	88	66	70.5985	71.0244	glycan anchor biosynthesis class U [Glycine soja]	XP_020228780.1phosphatidylinositol glycan anchor biosynthesis class U protein [Cajanus cajan]/KYP55617.1Phosphatidylinositol glycan anchor biosynthesis class U protein [Cajanus cajan]	4.5e-130	1	384.415	XP_020228780.1;KYP55617.1	-	-	-	-
CC_TR12573|c0_g1_i1_len=284	20	30	0	0	-	-	---NA---						-	-	-	-
CC_TR12573|c0_g3_i1_len=452	34	60	0	0	-	-	---NA---						-	-	-	-
CC_TR12574|c0_g1_i1_len=677	410	480	148	132	128.332	481.525	XP_020211953.1uncharacterized protein LOC109796641 [Cajanus cajan]	KYP71867.1hypothetical protein KK1_011145 [Cajanus cajan]/XP_020211953.1uncharacterized protein LOC109796641 [Cajanus cajan]	2e-91	0.9638	278.1	XP_020211953.1;KYP71867.1	-	-	-	-
CC_TR12574|c0_g2_i1_len=1158	1018	1154	494	492	451.847	1175.88	family [Medicago truncatula]	KYP71867.1hypothetical protein KK1_011145 [Cajanus cajan]/XP_020211953.1uncharacterized protein LOC109796641 [Cajanus cajan]	2.8e-177	1	502.286	XP_020211953.1;KYP71867.1	-	-	-	-
CC_TR12575|c0_g1_i1_len=242	66	66	78	80	72.4027	71.6393	signal peptidase complex subunit 1 [Cajanus cajan]	RDY11848.1putative signal peptidase complex subunit 1, partial [Mucuna pruriens]	2e-27	0.9565	105.531	RDY11848.1	-	-	-	-
CC_TR12576|c0_g3_i1_len=462	62	58	0	0	-	-	factor bZIP10 [Glycine max]	XP_020234561.1G-box-binding factor 4-like [Cajanus cajan]	8.5e-09	1	62.7734	XP_020234561.1	-	-	-	-
CC_TR12578|c0_g1_i1_len=655	38	24	16	32	21.9773	33.9482	XP_020237584.1uncharacterized protein LOC109816847 isoform X2	XP_020237584.1uncharacterized protein LOC109816847 isoform X2 [Cajanus cajan]	4.3e-142	1	442.965	XP_020237584.1	-	-	-	-
CC_TR12578|c2_g1_i1_len=494	30	14	14	20	15.5736	24.222	XP_020237582.1uncharacterized protein LOC109816847 isoform X1 [Cajanus cajan]	XP_020237583.1uncharacterized protein LOC109816847 isoform X1 [Cajanus cajan]/XP_020237582.1uncharacterized protein LOC109816847 isoform X1 [Cajanus cajan]	2.4e-107	1	346.665	XP_020237582.1;XP_020237583.1	-	-	-	-
CC_TR1258|c0_g1_i1_len=716	42	52	8	24	-	-	carrier family 25 member 44-like	XP_020240139.1solute carrier family 25 member 44-like [Cajanus cajan]	5.2e-159	1	453.366	XP_020240139.1	GO:0055085-transmembrane transport	-	GO:0016021-integral to membrane	-
CC_TR12581|c0_g1_i1_len=569	38	16	0	2	-	-	---NA---						-	-	-	-
CC_TR12582|c0_g1_i1_len=469	144	128	42	60	46.7209	147.963	homolog subfamily C member 7 homolog [Abrus precatorius]	XP_020206802.1uncharacterized protein LOC109791861 isoform X1 [Cajanus cajan]	1.3e-43	1	152.91	XP_020206802.1	-	-	-	-
CC_TR12584|c0_g1_i1_len=1533	446	400	0	0	-	-	-related Pol poly from transposon TNT 1-94	PNX95321.1retroelement pol polyprotein-like [Trifolium pratense]	4.4e-112	0.7523	285.804	PNX95321.1	-	-	-	-
CC_TR12588|c0_g1_i1_len=712	38	36	464	498	440.806	40.2042	adagio protein 3	gi|1150158786|ref|XP_020221838.1|adagio protein 3 [Cajanus cajan]	2.8e-170	1	492.271	XP_020221838.1	GO:0007165-signal transduction	GO:0004871-signal transducer activity	-	-
CC_TR12588|c0_g2_i1_len=412	22	22	270	280	252.031	23.8798	adagio protein 3	gi|1150158786|ref|XP_020221838.1|adagio protein 3 [Cajanus cajan]	1.4e-91	1	286.96	XP_020221838.1	GO:0007165-signal transduction	GO:0004871-signal transducer activity	-	-
CC_TR12589|c0_g1_i1_len=2611	1748	1952	860	1008	855.852	2003.71	regulatory gene2	XP_020234316.1uncharacterized protein LOC109814323 [Cajanus cajan]	0	1	1014.99	XP_020234316.1	-	-	-	-
CC_TR12590|c0_g1_i1_len=354	20	20	18	6	-	-	-glucose 4-epimerase GEPI48 [Glycine soja]	KYP58703.1UDP-glucose 4-epimerase GEPI48 [Cajanus cajan]/XP_020223823.1UDP-glucose 4-epimerase GEPI48 [Cajanus cajan]	4.9e-80	1	248.44	XP_020223823.1;KYP58703.1	-	-	-	-
CC_TR12591|c0_g1_i1_len=1428	106	106	72	124	89.7565	115.057	[Glycine soja]	XP_020228360.1uncharacterized protein LOC109809450 isoform X1 [Cajanus cajan]	0	1	715.301	XP_020228360.1	-	-	-	-
CC_TR12593|c0_g1_i1_len=244	6	6	118	122	-	-	---NA---						-	-	-	-
CC_TR12595|c0_g1_i1_len=270	30	48	28	26	24.7485	41.9473	ribosomal S29 [Glycine soja]	XP_018851810.1PREDICTED: uncharacterized protein LOC109013977 [Juglans regia]	7.7e-36	0.9531	127.872	XP_018851810.1	-	-	-	-
CC_TR12596|c0_g1_i1_len=281	18	26	0	0	-	-	RYQ87151.1hypothetical protein Ahy_B09g094624 isoform A	RYQ87151.1hypothetical protein Ahy_B09g094624 isoform A [Arachis hypogaea]	3.6e-06	0.7879	40.0466	RYQ87151.1	-	-	-	-
CC_TR12598|c0_g1_i1_len=248	36	44	0	0	-	-	synthase H1	XP_020238378.1cellulose synthase-like protein H1 [Cajanus cajan]	4.7e-34	1	132.88	XP_020238378.1	-	-	-	-
CC_TR12598|c0_g2_i1_len=632	326	320	0	4	-	-	cellulose synthase-like protein H1	gi|1150104455|ref|XP_020238378.1|cellulose synthase-like protein H1 [Cajanus cajan]	7.3e-97	1	250.366	XP_020238378.1	-	-	-	-
CC_TR12598|c0_g2_i2_len=577	432	402	0	8	-	-	cellulose synthase-like protein H1	gi|1150104455|ref|XP_020238378.1|cellulose synthase-like protein H1 [Cajanus cajan]	2.4e-123	1	374.785	XP_020238378.1	-	-	-	-
CC_TR12599|c0_g1_i1_len=564	48	56	274	278	252.955	56.272	Putative receptor protein kinase TMK1	gi|734338417|gb|KHN08792.1|Putative receptor protein kinase TMK1 [Glycine soja]	5.9e-122	0.9787	355.14	KHN08792.1	-	-	-	-
CC_TR1260|c0_g1_i1_len=569	142	146	0	12	-	-	Protein SRG1	gi|1150102224|ref|XP_020237176.1|protein SRG1-like [Cajanus cajan]/gi|1012333634|gb|KYP45021.1|Protein SRG1 [Cajanus cajan]	1.6e-83	1	260.381	XP_020237176.1;KYP45021.1	GO:0055114-oxidation-reduction process	GO:0016706-oxidoreductase activity, acting on paired donors, with incorporation or reduction of molecular oxygen, 2-oxoglutarate as one donor, and incorporation of one atom each of oxygen into both donors	-	-
CC_TR1260|c0_g2_i1_len=309	44	42	0	8	-	-	Protein SRG1	gi|1150102224|ref|XP_020237176.1|protein SRG1-like [Cajanus cajan]/gi|1012333634|gb|KYP45021.1|Protein SRG1 [Cajanus cajan]	5.2e-65	1	209.534	XP_020237176.1;KYP45021.1	GO:0055114-oxidation-reduction process	GO:0016706-oxidoreductase activity, acting on paired donors, with incorporation or reduction of molecular oxygen, 2-oxoglutarate as one donor, and incorporation of one atom each of oxygen into both donors	-	-
CC_TR12601|c0_g1_i1_len=575	20	22	38	30	31.1713	22.7515	repeat-containing chloroplastic-like	KHN00438.1Pentatricopeptide repeat-containing protein [Glycine soja]	3.2e-120	0.9476	355.14	KHN00438.1	-	-	-	-
CC_TR12602|c0_g1_i2_len=320	34	60	36	38	33.9089	50.4597	-adenosylmethionine-dependent methyltransferase superfamily [Glycine max]	KYP70630.1hypothetical protein KK1_009853 [Cajanus cajan]/XP_020212504.1uncharacterized protein LOC109797028 [Cajanus cajan]	2.3e-38	1	138.658	XP_020212504.1;KYP70630.1	-	-	-	-
CC_TR12603|c0_g1_i1_len=1221	402	494	10	12	10.0793	484.311	troponin T, cardiac muscle	gi|1150105471|ref|XP_020238931.1|uncharacterized protein LOC109817976 [Cajanus cajan]	3.8e-166	0.9688	478.019	XP_020238931.1	-	-	-	-
CC_TR12606|c0_g3_i1_len=350	20	38	0	0	-	-	---NA---						-	-	-	-
CC_TR12607|c0_g1_i1_len=311	16	24	24	42	30.2235	21.5378	UDP-N-acetylglucosamine--peptide N-acetylglucosaminyltransferase SPINDLY	KYP48604.1putative UDP-N-acetylglucosamine--peptide N-acetylglucosaminyltransferase SPINDLY [Cajanus cajan]	8.9e-45	1	160.614	KYP48604.1	-	-	-	-
CC_TR12608|c0_g1_i1_len=740	28	40	2	8	-	-	Cellulose synthase A catalytic subunit 7 [UDP-forming]	gi|1150114889|ref|XP_020205110.1|cellulose synthase A catalytic subunit 9 [UDP-forming]-like [Cajanus cajan]	5.2e-145	1	437.187	XP_020205110.1	-	-	-	-
CC_TR12609|c0_g1_i1_len=852	132	110	2010	1794	1743.48	131.809	Auxin-binding protein ABP19a	gi|1012346651|gb|KYP57843.1|Auxin-binding protein ABP19a [Cajanus cajan]/gi|1150169035|ref|XP_020226585.1|auxin-binding protein ABP19a-like [Cajanus cajan]	3.3e-132	1	382.489	XP_020226585.1;KYP57843.1	-	-	-	-
CC_TR12609|c0_g2_i1_len=285	18	16	20	40	27.4716	18.4953	-binding ABP19a-like [Cajanus cajan]	XP_020226585.1auxin-binding protein ABP19a-like [Cajanus cajan]/KYP57843.1Auxin-binding protein ABP19a [Cajanus cajan]	0.00032	0.96	48.1358	XP_020226585.1;KYP57843.1	-	-	-	-
CC_TR1261|c0_g1_i1_len=428	190	204	204	194	182.4	213.533	20 oxidase 1 [Glycine soja]	XP_020232778.1protein DMR6-LIKE OXYGENASE 1-like isoform X3 [Cajanus cajan]	2.8e-87	1	268.085	XP_020232778.1	GO:0055114-oxidation-reduction process	GO:0005506-iron ion binding,GO:0016706-oxidoreductase activity, acting on paired donors, with incorporation or reduction of molecular oxygen, 2-oxoglutarate as one donor, and incorporation of one atom each of oxygen into both donors	-	-
CC_TR12610|c0_g3_i1_len=580	34	34	6	4	-	-	---NA---						-	-	-	-
CC_TR12612|c0_g3_i1_len=409	22	20	0	0	-	-	---NA---						-	-	-	-
CC_TR12613|c0_g1_i1_len=906	52	44	56	82	63.2087	52.2724	trichome berefringence-like 7 isoform X1	XP_020215959.1protein trichome berefringence-like 7 [Cajanus cajan]	0	0.9934	619.387	XP_020215959.1	-	-	-	-
CC_TR12613|c0_g1_i2_len=651	34	28	30	54	38.465	33.7771	trichome berefringence-like 7 isoform X1	XP_020215959.1protein trichome berefringence-like 7 [Cajanus cajan]	2.8e-145	0.9902	422.165	XP_020215959.1	-	-	-	-
CC_TR12614|c0_g1_i1_len=665	80	74	76	78	70.5697	83.7075	complex subunit MIC60 isoform X1	KYP45229.1hypothetical protein KK1_033244 [Cajanus cajan]	1e-41	1	155.992	KYP45229.1	-	-	-	-
CC_TR12614|c0_g2_i1_len=1413	214	216	166	152	145.744	233.328	complex subunit MIC60 isoform X1	XP_020236955.1MICOS complex subunit MIC60 isoform X1 [Cajanus cajan]	0	1	704.901	XP_020236955.1	-	-	-	-
CC_TR12617|c0_g2_i1_len=330	200	242	0	0	-	-	finger CCCH domain-containing 15 homolog	XP_020210043.1uncharacterized protein LOC109795047 [Cajanus cajan]/KYP72513.1hypothetical protein KK1_005103 [Cajanus cajan]/XP_020210044.1uncharacterized protein LOC109795047 [Cajanus cajan]/XP_020210045.1uncharacterized protein LOC109795047 [Cajanus cajan]	4.8e-50	1	162.54	XP_020210045.1;XP_020210044.1;KYP72513.1;XP_020210043.1	-	-	-	-
CC_TR12617|c0_g3_i1_len=454	212	252	0	0	-	-	finger CCCH domain-containing 15 homolog	XP_020210043.1uncharacterized protein LOC109795047 [Cajanus cajan]/KYP72513.1hypothetical protein KK1_005103 [Cajanus cajan]/XP_020210044.1uncharacterized protein LOC109795047 [Cajanus cajan]/XP_020210045.1uncharacterized protein LOC109795047 [Cajanus cajan]	2.4e-49	1	162.54	XP_020210045.1;XP_020210044.1;KYP72513.1;XP_020210043.1	-	-	-	-
CC_TR12619|c0_g1_i1_len=310	16	4	0	0	-	-	element Tf2	KYP54552.1hypothetical protein KK1_000743, partial [Cajanus cajan]	8.6e-58	1	184.882	KYP54552.1	-	-	-	-
CC_TR12620|c0_g2_i1_len=1887	338	364	162	194	163.102	380.435	1,3,4-trisphosphate 5 6-kinase 4-like [Arachis hypogaea]	XP_020210800.1inositol 1,3,4-trisphosphate 5/6-kinase 4 [Cajanus cajan]/KYP75919.1Inositol-tetrakisphosphate 1-kinase 4 [Cajanus cajan]	0	1	994.186	KYP75919.1;XP_020210800.1	GO:0032957-inositol trisphosphate metabolic process	GO:0052726-inositol-1,3,4-trisphosphate 5-kinase activity,GO:0047325-inositol tetrakisphosphate 1-kinase activity,GO:0005524-ATP binding,GO:0000287-magnesium ion binding,GO:0052725-inositol-1,3,4-trisphosphate 6-kinase activity	GO:0005622-intracellular	map00562:Inositol phosphate metabolism(5/6-kinase[ec:2.7.1.159])
CC_TR12622|c0_g2_i1_len=330	30	50	0	0	-	-	---NA---						-	-	-	-
CC_TR12623|c0_g2_i1_len=587	98	120	114	90	93.514	117.843	-responsive family [Medicago truncatula]	KYP74306.1hypothetical protein KK1_006980 [Cajanus cajan]/XP_020234002.1uncharacterized protein LOC109814071 [Cajanus cajan]	4.3e-38	1	135.961	XP_020234002.1;KYP74306.1	-	-	-	-
CC_TR12623|c0_g2_i2_len=283	20	36	40	18	26.6055	30.0502	-responsive family [Medicago truncatula]	KYP74306.1hypothetical protein KK1_006980 [Cajanus cajan]/XP_020234002.1uncharacterized protein LOC109814071 [Cajanus cajan]	1.5e-21	1	90.1225	XP_020234002.1;KYP74306.1	-	-	GO:0016021-integral to membrane	-
CC_TR12625|c0_g1_i1_len=920	558	578	132	112	111.84	616.105	reticulon-like protein B22	gi|1150172249|ref|XP_020228181.1|reticulon-like protein B22 [Cajanus cajan]	1.8e-71	1	202.601	XP_020228181.1	-	-	-	-
CC_TR12625|c0_g1_i2_len=825	702	666	244	234	219.06	743.214	: reticulon B22	XP_020228181.1reticulon-like protein B22 [Cajanus cajan]	3.2e-97	1	292.352	XP_020228181.1	-	-	-	-
CC_TR12626|c0_g1_i1_len=773	1326	1418	252	170	193.484	1487.26	Homeobox-leucine zipper protein HAT22	gi|1012355899|gb|KYP67086.1|Homeobox-leucine zipper protein HAT22 [Cajanus cajan]/gi|1150146153|ref|XP_020217069.1|homeobox-leucine zipper protein HAT22-like [Cajanus cajan]	5.2e-44	0.8673	159.844	KYP67086.1;XP_020217069.1	-	-	-	-
CC_TR12626|c0_g2_i1_len=1333	4722	5134	1042	1092	977.867	5340.26	Homeobox-leucine zipper protein HAT22	gi|1012355899|gb|KYP67086.1|Homeobox-leucine zipper protein HAT22 [Cajanus cajan]/gi|1150146153|ref|XP_020217069.1|homeobox-leucine zipper protein HAT22-like [Cajanus cajan]	1.7e-173	1	496.508	KYP67086.1;XP_020217069.1	GO:0006351-transcription, DNA-dependent,GO:0006355-regulation of transcription, DNA-dependent	GO:0003700-sequence-specific DNA binding transcription factor activity,GO:0043565-sequence-specific DNA binding	GO:0005634-nucleus	-
CC_TR12627|c0_g1_i1_len=786	68	56	1914	1890	1743.25	67.5542	BAG family molecular chaperone regulator 2	gi|1012333779|gb|KYP45161.1|hypothetical protein KK1_033294 [Cajanus cajan]/gi|1150101962|ref|XP_020237032.1|BAG family molecular chaperone regulator 2-like [Cajanus cajan]	2.3e-139	1	401.364	KYP45161.1;XP_020237032.1	-	-	-	-
CC_TR12628|c0_g1_i1_len=368	164	148	0	0	-	-	---NA---						-	-	-	-
CC_TR1263|c0_g1_i1_len=273	2	14	6	6	-	-	nucleotide excision repair homolog isoform X2	XP_020227718.1MMS19 nucleotide excision repair protein homolog isoform X1 [Cajanus cajan]	1.9e-51	1	182.956	XP_020227718.1	-	-	-	-
CC_TR1263|c0_g2_i1_len=799	46	56	68	62	59.5811	55.1438	nucleotide excision repair homolog isoform X2	XP_020227718.1MMS19 nucleotide excision repair protein homolog isoform X1 [Cajanus cajan]	0	1	547.354	XP_020227718.1	-	-	-	-
CC_TR12633|c0_g1_i2_len=777	48	62	0	0	-	-	---NA---						-	-	-	-
[truncated: 112,984 more rows]

## Sheet: Differentially Expressed
S1 Data: Table B. Differencial gene expression analysis of Cajanus platycarpus vs Cajanus cajan
[truncated: 17,732 more rows]
