# Supplementary material for: Comparative transcriptome analysis of pigeonpea, Cajanus cajan (L.) and one of its wild relatives Cajanus platycarpus (Benth.) Maesen
Source: PLoS One. 2019 Jul 3;14(7):e0218731. doi: 10.1371/journal.pone.0218731 (PMC6609033; doi:10.1371/journal.pone.0218731)
Supplement: S2 Data — (XLSX) [file pone.0218731.s003.xlsx]

## Sheet: Transcription factors _CC
S2 Data. Species specific expression of transcripts under the selected MapMan bins
C.cajan specific transcripts related to transcription factors
Transcript id	MapMan id	MapMan discription
CC_TR10192|c0_g1_i1_len=607	AT5G16770.2	RNA.regulation of transcription.MYB domain transcription factor family
CC_TR11708|c0_g2_i1_len=409	AT1G69690.1	RNA.regulation of transcription.TCP transcription factor family
CC_TR11781|c0_g1_i1_len=329	AT3G60390.1	RNA.regulation of transcription.HB,Homeobox transcription factor family
CC_TR11897|c0_g1_i1_len=320	AT2G01430.1	RNA.regulation of transcription.HB,Homeobox transcription factor family
CC_TR11998|c0_g2_i1_len=532	AT3G60530.1	RNA.regulation of transcription.C2C2(Zn) GATA transcription factor family
CC_TR12711|c0_g1_i1_len=312	AT5G16560.1	RNA.regulation of transcription.G2-like transcription factor family, GARP
CC_TR14160|c0_g1_i1_len=227	AT5G58900.1	RNA.regulation of transcription.MYB-related transcription factor family
CC_TR16595|c0_g2_i1_len=278	AT5G66980.1	RNA.regulation of transcription.B3 transcription factor family
CC_TR16756|c0_g2_i1_len=253	AT3G25790.1	RNA.regulation of transcription.G2-like transcription factor family, GARP
CC_TR19571|c0_g2_i1_len=692	AT4G36240.1	RNA.regulation of transcription.C2C2(Zn) GATA transcription factor family
CC_TR19751|c0_g1_i2_len=447	AT5G49300.1	RNA.regulation of transcription.C2C2(Zn) GATA transcription factor family
CC_TR20781|c0_g1_i1_len=674	AT1G08320.2	RNA.regulation of transcription.bZIP transcription factor family
CC_TR2086|c0_g2_i2_len=611	AT4G34990.1	RNA.regulation of transcription.MYB domain transcription factor family
CC_TR21202|c0_g2_i1_len=350	AT4G31550.1	RNA.regulation of transcription.WRKY domain transcription factor family
CC_TR2223|c1_g1_i1_len=512	AT4G26150.1	RNA.regulation of transcription.C2C2(Zn) GATA transcription factor family
CC_TR22409|c0_g2_i1_len=239	AT3G58630.1	RNA.regulation of transcription.Trihelix, Triple-Helix transcription factor family
CC_TR22427|c0_g1_i1_len=268	AT4G28530.1	RNA.regulation of transcription.NAC domain transcription factor family
CC_TR2393|c0_g1_i3_len=357	AT4G24470.2	RNA.regulation of transcription.C2C2(Zn) GATA transcription factor family
CC_TR2425|c0_g2_i1_len=365	AT3G01140.1	RNA.regulation of transcription.MYB domain transcription factor family
CC_TR24847|c0_g1_i1_len=870	AT5G16770.2	RNA.regulation of transcription.MYB domain transcription factor family
CC_TR25055|c0_g1_i2_len=483	AT4G37180.1	RNA.regulation of transcription.G2-like transcription factor family, GARP
CC_TR25439|c0_g1_i1_len=297	AT5G52660.2	RNA.regulation of transcription.MYB-related transcription factor family
CC_TR25523|c0_g1_i1_len=813	AT4G37180.1	RNA.regulation of transcription.G2-like transcription factor family, GARP
CC_TR25572|c0_g2_i1_len=452	AT2G45660.1	RNA.regulation of transcription.MADS box transcription factor family
CC_TR25604|c0_g1_i1_len=1322	AT3G18990.1	RNA.regulation of transcription.B3 transcription factor family
CC_TR26010|c0_g2_i2_len=431	AT5G62165.3	RNA.regulation of transcription.MADS box transcription factor family
CC_TR26342|c0_g1_i3_len=332	AT1G06070.1	RNA.regulation of transcription.bZIP transcription factor family
CC_TR26384|c0_g1_i4_len=227	AT4G22950.1	RNA.regulation of transcription.MADS box transcription factor family
CC_TR26820|c0_g2_i1_len=398	AT2G03340.1	RNA.regulation of transcription.WRKY domain transcription factor family
CC_TR26820|c0_g3_i1_len=435	AT1G13960.2	RNA.regulation of transcription.WRKY domain transcription factor family
CC_TR27037|c0_g2_i1_len=1067	AT2G20570.1	RNA.regulation of transcription.G2-like transcription factor family, GARP
CC_TR27231|c0_g3_i4_len=267	AT2G03340.1	RNA.regulation of transcription.WRKY domain transcription factor family
CC_TR27244|c1_g3_i1_len=1021	AT4G12350.1	RNA.regulation of transcription.MYB domain transcription factor family
CC_TR27244|c1_g3_i2_len=1167	AT5G16600.1	RNA.regulation of transcription.MYB domain transcription factor family
CC_TR27535|c0_g1_i4_len=795	AT5G62165.3	RNA.regulation of transcription.MADS box transcription factor family
CC_TR27978|c0_g1_i1_len=662	AT5G60440.1	RNA.regulation of transcription.MADS box transcription factor family
CC_TR28548|c0_g3_i1_len=970	AT4G38620.1	RNA.regulation of transcription.MYB domain transcription factor family
CC_TR29203|c0_g1_i1_len=322	AT5G64220.2	RNA.regulation of transcription.AtSR Transcription Factor family
CC_TR29203|c0_g2_i1_len=359	AT5G64220.2	RNA.regulation of transcription.AtSR Transcription Factor family
CC_TR30117|c1_g7_i2_len=300	AT1G05270.1	RNA.regulation of transcription.bZIP transcription factor family
CC_TR30117|c1_g7_i3_len=1293	AT1G05270.1	RNA.regulation of transcription.bZIP transcription factor family
CC_TR30117|c1_g9_i1_len=709	AT1G05270.1	RNA.regulation of transcription.bZIP transcription factor family
CC_TR30117|c1_g9_i7_len=534	AT1G05270.1	RNA.regulation of transcription.bZIP transcription factor family
CC_TR30300|c1_g4_i7_len=514	AT3G04030.1	RNA.regulation of transcription.G2-like transcription factor family, GARP
CC_TR30343|c0_g12_i1_len=507	AT2G02820.1	RNA.regulation of transcription.MYB domain transcription factor family
CC_TR3044|c0_g1_i1_len=333	AT2G45680.1	RNA.regulation of transcription.TCP transcription factor family
CC_TR3044|c0_g2_i1_len=682	AT5G51910.2	RNA.regulation of transcription.TCP transcription factor family
CC_TR30641|c0_g1_i2_len=561	AT1G52150.2	RNA.regulation of transcription.HB,Homeobox transcription factor family
CC_TR30642|c0_g1_i3_len=1674	AT1G52150.1	RNA.regulation of transcription.HB,Homeobox transcription factor family
CC_TR30976|c1_g1_i6_len=428	AT1G29280.1	RNA.regulation of transcription.WRKY domain transcription factor family
CC_TR31218|c1_g2_i4_len=755	AT3G56400.1	RNA.regulation of transcription.WRKY domain transcription factor family
CC_TR31218|c1_g2_i6_len=490	AT3G56400.1	RNA.regulation of transcription.WRKY domain transcription factor family
CC_TR31218|c1_g2_i8_len=652	AT3G56400.1	RNA.regulation of transcription.WRKY domain transcription factor family
CC_TR31218|c1_g5_i1_len=374	AT3G56400.1	RNA.regulation of transcription.WRKY domain transcription factor family
CC_TR31301|c3_g1_i3_len=416	AT3G56400.1	RNA.regulation of transcription.WRKY domain transcription factor family
CC_TR31301|c3_g1_i5_len=995	AT3G56400.1	RNA.regulation of transcription.WRKY domain transcription factor family
CC_TR31301|c3_g1_i6_len=765	AT3G56400.1	RNA.regulation of transcription.WRKY domain transcription factor family
CC_TR31843|c0_g1_i1_len=300	AT5G16770.2	RNA.regulation of transcription.MYB domain transcription factor family
CC_TR32869|c0_g1_i1_len=356	AT5G60970.1	RNA.regulation of transcription.TCP transcription factor family
CC_TR3340|c0_g1_i1_len=312	AT1G25340.1	RNA.regulation of transcription.MYB domain transcription factor family
CC_TR3340|c0_g2_i1_len=299	AT1G68320.1	RNA.regulation of transcription.MYB domain transcription factor family
CC_TR3340|c0_g2_i2_len=299	AT1G68320.1	RNA.regulation of transcription.MYB domain transcription factor family
CC_TR33453|c0_g1_i1_len=671	AT1G63100.1	RNA.regulation of transcription.GRAS transcription factor family
CC_TR34152|c0_g1_i1_len=397	AT3G54390.1	RNA.regulation of transcription.Trihelix, Triple-Helix transcription factor family
CC_TR34391|c0_g1_i1_len=388	AT1G69560.1	RNA.regulation of transcription.MYB domain transcription factor family
CC_TR34879|c0_g1_i1_len=696	AT3G60530.1	RNA.regulation of transcription.C2C2(Zn) GATA transcription factor family
CC_TR35326|c0_g1_i1_len=260	AT1G17950.1	RNA.regulation of transcription.MYB domain transcription factor family
CC_TR36987|c0_g1_i1_len=311	AT1G75390.1	RNA.regulation of transcription.bZIP transcription factor family
CC_TR3761|c0_g1_i1_len=254	AT1G21200.1	RNA.regulation of transcription.Trihelix, Triple-Helix transcription factor family
CC_TR37716|c0_g1_i1_len=274	AT5G44180.1	RNA.regulation of transcription.HB,Homeobox transcription factor family
CC_TR3797|c0_g1_i1_len=393	AT1G63910.1	RNA.regulation of transcription.MYB domain transcription factor family
CC_TR39533|c0_g1_i1_len=360	AT5G49330.1	RNA.regulation of transcription.MYB domain transcription factor family
CC_TR39819|c0_g1_i1_len=243	AT2G36010.1	RNA.regulation of transcription.E2F/DP transcription factor family
CC_TR40263|c0_g1_i1_len=276	AT1G21740.1	RNA.regulation of transcription.bZIP transcription factor family
CC_TR40277|c0_g1_i1_len=415	AT5G49520.1	RNA.regulation of transcription.WRKY domain transcription factor family
CC_TR40732|c0_g1_i1_len=660	AT5G07400.1	RNA.regulation of transcription.FHA transcription factor
CC_TR411|c0_g1_i1_len=658	AT3G49760.1	RNA.regulation of transcription.bZIP transcription factor family
CC_TR42597|c0_g1_i1_len=400	AT5G65210.6	RNA.regulation of transcription.bZIP transcription factor family
CC_TR42610|c0_g1_i1_len=385	AT2G30590.1	RNA.regulation of transcription.WRKY domain transcription factor family
CC_TR43632|c0_g1_i1_len=310	AT4G34610.2	RNA.regulation of transcription.HB,Homeobox transcription factor family
CC_TR43642|c0_g1_i1_len=336	AT1G43770.2	RNA.regulation of transcription.PHD finger transcription factor
CC_TR43653|c0_g1_i1_len=236	AT2G31180.1	RNA.regulation of transcription.MYB domain transcription factor family
CC_TR43690|c0_g1_i1_len=284	AT5G41570.1	RNA.regulation of transcription.WRKY domain transcription factor family
CC_TR43694|c0_g1_i1_len=231	AT5G03680.1	RNA.regulation of transcription.Trihelix, Triple-Helix transcription factor family
CC_TR46129|c0_g1_i1_len=297	AT1G25360.1	RNA.regulation of transcription.MYB domain transcription factor family
CC_TR47271|c0_g2_i1_len=306	AT2G38470.1	RNA.regulation of transcription.WRKY domain transcription factor family
CC_TR47581|c0_g1_i1_len=542	AT5G49520.1	RNA.regulation of transcription.WRKY domain transcription factor family
CC_TR48708|c0_g1_i1_len=334	AT4G29000.1	RNA.regulation of transcription.CPP(Zn),CPP1-related transcription factor family
CC_TR4982|c0_g1_i1_len=371	AT5G40330.1	RNA.regulation of transcription.MYB domain transcription factor family
CC_TR499|c0_g1_i1_len=314	AT5G28300.1	RNA.regulation of transcription.Trihelix, Triple-Helix transcription factor family
CC_TR49940|c0_g1_i1_len=276	AT5G64810.1	RNA.regulation of transcription.WRKY domain transcription factor family
CC_TR51701|c0_g1_i1_len=475	AT3G58630.1	RNA.regulation of transcription.Trihelix, Triple-Helix transcription factor family
CC_TR51714|c0_g1_i1_len=801	AT3G24860.1	RNA.regulation of transcription.Trihelix, Triple-Helix transcription factor family
CC_TR51900|c0_g1_i1_len=658	AT5G60440.1	RNA.regulation of transcription.MADS box transcription factor family
CC_TR53435|c0_g1_i1_len=257	AT2G24570.1	RNA.regulation of transcription.WRKY domain transcription factor family
CC_TR53491|c0_g1_i1_len=435	AT5G24800.1	RNA.regulation of transcription.bZIP transcription factor family
CC_TR53908|c0_g1_i1_len=245	AT2G01430.1	RNA.regulation of transcription.HB,Homeobox transcription factor family
CC_TR54017|c0_g1_i1_len=471	AT1G66230.1	RNA.regulation of transcription.MYB domain transcription factor family
CC_TR54741|c0_g1_i1_len=397	AT3G18990.1	RNA.regulation of transcription.B3 transcription factor family
CC_TR55343|c0_g1_i1_len=307	AT4G29000.1	RNA.regulation of transcription.CPP(Zn),CPP1-related transcription factor family
CC_TR55593|c0_g1_i1_len=329	AT2G25000.1	RNA.regulation of transcription.WRKY domain transcription factor family
CC_TR5737|c0_g1_i1_len=846	AT2G31180.1	RNA.regulation of transcription.MYB domain transcription factor family
CC_TR57822|c0_g1_i1_len=337	AT4G31550.1	RNA.regulation of transcription.WRKY domain transcription factor family
CC_TR57902|c0_g1_i1_len=459	AT5G06100.1	RNA.regulation of transcription.MYB domain transcription factor family
CC_TR58295|c0_g1_i1_len=306	AT1G52150.3	RNA.regulation of transcription.HB,Homeobox transcription factor family
CC_TR60253|c0_g1_i1_len=290	AT2G34830.1	RNA.regulation of transcription.WRKY domain transcription factor family
CC_TR61287|c0_g1_i1_len=322	AT3G05380.3	RNA.regulation of transcription.MYB domain transcription factor family
CC_TR61742|c0_g1_i1_len=301	AT3G58630.1	RNA.regulation of transcription.Trihelix, Triple-Helix transcription factor family
CC_TR6366|c0_g1_i1_len=272	AT1G07540.1	RNA.regulation of transcription.MYB domain transcription factor family
CC_TR712|c0_g1_i1_len=266	AT2G35530.1	RNA.regulation of transcription.bZIP transcription factor family
CC_TR7328|c0_g1_i1_len=307	AT5G56270.1	RNA.regulation of transcription.WRKY domain transcription factor family
CC_TR7444|c0_g2_i1_len=228	AT5G67580.2	RNA.regulation of transcription.MYB-related transcription factor family
CC_TR9138|c1_g1_i1_len=474	AT4G14770.1	RNA.regulation of transcription.CPP(Zn),CPP1-related transcription factor family
CC_TR9284|c1_g1_i2_len=1394	AT1G28420.1	RNA.regulation of transcription.HB,Homeobox transcription factor family
CC_TR9310|c0_g1_i2_len=224	AT4G10710.1	RNA.regulation of transcription.Global transcription factor group
CC_TR9326|c0_g1_i1_len=256	AT4G10710.1	RNA.regulation of transcription.Global transcription factor group
CC_TR9339|c0_g2_i4_len=1029	AT2G37630.1	RNA.regulation of transcription.MYB domain transcription factor family
CC_TR9339|c0_g2_i5_len=1424	AT2G37630.1	RNA.regulation of transcription.MYB domain transcription factor family
CC_TR9647|c0_g1_i1_len=224	AT2G38470.1	RNA.regulation of transcription.WRKY domain transcription factor family

## Sheet: Transcription factor_CP
C.platycarpus specific transcripts related to transcription factors
Transcript id	MapMan id	MapMan discription
CP_TR102|c0_g1_i1_len=319	AT4G26640.1	RNA.regulation of transcription.WRKY domain transcription factor family
CP_TR1022|c0_g1_i1_len=649	AT4G37260.1	RNA.regulation of transcription.MYB domain transcription factor family
CP_TR10411|c0_g2_i1_len=285	AT5G49330.1	RNA.regulation of transcription.MYB domain transcription factor family
CP_TR10588|c0_g2_i1_len=238	AT1G75410.2	RNA.regulation of transcription.HB,Homeobox transcription factor family
CP_TR10670|c0_g2_i1_len=366	AT2G47260.1	RNA.regulation of transcription.WRKY domain transcription factor family
CP_TR11139|c0_g2_i1_len=230	AT5G23280.1	RNA.regulation of transcription.TCP transcription factor family
CP_TR11686|c0_g1_i1_len=242	AT1G07540.1	RNA.regulation of transcription.MYB domain transcription factor family
CP_TR13102|c0_g2_i1_len=237	AT1G09710.1	RNA.regulation of transcription.MYB domain transcription factor family
CP_TR13312|c0_g1_i1_len=463	AT2G02820.1	RNA.regulation of transcription.MYB domain transcription factor family
CP_TR1335|c0_g1_i1_len=583	AT3G22830.1	RNA.regulation of transcription.HSF,Heat-shock transcription factor family
CP_TR13600|c0_g2_i1_len=317	AT3G04070.1	RNA.regulation of transcription.NAC domain transcription factor family
CP_TR13801|c0_g1_i1_len=611	AT1G63100.1	RNA.regulation of transcription.GRAS transcription factor family
CP_TR14459|c0_g1_i1_len=274	AT1G13960.1	RNA.regulation of transcription.WRKY domain transcription factor family
CP_TR14573|c0_g1_i1_len=404	AT5G02030.1	RNA.regulation of transcription.HB,Homeobox transcription factor family
CP_TR14617|c0_g1_i1_len=434	AT4G21750.2	RNA.regulation of transcription.HB,Homeobox transcription factor family
CP_TR14617|c0_g2_i1_len=1795	AT4G21750.2	RNA.regulation of transcription.HB,Homeobox transcription factor family
CP_TR14928|c0_g1_i1_len=804	AT1G25360.1	RNA.regulation of transcription.MYB domain transcription factor family
CP_TR15168|c0_g1_i2_len=628	AT1G23380.2	RNA.regulation of transcription.HB,Homeobox transcription factor family
CP_TR15829|c0_g1_i1_len=384	AT3G18990.1	RNA.regulation of transcription.B3 transcription factor family
CP_TR15829|c0_g2_i1_len=470	AT1G49475.1	RNA.regulation of transcription.B3 transcription factor family
CP_TR15920|c0_g2_i1_len=327	AT2G01430.1	RNA.regulation of transcription.HB,Homeobox transcription factor family
CP_TR16143|c0_g1_i1_len=224	AT1G77920.1	RNA.regulation of transcription.bZIP transcription factor family
CP_TR1623|c0_g1_i1_len=745	AT4G36740.1	RNA.regulation of transcription.HB,Homeobox transcription factor family
CP_TR16692|c0_g2_i1_len=310	AT4G36740.1	RNA.regulation of transcription.HB,Homeobox transcription factor family
CP_TR17361|c0_g2_i1_len=324	AT1G75250.1	RNA.regulation of transcription.MYB-related transcription factor family
CP_TR176|c0_g2_i1_len=1232	AT4G30935.1	RNA.regulation of transcription.WRKY domain transcription factor family
CP_TR18208|c0_g1_i1_len=231	AT3G16940.1	RNA.regulation of transcription.AtSR Transcription Factor family
CP_TR1821|c0_g1_i1_len=517	AT3G56570.1	RNA.regulation of transcription.NAC domain transcription factor family
CP_TR18798|c0_g1_i1_len=265	AT3G18990.1	RNA.regulation of transcription.B3 transcription factor family
CP_TR18904|c0_g3_i1_len=334	AT3G18990.1	RNA.regulation of transcription.B3 transcription factor family
CP_TR19041|c0_g1_i1_len=421	AT5G44080.1	RNA.regulation of transcription.bZIP transcription factor family
CP_TR20251|c0_g1_i1_len=296	AT2G44730.1	RNA.regulation of transcription.Trihelix, Triple-Helix transcription factor family
CP_TR20364|c0_g1_i1_len=1020	AT2G46680.1	RNA.regulation of transcription.HB,Homeobox transcription factor family
CP_TR20399|c0_g2_i1_len=1024	AT1G80840.1	RNA.regulation of transcription.WRKY domain transcription factor family
CP_TR20652|c0_g1_i1_len=661	AT5G47370.1	RNA.regulation of transcription.HB,Homeobox transcription factor family
CP_TR20652|c0_g1_i3_len=445	AT5G47370.1	RNA.regulation of transcription.HB,Homeobox transcription factor family
CP_TR20673|c0_g1_i1_len=278	AT5G03415.1	RNA.regulation of transcription.E2F/DP transcription factor family
CP_TR20717|c0_g2_i1_len=232	AT2G38470.1	RNA.regulation of transcription.WRKY domain transcription factor family
CP_TR20999|c0_g1_i1_len=277	AT4G13980.1	RNA.regulation of transcription.HSF,Heat-shock transcription factor family
CP_TR21165|c0_g1_i1_len=1097	AT5G59340.1	RNA.regulation of transcription.HB,Homeobox transcription factor family
CP_TR21323|c0_g1_i2_len=422	AT2G14210.1	RNA.regulation of transcription.MADS box transcription factor family
CP_TR21364|c0_g2_i1_len=770	AT2G46680.1	RNA.regulation of transcription.HB,Homeobox transcription factor family
CP_TR21376|c0_g5_i1_len=242	AT3G20770.1	RNA.regulation of transcription.EIN3-like(EIL) transcription factor family
CP_TR21417|c0_g4_i1_len=1142	AT5G03720.1	RNA.regulation of transcription.HSF,Heat-shock transcription factor family
CP_TR22201|c0_g1_i1_len=303	AT1G70000.2	RNA.regulation of transcription.MYB-related transcription factor family
CP_TR22201|c0_g1_i2_len=562	AT1G70000.2	RNA.regulation of transcription.MYB-related transcription factor family
CP_TR22538|c0_g4_i1_len=710	AT1G63100.1	RNA.regulation of transcription.GRAS transcription factor family
CP_TR23071|c0_g1_i2_len=607	AT2G25000.1	RNA.regulation of transcription.WRKY domain transcription factor family
CP_TR23476|c0_g2_i1_len=383	AT3G47600.1	RNA.regulation of transcription.MYB domain transcription factor family
CP_TR23713|c0_g2_i1_len=407	AT1G25340.1	RNA.regulation of transcription.MYB domain transcription factor family
CP_TR23958|c0_g3_i1_len=562	AT2G42380.2	RNA.regulation of transcription.bZIP transcription factor family
CP_TR24312|c0_g3_i1_len=290	AT4G16150.1	RNA.regulation of transcription.AtSR Transcription Factor family
CP_TR24420|c0_g1_i2_len=319	AT3G15500.1	RNA.regulation of transcription.NAC domain transcription factor family
CP_TR24526|c0_g1_i2_len=907	AT3G44350.2	RNA.regulation of transcription.NAC domain transcription factor family
CP_TR24564|c0_g1_i2_len=618	AT5G10140.4	RNA.regulation of transcription.MADS box transcription factor family
CP_TR25289|c0_g1_i1_len=577	AT1G25550.1	RNA.regulation of transcription.G2-like transcription factor family, GARP
CP_TR2565|c0_g1_i1_len=236	AT5G40350.1	RNA.regulation of transcription.MYB domain transcription factor family
CP_TR26079|c1_g2_i1_len=237	AT2G45460.2	RNA.regulation of transcription.FHA transcription factor
CP_TR26285|c0_g2_i1_len=394	AT5G49300.1	RNA.regulation of transcription.C2C2(Zn) GATA transcription factor family
CP_TR26472|c0_g3_i1_len=353	AT1G49480.1	RNA.regulation of transcription.B3 transcription factor family
CP_TR28431|c3_g1_i1_len=261	AT2G24570.1	RNA.regulation of transcription.WRKY domain transcription factor family
CP_TR28682|c0_g3_i1_len=303	AT4G38620.1	RNA.regulation of transcription.MYB domain transcription factor family
CP_TR28682|c0_g4_i1_len=592	AT4G38620.1	RNA.regulation of transcription.MYB domain transcription factor family
CP_TR29105|c0_g2_i3_len=322	AT5G64220.2	RNA.regulation of transcription.AtSR Transcription Factor family
CP_TR29230|c0_g1_i1_len=705	AT1G18860.1	RNA.regulation of transcription.WRKY domain transcription factor family
CP_TR29230|c0_g1_i3_len=1783	AT5G15130.1	RNA.regulation of transcription.WRKY domain transcription factor family
CP_TR29230|c0_g1_i4_len=914	AT1G18860.1	RNA.regulation of transcription.WRKY domain transcription factor family
CP_TR29241|c0_g2_i1_len=226	AT3G58630.1	RNA.regulation of transcription.Trihelix, Triple-Helix transcription factor family
CP_TR29301|c2_g1_i1_len=704	AT4G37260.1	RNA.regulation of transcription.MYB domain transcription factor family
CP_TR29322|c0_g1_i1_len=955	AT5G66320.2	RNA.regulation of transcription.C2C2(Zn) GATA transcription factor family
CP_TR29322|c0_g1_i3_len=1239	AT5G66320.2	RNA.regulation of transcription.C2C2(Zn) GATA transcription factor family
CP_TR29756|c0_g1_i3_len=451	AT3G58630.1	RNA.regulation of transcription.Trihelix, Triple-Helix transcription factor family
CP_TR30266|c0_g1_i2_len=733	AT2G42380.2	RNA.regulation of transcription.bZIP transcription factor family
CP_TR30385|c0_g1_i2_len=270	AT5G56270.1	RNA.regulation of transcription.WRKY domain transcription factor family
CP_TR30799|c0_g2_i1_len=362	AT3G18990.1	RNA.regulation of transcription.B3 transcription factor family
CP_TR3109|c0_g1_i3_len=224	AT2G17410.1	RNA.regulation of transcription.AT-rich interaction domain containing transcription factor family
CP_TR31162|c0_g5_i1_len=800	AT3G47600.1	RNA.regulation of transcription.MYB domain transcription factor family
CP_TR31382|c0_g4_i1_len=255	AT3G27260.1	RNA.regulation of transcription.Global transcription factor group
CP_TR31705|c0_g1_i10_len=269	AT4G32010.1	RNA.regulation of transcription.ABI3/VP1-related B3-domain-containing transcription factor family
CP_TR32000|c1_g1_i1_len=408	AT4G29000.1	RNA.regulation of transcription.CPP(Zn),CPP1-related transcription factor family
CP_TR32168|c3_g2_i4_len=472	AT1G52150.2	RNA.regulation of transcription.HB,Homeobox transcription factor family
CP_TR32776|c0_g1_i1_len=366	AT3G54390.1	RNA.regulation of transcription.Trihelix, Triple-Helix transcription factor family
CP_TR3305|c0_g1_i1_len=392	AT4G21440.1	RNA.regulation of transcription.MYB domain transcription factor family
CP_TR33878|c0_g1_i1_len=504	AT2G03500.1	RNA.regulation of transcription.G2-like transcription factor family, GARP
CP_TR34025|c0_g1_i1_len=470	AT5G62020.1	RNA.regulation of transcription.HSF,Heat-shock transcription factor family
CP_TR34469|c0_g1_i1_len=529	AT3G18990.1	RNA.regulation of transcription.B3 transcription factor family
CP_TR34696|c0_g1_i1_len=1154	AT5G15310.1	RNA.regulation of transcription.MYB domain transcription factor family
CP_TR36240|c0_g1_i1_len=419	AT3G11580.2	RNA.regulation of transcription.ABI3/VP1-related B3-domain-containing transcription factor family
CP_TR36547|c0_g1_i1_len=263	AT3G54810.1	RNA.regulation of transcription.C2C2(Zn) GATA transcription factor family
CP_TR38854|c0_g1_i1_len=828	AT3G11440.1	RNA.regulation of transcription.MYB domain transcription factor family
CP_TR39190|c0_g1_i1_len=452	AT3G53310.1	RNA.regulation of transcription.B3 transcription factor family
CP_TR40257|c0_g1_i1_len=365	AT2G34900.2	RNA.regulation of transcription.Global transcription factor group
CP_TR40805|c0_g1_i2_len=400	AT4G38620.1	RNA.regulation of transcription.MYB domain transcription factor family
CP_TR41776|c0_g1_i1_len=317	AT1G46264.1	RNA.regulation of transcription.HSF,Heat-shock transcription factor family
CP_TR41864|c0_g1_i1_len=373	AT3G53310.1	RNA.regulation of transcription.B3 transcription factor family
CP_TR43021|c0_g1_i1_len=249	AT1G25360.1	RNA.regulation of transcription.MYB domain transcription factor family
CP_TR4394|c0_g1_i1_len=1476	AT5G15310.1	RNA.regulation of transcription.MYB domain transcription factor family
CP_TR44764|c0_g1_i1_len=425	AT4G37260.1	RNA.regulation of transcription.MYB domain transcription factor family
CP_TR45359|c0_g1_i1_len=422	AT5G03680.1	RNA.regulation of transcription.Trihelix, Triple-Helix transcription factor family
CP_TR45697|c0_g1_i1_len=693	AT4G04890.1	RNA.regulation of transcription.HB,Homeobox transcription factor family
CP_TR45802|c0_g1_i1_len=448	AT1G75390.1	RNA.regulation of transcription.bZIP transcription factor family
CP_TR46515|c0_g1_i1_len=275	AT3G15500.1	RNA.regulation of transcription.NAC domain transcription factor family
CP_TR47371|c0_g1_i1_len=298	AT1G68710.1	RNA.regulation of transcription.bZIP transcription factor family
CP_TR48167|c0_g1_i1_len=315	AT3G49690.1	RNA.regulation of transcription.MYB domain transcription factor family
CP_TR48847|c0_g1_i1_len=818	AT4G01720.1	RNA.regulation of transcription.WRKY domain transcription factor family
CP_TR48907|c0_g1_i1_len=613	AT1G21740.1	RNA.regulation of transcription.bZIP transcription factor family
CP_TR4926|c0_g1_i1_len=520	AT4G23810.1	RNA.regulation of transcription.WRKY domain transcription factor family
CP_TR5024|c0_g1_i1_len=278	AT5G15310.1	RNA.regulation of transcription.MYB domain transcription factor family
CP_TR50739|c0_g1_i1_len=513	AT2G03500.1	RNA.regulation of transcription.G2-like transcription factor family, GARP
CP_TR51004|c0_g1_i1_len=472	AT1G62300.1	RNA.regulation of transcription.WRKY domain transcription factor family
CP_TR51137|c0_g1_i1_len=775	AT3G54390.1	RNA.regulation of transcription.Trihelix, Triple-Helix transcription factor family
CP_TR51251|c0_g1_i1_len=520	AT1G21200.1	RNA.regulation of transcription.Trihelix, Triple-Helix transcription factor family
CP_TR51416|c0_g1_i1_len=426	AT3G62340.1	RNA.regulation of transcription.WRKY domain transcription factor family
CP_TR51629|c0_g1_i1_len=434	AT1G69690.1	RNA.regulation of transcription.TCP transcription factor family
CP_TR52410|c0_g1_i1_len=305	AT1G07520.1	RNA.regulation of transcription.GRAS transcription factor family
CP_TR52572|c0_g1_i1_len=244	AT4G32890.1	RNA.regulation of transcription.C2C2(Zn) GATA transcription factor family
CP_TR52578|c0_g1_i1_len=310	AT4G16150.1	RNA.regulation of transcription.AtSR Transcription Factor family
CP_TR5263|c0_g1_i1_len=233	AT2G38090.1	RNA.regulation of transcription.MYB-related transcription factor family
CP_TR5267|c0_g1_i1_len=1021	AT4G37260.1	RNA.regulation of transcription.MYB domain transcription factor family
CP_TR53155|c0_g1_i1_len=476	AT4G22070.1	RNA.regulation of transcription.WRKY domain transcription factor family
CP_TR5385|c0_g2_i1_len=429	AT2G34440.1	RNA.regulation of transcription.MADS box transcription factor family
CP_TR55261|c0_g1_i1_len=364	AT1G21200.1	RNA.regulation of transcription.Trihelix, Triple-Helix transcription factor family
CP_TR55562|c0_g1_i1_len=900	AT2G36080.1	RNA.regulation of transcription.ABI3/VP1-related B3-domain-containing transcription factor family
CP_TR56427|c0_g1_i1_len=393	AT5G07400.1	RNA.regulation of transcription.FHA transcription factor
CP_TR5673|c0_g1_i1_len=232	AT4G00730.1	RNA.regulation of transcription.HB,Homeobox transcription factor family
CP_TR5735|c0_g1_i1_len=601	AT1G23380.1	RNA.regulation of transcription.HB,Homeobox transcription factor family
CP_TR57361|c0_g1_i1_len=292	AT2G01430.1	RNA.regulation of transcription.HB,Homeobox transcription factor family
CP_TR57361|c0_g2_i1_len=435	AT2G01430.1	RNA.regulation of transcription.HB,Homeobox transcription factor family
CP_TR5743|c0_g2_i1_len=289	AT2G34440.1	RNA.regulation of transcription.MADS box transcription factor family
CP_TR5841|c0_g1_i1_len=418	AT1G62300.1	RNA.regulation of transcription.WRKY domain transcription factor family
CP_TR58684|c0_g1_i1_len=354	AT5G65210.5	RNA.regulation of transcription.bZIP transcription factor family
CP_TR59186|c0_g1_i1_len=591	AT3G22830.1	RNA.regulation of transcription.HSF,Heat-shock transcription factor family
CP_TR60503|c0_g1_i1_len=384	AT5G06100.1	RNA.regulation of transcription.MYB domain transcription factor family
CP_TR60706|c0_g1_i1_len=407	AT5G23280.1	RNA.regulation of transcription.TCP transcription factor family
CP_TR61074|c0_g1_i1_len=644	AT1G80840.1	RNA.regulation of transcription.WRKY domain transcription factor family
CP_TR61155|c0_g1_i1_len=334	AT2G38090.1	RNA.regulation of transcription.MYB-related transcription factor family
CP_TR61648|c0_g1_i1_len=378	AT5G64810.1	RNA.regulation of transcription.WRKY domain transcription factor family
CP_TR62377|c0_g1_i1_len=833	AT2G41690.1	RNA.regulation of transcription.HSF,Heat-shock transcription factor family
CP_TR62394|c0_g1_i1_len=676	AT1G62300.1	RNA.regulation of transcription.WRKY domain transcription factor family
CP_TR62843|c0_g1_i1_len=436	AT3G49690.1	RNA.regulation of transcription.MYB domain transcription factor family
CP_TR64140|c0_g1_i1_len=235	AT1G30650.1	RNA.regulation of transcription.WRKY domain transcription factor family
CP_TR64283|c0_g1_i1_len=275	AT1G62300.1	RNA.regulation of transcription.WRKY domain transcription factor family
CP_TR64551|c0_g2_i1_len=607	AT1G46264.1	RNA.regulation of transcription.HSF,Heat-shock transcription factor family
CP_TR6566|c0_g1_i1_len=239	AT3G58630.1	RNA.regulation of transcription.Trihelix, Triple-Helix transcription factor family
CP_TR6729|c0_g1_i1_len=950	AT5G35550.1	RNA.regulation of transcription.MYB domain transcription factor family
CP_TR6729|c0_g3_i1_len=385	AT5G49330.1	RNA.regulation of transcription.MYB domain transcription factor family
CP_TR6931|c0_g1_i1_len=688	AT5G28300.1	RNA.regulation of transcription.Trihelix, Triple-Helix transcription factor family
CP_TR7965|c0_g1_i1_len=264	AT2G03500.1	RNA.regulation of transcription.G2-like transcription factor family, GARP
CP_TR8729|c0_g1_i1_len=295	AT4G21440.1	RNA.regulation of transcription.MYB domain transcription factor family
CP_TR8987|c0_g2_i1_len=540	AT2G03500.1	RNA.regulation of transcription.G2-like transcription factor family, GARP
CP_TR9125|c0_g1_i1_len=342	AT5G10030.2	RNA.regulation of transcription.bZIP transcription factor family
CP_TR9795|c0_g2_i1_len=258	AT2G24570.1	RNA.regulation of transcription.WRKY domain transcription factor family
CP_TR9881|c0_g1_i1_len=1106	AT2G40620.1	RNA.regulation of transcription.bZIP transcription factor family
CP_TR9881|c0_g2_i1_len=772	AT2G40620.1	RNA.regulation of transcription.bZIP transcription factor family

## Sheet: Signalling _CC
C.cajan specific transcripts related to signalling
Transcript id	MapMan id	MapMan discription
CC_TR10193|c0_g1_i1_len=1128	AT5G23170.1	signalling.receptor kinases.crinkly like
CC_TR10276|c0_g2_i1_len=227	AT5G46330.1	signalling.receptor kinases.leucine rich repeat XII
CC_TR10367|c0_g1_i1_len=266	AT2G20300.1	signalling.receptor kinases.extensin
CC_TR10375|c0_g1_i1_len=359	AT5G14210.1	signalling.receptor kinases.leucine rich repeat VI
CC_TR10505|c0_g1_i1_len=315	AT4G23160.1	signalling.receptor kinases.DUF 26
CC_TR10624|c0_g1_i1_len=446	AT1G17230.1	signalling.receptor kinases.leucine rich repeat XI
CC_TR10669|c0_g1_i1_len=482	AT4G23160.1	signalling.receptor kinases.DUF 26
CC_TR10754|c0_g1_i1_len=533	AT5G48800.1	signalling.light
CC_TR11019|c0_g1_i1_len=276	AT1G53090.2	signalling.light
CC_TR11138|c0_g1_i1_len=246	AT4G08850.2	signalling.receptor kinases.leucine rich repeat XII
CC_TR11343|c0_g1_i1_len=252	AT1G50700.1	signalling.calcium
CC_TR11423|c0_g1_i1_len=991	AT1G73500.1	signalling.MAP kinases
CC_TR11571|c0_g1_i1_len=258	AT4G13350.2	signalling.G-proteins
CC_TR11689|c0_g1_i1_len=287	AT3G51550.1	signalling.receptor kinases.Catharanthus roseus-like RLK1
CC_TR11689|c0_g2_i1_len=398	AT5G39000.1	signalling.receptor kinases.Catharanthus roseus-like RLK1
CC_TR11712|c0_g2_i1_len=1035	AT5G06940.1	signalling.receptor kinases.misc
CC_TR11771|c0_g2_i1_len=386	AT2G28250.2	signalling.receptor kinases.misc
CC_TR11806|c0_g1_i1_len=291	AT4G18250.1	signalling.receptor kinases.thaumatin like
CC_TR12217|c0_g1_i1_len=258	AT3G51550.1	signalling.receptor kinases.Catharanthus roseus-like RLK1
CC_TR12217|c0_g2_i1_len=789	AT3G51550.1	signalling.receptor kinases.Catharanthus roseus-like RLK1
CC_TR1242|c0_g1_i1_len=296	AT4G25540.1	signalling.G-proteins
CC_TR12471|c0_g2_i1_len=285	AT3G25560.2	signalling.receptor kinases.leucine rich repeat II
CC_TR12644|c0_g1_i1_len=237	AT4G29900.1	signalling.calcium
CC_TR12656|c0_g1_i1_len=541	AT1G68690.1	signalling.receptor kinases.proline extensin like
CC_TR12656|c0_g2_i1_len=799	AT1G68690.1	signalling.receptor kinases.proline extensin like
CC_TR12656|c0_g2_i2_len=1286	AT1G68690.1	signalling.receptor kinases.proline extensin like
CC_TR12937|c0_g1_i1_len=316	AT1G18390.2	signalling.receptor kinases.wheat LRK10 like
CC_TR12943|c0_g1_i1_len=253	AT4G21390.1	signalling.receptor kinases.S-locus glycoprotein like
CC_TR12945|c0_g1_i1_len=290	AT5G54380.1	signalling.receptor kinases.Catharanthus roseus-like RLK1
CC_TR12945|c1_g1_i1_len=249	AT5G54380.1	signalling.receptor kinases.Catharanthus roseus-like RLK1
CC_TR13039|c0_g1_i1_len=850	AT2G32800.1	signalling.receptor kinases.legume-lectin
CC_TR13219|c0_g1_i1_len=286	AT4G27300.1	signalling.receptor kinases.S-locus glycoprotein like
CC_TR13232|c0_g1_i1_len=257	AT4G23160.1	signalling.receptor kinases.DUF 26
CC_TR14291|c0_g1_i1_len=386	AT1G25390.1	signalling.receptor kinases.wheat LRK10 like
CC_TR14362|c0_g1_i1_len=920	AT4G23160.1	signalling.receptor kinases.DUF 26
CC_TR14457|c0_g1_i1_len=428	AT4G29990.1	signalling.receptor kinases.leucine rich repeat I
CC_TR14632|c0_g1_i1_len=321	AT1G66150.1	signalling.receptor kinases.leucine rich repeat IX
CC_TR14834|c0_g2_i1_len=357	AT1G25390.1	signalling.receptor kinases.wheat LRK10 like
CC_TR15131|c1_g1_i1_len=227	AT5G65710.1	signalling.receptor kinases.leucine rich repeat XI
CC_TR15233|c0_g1_i1_len=828	AT4G23160.1	signalling.receptor kinases.DUF 26
CC_TR15508|c0_g1_i1_len=314	AT4G27290.1	signalling.receptor kinases.S-locus glycoprotein like
CC_TR15508|c0_g1_i2_len=526	AT4G27290.1	signalling.receptor kinases.S-locus glycoprotein like
CC_TR15677|c0_g1_i1_len=890	AT4G23160.1	signalling.receptor kinases.DUF 26
CC_TR15682|c0_g1_i1_len=428	AT1G34300.1	signalling.receptor kinases.S-locus glycoprotein like
CC_TR16057|c0_g2_i1_len=974	AT3G06250.1	signalling.light
CC_TR16324|c0_g1_i1_len=349	AT4G23160.1	signalling.receptor kinases.DUF 26
CC_TR16397|c0_g3_i1_len=642	AT1G48480.1	signalling.receptor kinases.leucine rich repeat III
CC_TR16515|c0_g1_i1_len=275	AT5G66850.1	signalling.MAP kinases
CC_TR16721|c0_g3_i1_len=668	AT1G24290.1	signalling.G-proteins
CC_TR16730|c0_g1_i1_len=300	AT1G61500.1	signalling.receptor kinases.S-locus glycoprotein like
CC_TR16972|c0_g1_i1_len=394	AT1G66150.1	signalling.receptor kinases.leucine rich repeat IX
CC_TR17019|c0_g1_i1_len=363	AT4G23160.1	signalling.receptor kinases.DUF 26
CC_TR17069|c0_g1_i1_len=951	AT4G08850.1	signalling.receptor kinases.leucine rich repeat XII
CC_TR17207|c0_g1_i1_len=268	AT2G27480.1	signalling.calcium
CC_TR17310|c0_g1_i1_len=695	AT1G34300.1	signalling.receptor kinases.S-locus glycoprotein like
CC_TR17399|c0_g1_i1_len=1094	AT1G28440.1	signalling.receptor kinases.leucine rich repeat XI
CC_TR17579|c0_g1_i1_len=400	AT3G51550.1	signalling.receptor kinases.Catharanthus roseus-like RLK1
CC_TR17595|c0_g1_i1_len=464	AT4G35750.1	signalling.G-proteins
CC_TR17603|c0_g3_i1_len=472	AT2G25790.1	signalling.receptor kinases.leucine rich repeat IV
CC_TR18244|c0_g1_i1_len=315	AT1G34300.1	signalling.receptor kinases.S-locus glycoprotein like
CC_TR18288|c0_g1_i1_len=1627	AT3G49260.2	signalling.calcium
CC_TR18397|c0_g1_i1_len=528	AT5G56890.1	signalling.receptor kinases.extensin
CC_TR18569|c0_g2_i1_len=339	AT3G51630.2	signalling.MAP kinases
CC_TR18817|c0_g2_i1_len=374	AT4G05200.1	signalling.receptor kinases.DUF 26
CC_TR19006|c0_g1_i1_len=1478	AT4G23160.1	signalling.receptor kinases.DUF 26
CC_TR19286|c0_g2_i1_len=780	AT1G26480.1	signalling.14-3-3 proteins
CC_TR19395|c0_g1_i1_len=1086	AT5G10530.1	signalling.receptor kinases.legume-lectin
CC_TR19796|c0_g2_i1_len=454	AT4G23160.1	signalling.receptor kinases.DUF 26
CC_TR19883|c0_g1_i1_len=510	AT4G23160.1	signalling.receptor kinases.DUF 26
CC_TR19911|c0_g2_i2_len=738	AT5G54130.2	signalling.calcium
CC_TR20270|c0_g2_i1_len=654	AT5G37710.1	signalling.calcium
CC_TR20321|c0_g1_i1_len=412	AT1G66150.1	signalling.receptor kinases.leucine rich repeat IX
CC_TR20544|c0_g1_i2_len=255	AT4G29990.1	signalling.receptor kinases.leucine rich repeat I
CC_TR20561|c0_g1_i1_len=693	AT4G23180.1	signalling.receptor kinases.DUF 26
CC_TR20561|c0_g3_i1_len=364	AT4G21410.1	signalling.receptor kinases.DUF 26
CC_TR20764|c0_g1_i1_len=306	AT1G66880.1	signalling.receptor kinases.wheat LRK10 like
CC_TR20822|c0_g2_i4_len=751	AT4G27300.1	signalling.receptor kinases.S-locus glycoprotein like
CC_TR21032|c0_g1_i1_len=467	AT4G23160.1	signalling.receptor kinases.DUF 26
CC_TR21046|c0_g1_i1_len=317	AT3G14840.2	signalling.receptor kinases.leucine rich repeat VIII-2
CC_TR21161|c0_g2_i1_len=291	AT5G40380.1	signalling.receptor kinases.DUF 26
CC_TR2147|c0_g1_i1_len=1121	AT4G23160.1	signalling.receptor kinases.DUF 26
CC_TR21583|c0_g1_i1_len=425	AT5G11210.1	signalling.in sugar and nutrient physiology
CC_TR21637|c0_g2_i1_len=238	AT3G15354.1	signalling.light
CC_TR21637|c1_g1_i1_len=263	AT3G15354.1	signalling.light
CC_TR21995|c0_g2_i1_len=355	AT4G16360.3	signalling.in sugar and nutrient physiology
CC_TR22137|c0_g1_i1_len=2336	AT4G23160.1	signalling.receptor kinases.DUF 26
CC_TR22275|c0_g1_i1_len=256	AT1G18160.1	signalling.MAP kinases
CC_TR22317|c0_g1_i2_len=998	AT4G32710.1	signalling.receptor kinases.proline extensin like
CC_TR22317|c0_g1_i5_len=871	AT4G34440.1	signalling.receptor kinases.proline extensin like
CC_TR22317|c0_g1_i6_len=659	AT3G24550.1	signalling.receptor kinases.proline extensin like
CC_TR22460|c0_g2_i2_len=348	AT3G14840.1	signalling.receptor kinases.leucine rich repeat VIII-2
CC_TR22546|c0_g2_i1_len=1305	AT1G09530.2	signalling.light
CC_TR22546|c0_g2_i2_len=1797	AT1G09530.2	signalling.light
CC_TR22882|c0_g2_i2_len=1362	AT1G16260.2	signalling.receptor kinases.wall associated kinase
CC_TR22882|c0_g2_i3_len=1044	AT1G16260.2	signalling.receptor kinases.wall associated kinase
CC_TR23034|c0_g1_i1_len=332	AT1G14390.1	signalling.receptor kinases.leucine rich repeat VI
CC_TR23034|c1_g2_i1_len=916	AT1G14390.1	signalling.receptor kinases.leucine rich repeat VI
CC_TR23235|c0_g1_i4_len=1145	AT4G23180.1	signalling.receptor kinases.DUF 26
CC_TR23249|c0_g2_i3_len=607	AT4G23160.1	signalling.receptor kinases.DUF 26
CC_TR23382|c0_g2_i1_len=240	AT4G28600.1	signalling.calcium
CC_TR23518|c0_g1_i1_len=1391	AT2G19230.1	signalling.receptor kinases.misc
CC_TR23518|c0_g3_i1_len=633	AT2G19230.1	signalling.receptor kinases.misc
CC_TR23676|c0_g1_i1_len=1530	AT3G14840.2	signalling.receptor kinases.leucine rich repeat VIII-2
CC_TR23676|c0_g1_i4_len=362	AT3G14840.1	signalling.receptor kinases.leucine rich repeat VIII-2
CC_TR23676|c0_g3_i1_len=313	AT1G07650.1	signalling.receptor kinases.leucine rich repeat VIII-2
CC_TR23676|c0_g4_i2_len=1027	AT4G08500.1	signalling.MAP kinases
CC_TR24016|c0_g1_i1_len=1014	AT4G23160.1	signalling.receptor kinases.DUF 26
CC_TR24206|c0_g2_i1_len=348	AT5G08580.1	signalling.calcium
CC_TR24283|c0_g1_i2_len=483	AT5G54130.2	signalling.calcium
CC_TR24444|c0_g5_i1_len=913	AT1G18390.2	signalling.receptor kinases.wheat LRK10 like
CC_TR25064|c0_g1_i1_len=993	AT4G23180.1	signalling.receptor kinases.DUF 26
CC_TR25064|c0_g2_i1_len=1470	AT4G23180.1	signalling.receptor kinases.DUF 26
CC_TR25064|c0_g2_i2_len=1618	AT4G23180.1	signalling.receptor kinases.DUF 26
CC_TR25326|c0_g1_i2_len=1110	AT4G33000.2	signalling.calcium
CC_TR25326|c0_g1_i3_len=1160	AT4G33000.2	signalling.calcium
CC_TR2534|c0_g1_i1_len=542	AT4G23160.1	signalling.receptor kinases.DUF 26
CC_TR25481|c0_g1_i1_len=276	AT1G48570.1	signalling.G-proteins
CC_TR25557|c0_g1_i1_len=1704	AT1G68690.1	signalling.receptor kinases.proline extensin like
CC_TR25563|c0_g1_i2_len=1072	AT4G33000.2	signalling.calcium
CC_TR25563|c0_g1_i5_len=1022	AT4G33000.2	signalling.calcium
CC_TR2575|c0_g2_i1_len=243	AT4G23150.1	signalling.receptor kinases.DUF 26
CC_TR2575|c0_g3_i1_len=490	AT4G21380.1	signalling.receptor kinases.S-locus glycoprotein like
CC_TR25895|c0_g1_i1_len=463	AT4G05200.1	signalling.receptor kinases.DUF 26
CC_TR25895|c0_g2_i1_len=242	AT1G63600.1	signalling.receptor kinases.misc
CC_TR25941|c0_g1_i1_len=1274	AT4G23160.1	signalling.receptor kinases.DUF 26
CC_TR26056|c0_g1_i1_len=556	AT5G38260.1	signalling.receptor kinases.wheat LRK10 like
CC_TR26056|c1_g1_i2_len=672	AT1G67000.1	signalling.receptor kinases.wheat LRK10 like
CC_TR26338|c0_g1_i1_len=497	AT4G23160.1	signalling.receptor kinases.DUF 26
CC_TR26460|c1_g2_i1_len=483	AT4G23160.1	signalling.receptor kinases.DUF 26
CC_TR26609|c0_g1_i1_len=388	AT3G59470.2	signalling.light
CC_TR26838|c0_g2_i1_len=830	AT5G38250.1	signalling.receptor kinases.wheat LRK10 like
CC_TR26977|c0_g1_i1_len=1459	AT3G47570.1	signalling.receptor kinases.leucine rich repeat XII
CC_TR270|c0_g1_i1_len=263	AT1G11300.1	signalling.receptor kinases.S-locus glycoprotein like
CC_TR27021|c0_g1_i1_len=951	AT3G51550.1	signalling.receptor kinases.Catharanthus roseus-like RLK1
CC_TR27030|c0_g1_i1_len=304	AT1G06840.1	signalling.receptor kinases.leucine rich repeat VIII-1
CC_TR27182|c0_g1_i1_len=517	AT3G49050.1	signalling.calcium
CC_TR27238|c0_g3_i1_len=467	AT4G23160.1	signalling.receptor kinases.DUF 26
CC_TR27336|c0_g1_i1_len=867	AT4G23160.1	signalling.receptor kinases.DUF 26
CC_TR27416|c0_g1_i1_len=664	AT4G23160.1	signalling.receptor kinases.DUF 26
CC_TR2770|c0_g2_i1_len=270	AT1G18200.1	signalling.G-proteins
CC_TR2791|c0_g1_i1_len=503	AT1G63700.1	signalling.MAP kinases
CC_TR27918|c0_g2_i1_len=357	AT5G04220.2	signalling.calcium
CC_TR28063|c1_g3_i1_len=1058	AT5G07280.1	signalling.receptor kinases.leucine rich repeat X
CC_TR28209|c1_g1_i1_len=437	AT4G23160.1	signalling.receptor kinases.DUF 26
CC_TR28209|c2_g1_i3_len=799	AT4G23160.1	signalling.receptor kinases.DUF 26
CC_TR28341|c0_g1_i2_len=564	AT4G21520.1	signalling.G-proteins
CC_TR28341|c0_g1_i4_len=537	AT4G21520.1	signalling.G-proteins
CC_TR28365|c0_g1_i2_len=1065	AT4G23160.1	signalling.receptor kinases.DUF 26
CC_TR28365|c0_g1_i4_len=844	AT4G23160.1	signalling.receptor kinases.DUF 26
CC_TR28557|c0_g1_i1_len=1863	AT5G64330.1	signalling.light
CC_TR28557|c0_g2_i1_len=553	AT5G64330.1	signalling.light
CC_TR28646|c0_g1_i2_len=349	AT3G03770.2	signalling.receptor kinases.leucine rich repeat VI
CC_TR28646|c0_g1_i5_len=416	AT3G03770.2	signalling.receptor kinases.leucine rich repeat VI
CC_TR28653|c0_g1_i1_len=416	AT3G47090.1	signalling.receptor kinases.leucine rich repeat XII
CC_TR28756|c0_g1_i1_len=229	AT4G18250.1	signalling.receptor kinases.thaumatin like
CC_TR28756|c1_g1_i1_len=606	AT1G67000.1	signalling.receptor kinases.wheat LRK10 like
CC_TR28756|c1_g2_i1_len=237	AT1G67000.1	signalling.receptor kinases.wheat LRK10 like
CC_TR29179|c0_g1_i1_len=1926	AT1G11410.1	signalling.receptor kinases.S-locus glycoprotein like
CC_TR29210|c0_g2_i1_len=500	AT2G23460.1	signalling.G-proteins
CC_TR29210|c0_g3_i8_len=893	AT2G23460.1	signalling.G-proteins
CC_TR29371|c0_g2_i1_len=352	AT4G23160.1	signalling.receptor kinases.DUF 26
CC_TR29372|c1_g2_i3_len=705	AT4G23160.1	signalling.receptor kinases.DUF 26
CC_TR29372|c1_g3_i1_len=687	AT4G23160.1	signalling.receptor kinases.DUF 26
CC_TR29571|c3_g1_i1_len=567	AT4G23180.1	signalling.receptor kinases.DUF 26
CC_TR29574|c0_g1_i4_len=406	AT4G33000.3	signalling.calcium
CC_TR29574|c0_g1_i5_len=262	AT4G26570.2	signalling.calcium
CC_TR29683|c0_g2_i2_len=650	AT4G27300.1	signalling.receptor kinases.S-locus glycoprotein like
CC_TR29683|c0_g2_i3_len=316	AT4G27300.1	signalling.receptor kinases.S-locus glycoprotein like
CC_TR29694|c0_g3_i1_len=345	AT2G26330.1	signalling.receptor kinases.leucine rich repeat XIII
CC_TR29794|c0_g1_i4_len=727	AT4G21380.1	signalling.receptor kinases.S-locus glycoprotein like
CC_TR29835|c0_g1_i2_len=2400	AT4G21410.1	signalling.receptor kinases.DUF 26
CC_TR29835|c0_g1_i5_len=2264	AT4G21410.1	signalling.receptor kinases.DUF 26
CC_TR29863|c0_g1_i1_len=247	AT1G34210.1	signalling.receptor kinases.leucine rich repeat II
CC_TR29863|c0_g3_i1_len=508	AT1G34210.1	signalling.receptor kinases.leucine rich repeat II
CC_TR29863|c0_g3_i4_len=901	AT1G71830.1	signalling.receptor kinases.leucine rich repeat II
CC_TR29888|c0_g1_i1_len=1165	AT4G27300.1	signalling.receptor kinases.S-locus glycoprotein like
CC_TR29895|c0_g3_i3_len=671	AT3G47090.1	signalling.receptor kinases.leucine rich repeat XII
CC_TR29948|c0_g2_i3_len=728	AT4G27300.1	signalling.receptor kinases.S-locus glycoprotein like
CC_TR29948|c0_g2_i4_len=447	AT4G27300.1	signalling.receptor kinases.S-locus glycoprotein like
CC_TR29965|c1_g3_i1_len=284	AT2G16250.1	signalling.receptor kinases.leucine rich repeat XIV
CC_TR29999|c0_g1_i1_len=464	AT4G27290.1	signalling.receptor kinases.S-locus glycoprotein like
CC_TR29999|c0_g1_i2_len=679	AT4G27290.1	signalling.receptor kinases.S-locus glycoprotein like
CC_TR30078|c0_g1_i1_len=754	AT4G05200.1	signalling.receptor kinases.DUF 26
CC_TR30236|c2_g1_i1_len=333	AT1G67720.1	signalling.receptor kinases.misc
CC_TR30294|c4_g2_i1_len=320	AT1G53440.1	signalling.receptor kinases.leucine rich repeat VIII-2
CC_TR30343|c1_g2_i1_len=1783	AT3G51550.1	signalling.receptor kinases.Catharanthus roseus-like RLK1
CC_TR30343|c1_g2_i4_len=1885	AT3G51550.1	signalling.receptor kinases.Catharanthus roseus-like RLK1
CC_TR30343|c1_g2_i8_len=1794	AT5G39000.1	signalling.receptor kinases.Catharanthus roseus-like RLK1
CC_TR30464|c0_g1_i1_len=650	AT1G34300.1	signalling.receptor kinases.S-locus glycoprotein like
CC_TR30510|c1_g1_i1_len=913	AT4G23160.1	signalling.receptor kinases.DUF 26
CC_TR30510|c2_g2_i1_len=1829	AT4G23160.1	signalling.receptor kinases.DUF 26
CC_TR30584|c0_g3_i1_len=892	AT3G51550.1	signalling.receptor kinases.Catharanthus roseus-like RLK1
CC_TR30662|c1_g2_i1_len=928	AT4G23140.1	signalling.receptor kinases.DUF 26
CC_TR30662|c2_g1_i11_len=1864	AT4G21400.1	signalling.receptor kinases.DUF 26
CC_TR30662|c2_g1_i12_len=2793	AT4G23130.1	signalling.receptor kinases.DUF 26
CC_TR30662|c2_g1_i15_len=1930	AT4G21400.1	signalling.receptor kinases.DUF 26
CC_TR30662|c2_g1_i16_len=1219	AT4G23180.1	signalling.receptor kinases.DUF 26
CC_TR30662|c2_g1_i2_len=1159	AT4G23180.1	signalling.receptor kinases.DUF 26
CC_TR30662|c2_g2_i1_len=787	AT4G11490.1	signalling.receptor kinases.DUF 26
CC_TR30663|c0_g1_i3_len=1587	AT4G21410.1	signalling.receptor kinases.DUF 26
CC_TR30798|c1_g1_i1_len=287	AT1G10900.1	signalling.phosphinositides.phosphatidylinositol-4-phosphate 5-kinase
CC_TR30811|c0_g2_i1_len=520	AT1G21230.1	signalling.receptor kinases.wall associated kinase
CC_TR30811|c0_g3_i2_len=688	AT1G21230.1	signalling.receptor kinases.wall associated kinase
CC_TR30891|c1_g3_i2_len=419	AT1G08410.1	signalling.G-proteins
CC_TR30903|c2_g1_i4_len=668	AT3G12000.1	signalling.receptor kinases.S-locus glycoprotein like
CC_TR30903|c4_g1_i3_len=380	AT4G21380.1	signalling.receptor kinases.S-locus glycoprotein like
CC_TR30903|c4_g1_i5_len=879	AT4G21380.1	signalling.receptor kinases.S-locus glycoprotein like
CC_TR30903|c5_g1_i1_len=1035	AT4G21380.1	signalling.receptor kinases.S-locus glycoprotein like
CC_TR30903|c5_g1_i2_len=1504	AT4G21380.1	signalling.receptor kinases.S-locus glycoprotein like
CC_TR30903|c5_g2_i1_len=444	AT4G27300.1	signalling.receptor kinases.S-locus glycoprotein like
CC_TR30903|c6_g2_i1_len=835	AT4G27290.1	signalling.receptor kinases.S-locus glycoprotein like
CC_TR30925|c0_g1_i2_len=1256	AT4G23160.1	signalling.receptor kinases.DUF 26
CC_TR30925|c0_g1_i3_len=724	AT4G23160.1	signalling.receptor kinases.DUF 26
CC_TR30925|c1_g1_i1_len=989	AT4G23160.1	signalling.receptor kinases.DUF 26
CC_TR30944|c0_g2_i2_len=552	AT1G70250.1	signalling.receptor kinases.thaumatin like
CC_TR30944|c0_g2_i6_len=271	AT5G38260.1	signalling.receptor kinases.wheat LRK10 like
CC_TR30948|c5_g3_i1_len=424	AT1G16670.1	signalling.receptor kinases.leucine rich repeat VIII-2
CC_TR30965|c4_g1_i1_len=239	AT1G08410.1	signalling.G-proteins
CC_TR30972|c0_g2_i1_len=1594	AT1G34300.1	signalling.receptor kinases.S-locus glycoprotein like
CC_TR30984|c0_g3_i7_len=1477	AT1G11410.1	signalling.receptor kinases.S-locus glycoprotein like
CC_TR30992|c4_g4_i4_len=1806	AT5G39000.1	signalling.receptor kinases.Catharanthus roseus-like RLK1
CC_TR31013|c0_g2_i1_len=634	AT1G21980.1	signalling.phosphinositides.phosphatidylinositol-4-phosphate 5-kinase
CC_TR31024|c0_g1_i1_len=2322	AT4G23160.1	signalling.receptor kinases.DUF 26
CC_TR31024|c0_g1_i3_len=868	AT4G23160.1	signalling.receptor kinases.DUF 26
CC_TR31067|c0_g4_i2_len=1739	AT4G05200.1	signalling.receptor kinases.DUF 26
CC_TR31067|c1_g3_i1_len=293	AT4G21390.1	signalling.receptor kinases.S-locus glycoprotein like
CC_TR31231|c1_g1_i1_len=1167	AT4G23160.1	signalling.receptor kinases.DUF 26
CC_TR31231|c2_g1_i3_len=1748	AT4G23160.1	signalling.receptor kinases.DUF 26
CC_TR31231|c2_g1_i4_len=947	AT4G23160.1	signalling.receptor kinases.DUF 26
CC_TR31262|c2_g2_i1_len=659	AT5G38240.1	signalling.receptor kinases.wheat LRK10 like
CC_TR31262|c2_g3_i1_len=834	AT5G38240.1	signalling.receptor kinases.wheat LRK10 like
CC_TR31295|c0_g3_i1_len=436	AT4G08850.2	signalling.receptor kinases.leucine rich repeat XII
CC_TR31307|c0_g1_i1_len=942	AT4G23160.1	signalling.receptor kinases.DUF 26
CC_TR31307|c1_g1_i2_len=448	AT4G23160.1	signalling.receptor kinases.DUF 26
CC_TR31307|c1_g2_i1_len=260	AT3G63150.1	signalling.G-proteins
CC_TR31308|c0_g2_i2_len=1342	AT4G23160.1	signalling.receptor kinases.DUF 26
CC_TR31353|c1_g1_i1_len=286	AT4G23160.1	signalling.receptor kinases.DUF 26
CC_TR31353|c1_g2_i4_len=257	AT4G23160.1	signalling.receptor kinases.DUF 26
CC_TR31353|c1_g3_i4_len=389	AT4G23160.1	signalling.receptor kinases.DUF 26
CC_TR31457|c0_g1_i1_len=277	AT2G40116.1	signalling.phosphinositides.phosphoinositide phospholipase C
CC_TR3152|c0_g1_i3_len=234	AT1G07650.1	signalling.receptor kinases.leucine rich repeat VIII-2
CC_TR31551|c0_g1_i1_len=682	AT2G29110.1	signalling.in sugar and nutrient physiology
CC_TR31567|c0_g1_i1_len=592	AT1G67510.1	signalling.receptor kinases.leucine rich repeat III
CC_TR3159|c0_g1_i1_len=1118	AT4G23160.1	signalling.receptor kinases.DUF 26
CC_TR31733|c0_g1_i1_len=1192	AT5G06940.1	signalling.receptor kinases.misc
CC_TR31812|c0_g1_i1_len=399	AT4G28490.1	signalling.receptor kinases.leucine rich repeat XI
CC_TR31920|c0_g1_i1_len=422	AT1G11300.1	signalling.receptor kinases.S-locus glycoprotein like
CC_TR32051|c0_g1_i1_len=736	AT3G06483.1	signalling.in sugar and nutrient physiology.pyruvate dehydrogenase kinase
CC_TR32415|c0_g1_i1_len=342	AT1G76040.1	signalling.calcium
CC_TR32474|c0_g1_i1_len=311	AT5G56580.1	signalling.MAP kinases
CC_TR32493|c0_g1_i1_len=459	AT1G73630.1	signalling.calcium
CC_TR3254|c0_g1_i1_len=2424	AT4G38830.1	signalling.receptor kinases.DUF 26
CC_TR3254|c0_g1_i2_len=2342	AT4G38830.1	signalling.receptor kinases.DUF 26
CC_TR32560|c0_g1_i1_len=341	AT1G07150.1	signalling.MAP kinases
CC_TR32565|c0_g1_i1_len=365	AT2G41100.2	signalling.calcium
CC_TR33001|c0_g1_i1_len=276	AT1G24290.1	signalling.G-proteins
CC_TR33053|c0_g1_i1_len=611	AT4G21400.1	signalling.receptor kinases.DUF 26
CC_TR33465|c0_g1_i1_len=405	AT1G70530.1	signalling.receptor kinases.DUF 26
CC_TR33531|c0_g1_i1_len=325	AT1G11350.1	signalling.receptor kinases.S-locus glycoprotein like
CC_TR33546|c0_g1_i1_len=637	AT5G20690.1	signalling.receptor kinases.leucine rich repeat III
CC_TR33598|c0_g1_i1_len=231	AT5G25930.1	signalling.receptor kinases.leucine rich repeat XI
CC_TR33893|c0_g1_i1_len=317	AT1G66150.1	signalling.receptor kinases.leucine rich repeat IX
CC_TR33999|c0_g1_i1_len=292	AT3G55550.1	signalling.receptor kinases.legume-lectin
CC_TR34003|c0_g1_i1_len=255	AT5G43310.3	signalling.light.COP9 signalosome
CC_TR34121|c0_g1_i1_len=356	AT3G56370.1	signalling.receptor kinases.leucine rich repeat VII
CC_TR34145|c0_g1_i1_len=229	AT2G26300.1	signalling.G-proteins
CC_TR34351|c0_g1_i1_len=309	AT3G19850.1	signalling.light
CC_TR34402|c0_g1_i1_len=307	AT5G24080.1	signalling.receptor kinases.S-locus glycoprotein like
CC_TR34422|c0_g1_i1_len=245	AT5G44700.1	signalling.receptor kinases.leucine rich repeat XI
CC_TR34469|c0_g1_i1_len=345	AT5G43310.2	signalling.light.COP9 signalosome
CC_TR34518|c0_g1_i1_len=293	AT2G15900.1	signalling.phosphinositides
CC_TR34681|c0_g1_i1_len=448	AT2G48010.1	signalling.receptor kinases.RKF3 like
CC_TR34693|c0_g1_i1_len=597	AT3G47110.1	signalling.receptor kinases.leucine rich repeat XII
CC_TR34709|c0_g1_i1_len=280	AT3G24240.1	signalling.receptor kinases.leucine rich repeat XI
CC_TR34830|c0_g1_i1_len=691	AT5G59680.1	signalling.receptor kinases.leucine rich repeat I
CC_TR34830|c0_g2_i1_len=540	AT5G59680.1	signalling.receptor kinases.leucine rich repeat I
CC_TR34953|c0_g1_i1_len=374	AT4G27290.1	signalling.receptor kinases.S-locus glycoprotein like
CC_TR34983|c0_g1_i1_len=324	AT5G51560.1	signalling.receptor kinases.leucine rich repeat IV
CC_TR35082|c0_g1_i1_len=251	AT4G37640.1	signalling.calcium
CC_TR35161|c0_g1_i1_len=224	AT4G22730.1	signalling.receptor kinases.leucine rich repeat IV
CC_TR35319|c0_g1_i1_len=358	AT5G46330.1	signalling.receptor kinases.leucine rich repeat XII
CC_TR3542|c0_g1_i1_len=324	AT3G09920.3	signalling.phosphinositides.phosphatidylinositol-4-phosphate 5-kinase
CC_TR35692|c0_g1_i1_len=252	AT4G23140.1	signalling.receptor kinases.DUF 26
CC_TR35775|c0_g1_i1_len=262	AT1G54820.1	signalling.receptor kinases.extensin
CC_TR36036|c0_g1_i1_len=633	AT5G65700.2	signalling.receptor kinases.leucine rich repeat XI
CC_TR36124|c0_g1_i1_len=570	AT3G47570.1	signalling.receptor kinases.leucine rich repeat XII
CC_TR36240|c0_g1_i1_len=357	AT4G01860.2	signalling.G-proteins
CC_TR36251|c0_g1_i1_len=361	AT1G66150.1	signalling.receptor kinases.leucine rich repeat IX
CC_TR36689|c0_g1_i1_len=904	AT2G32800.1	signalling.receptor kinases.legume-lectin
CC_TR36836|c0_g1_i1_len=391	AT1G09970.1	signalling.receptor kinases.leucine rich repeat XI
CC_TR36878|c0_g1_i1_len=435	AT1G67510.1	signalling.receptor kinases.leucine rich repeat III
CC_TR36931|c0_g1_i1_len=303	AT3G63380.1	signalling.calcium
CC_TR36974|c0_g1_i1_len=412	AT3G28040.1	signalling.receptor kinases.leucine rich repeat VII
CC_TR37020|c0_g1_i1_len=372	AT1G70530.1	signalling.receptor kinases.DUF 26
CC_TR37070|c0_g1_i1_len=271	AT4G23160.1	signalling.receptor kinases.DUF 26
CC_TR37086|c0_g1_i1_len=323	AT3G56690.1	signalling.calcium
CC_TR37345|c0_g1_i1_len=493	AT5G23170.1	signalling.receptor kinases.crinkly like
CC_TR37471|c0_g1_i1_len=591	AT4G23160.1	signalling.receptor kinases.DUF 26
CC_TR37722|c0_g1_i1_len=254	AT2G41820.1	signalling.receptor kinases.leucine rich repeat X
CC_TR38043|c0_g1_i1_len=619	AT5G46330.1	signalling.receptor kinases.leucine rich repeat XII
CC_TR38075|c0_g1_i1_len=754	AT5G14210.1	signalling.receptor kinases.leucine rich repeat VI
CC_TR38317|c0_g1_i1_len=465	AT5G06940.1	signalling.receptor kinases.misc
CC_TR38400|c0_g1_i1_len=680	AT1G11350.1	signalling.receptor kinases.S-locus glycoprotein like
CC_TR38434|c0_g1_i1_len=480	AT1G18390.1	signalling.receptor kinases.wheat LRK10 like
CC_TR38524|c0_g1_i1_len=238	AT4G21390.1	signalling.receptor kinases.S-locus glycoprotein like
CC_TR38525|c0_g1_i1_len=353	AT1G11410.1	signalling.receptor kinases.S-locus glycoprotein like
CC_TR38553|c0_g1_i1_len=611	AT1G21550.1	signalling.calcium
CC_TR38586|c0_g1_i1_len=463	AT5G23170.1	signalling.receptor kinases.crinkly like
CC_TR38661|c0_g1_i1_len=269	AT5G65710.1	signalling.receptor kinases.leucine rich repeat XI
CC_TR38840|c0_g1_i1_len=252	AT5G64330.2	signalling.light
CC_TR38911|c0_g1_i1_len=419	AT1G70250.1	signalling.receptor kinases.thaumatin like
CC_TR39049|c0_g1_i1_len=592	AT4G23060.1	signalling.calcium
CC_TR39180|c0_g1_i1_len=263	AT2G41820.1	signalling.receptor kinases.leucine rich repeat X
CC_TR39200|c0_g1_i1_len=485	AT4G27290.1	signalling.receptor kinases.S-locus glycoprotein like
CC_TR39413|c0_g1_i1_len=260	AT4G23160.1	signalling.receptor kinases.DUF 26
CC_TR39451|c0_g1_i1_len=403	AT2G25790.1	signalling.receptor kinases.leucine rich repeat IV
CC_TR39459|c0_g1_i1_len=399	AT5G49760.1	signalling.receptor kinases.leucine rich repeat VIII-1
CC_TR39548|c0_g1_i1_len=675	AT2G48010.1	signalling.receptor kinases.RKF3 like
CC_TR39567|c0_g1_i1_len=230	AT4G08850.1	signalling.receptor kinases.leucine rich repeat XII
CC_TR39695|c0_g1_i1_len=428	AT5G56040.2	signalling.receptor kinases.leucine rich repeat XI
CC_TR39936|c0_g1_i1_len=271	AT4G28600.1	signalling.calcium
CC_TR40298|c0_g1_i1_len=247	AT2G41820.1	signalling.receptor kinases.leucine rich repeat X
CC_TR40768|c0_g1_i1_len=431	AT4G01860.2	signalling.G-proteins
CC_TR41160|c0_g1_i1_len=234	AT4G37640.1	signalling.calcium
CC_TR41248|c0_g1_i1_len=352	AT1G70530.1	signalling.receptor kinases.DUF 26
CC_TR41454|c0_g1_i1_len=294	AT5G06740.1	signalling.receptor kinases.legume-lectin
CC_TR4148|c0_g1_i1_len=252	AT1G64460.1	signalling.phosphinositides
CC_TR41654|c0_g1_i1_len=297	AT4G21380.1	signalling.receptor kinases.S-locus glycoprotein like
CC_TR4168|c0_g2_i1_len=513	AT2G27480.1	signalling.calcium
CC_TR41744|c0_g1_i1_len=286	AT1G16130.1	signalling.receptor kinases.wall associated kinase
CC_TR41847|c0_g1_i1_len=450	AT5G28680.1	signalling.receptor kinases.Catharanthus roseus-like RLK1
CC_TR42358|c0_g1_i1_len=284	AT1G30570.1	signalling.receptor kinases.Catharanthus roseus-like RLK1
CC_TR42399|c0_g1_i1_len=365	AT5G56040.2	signalling.receptor kinases.leucine rich repeat XI
CC_TR42412|c0_g1_i1_len=350	AT1G67900.3	signalling.light
CC_TR42415|c0_g1_i1_len=405	AT1G28440.1	signalling.receptor kinases.leucine rich repeat XI
CC_TR42526|c0_g1_i1_len=375	AT5G63410.1	signalling.receptor kinases.leucine rich repeat VI
CC_TR42607|c0_g1_i1_len=242	AT3G60860.1	signalling.G-proteins
CC_TR42638|c0_g1_i1_len=247	AT4G09570.1	signalling.calcium
CC_TR42807|c0_g1_i1_len=389	AT5G54490.1	signalling.calcium
CC_TR42854|c0_g1_i1_len=599	AT3G19850.1	signalling.light
CC_TR42874|c0_g1_i1_len=696	AT2G48010.1	signalling.receptor kinases.RKF3 like
CC_TR43013|c0_g1_i1_len=307	AT2G26330.1	signalling.receptor kinases.leucine rich repeat XIII
CC_TR43017|c0_g1_i1_len=365	AT5G37780.1	signalling.calcium
CC_TR43043|c0_g1_i1_len=236	AT5G43310.2	signalling.light.COP9 signalosome
CC_TR43104|c0_g1_i1_len=384	AT5G48800.1	signalling.light
CC_TR43331|c0_g1_i1_len=574	AT3G63380.1	signalling.calcium
CC_TR43443|c0_g1_i1_len=260	AT3G63380.1	signalling.calcium
CC_TR43499|c0_g1_i1_len=253	AT4G26540.1	signalling.receptor kinases.leucine rich repeat XI
CC_TR43810|c0_g1_i1_len=297	AT1G11300.1	signalling.receptor kinases.S-locus glycoprotein like
CC_TR43962|c0_g1_i1_len=465	AT2G44310.1	signalling.calcium
CC_TR43979|c0_g1_i1_len=332	AT2G30520.3	signalling.light
CC_TR44013|c0_g2_i1_len=247	AT3G25560.1	signalling.receptor kinases.leucine rich repeat II
CC_TR44663|c0_g1_i1_len=421	AT4G27290.1	signalling.receptor kinases.S-locus glycoprotein like
CC_TR4472|c0_g1_i1_len=277	AT2G23200.1	signalling.receptor kinases.Catharanthus roseus-like RLK1
CC_TR4496|c0_g1_i1_len=577	AT3G09010.1	signalling.receptor kinases.leucine rich repeat VIII-2
CC_TR45002|c0_g1_i1_len=349	AT1G09970.1	signalling.receptor kinases.leucine rich repeat XI
CC_TR45079|c0_g1_i1_len=244	AT5G27540.2	signalling.G-proteins
CC_TR45330|c0_g1_i1_len=762	AT5G46080.1	signalling.receptor kinases.misc
CC_TR45407|c0_g1_i1_len=1096	AT3G49260.2	signalling.calcium
CC_TR45887|c0_g1_i1_len=348	AT5G65700.2	signalling.receptor kinases.leucine rich repeat XI
CC_TR46277|c0_g1_i1_len=356	AT3G08570.1	signalling.light
CC_TR46407|c0_g1_i1_len=827	AT5G20690.1	signalling.receptor kinases.leucine rich repeat III
CC_TR46451|c0_g1_i1_len=331	AT5G64330.2	signalling.light
CC_TR46641|c0_g1_i1_len=298	AT4G25540.1	signalling.G-proteins
CC_TR46692|c0_g1_i1_len=291	AT5G64330.1	signalling.light
CC_TR46923|c0_g1_i1_len=225	AT3G56370.1	signalling.receptor kinases.leucine rich repeat VII
CC_TR47064|c0_g1_i1_len=253	AT5G61480.1	signalling.receptor kinases.leucine rich repeat XI
CC_TR471|c0_g1_i1_len=286	AT5G54380.1	signalling.receptor kinases.Catharanthus roseus-like RLK1
CC_TR47116|c0_g1_i1_len=279	AT1G51940.1	signalling.receptor kinases.lysine motif
CC_TR47222|c0_g1_i1_len=267	AT5G38280.1	signalling.receptor kinases.thaumatin like
CC_TR47289|c0_g1_i1_len=457	AT4G38200.1	signalling.G-proteins
CC_TR47307|c0_g1_i1_len=268	AT1G09970.1	signalling.receptor kinases.leucine rich repeat XI
CC_TR475|c0_g2_i1_len=348	AT4G23160.1	signalling.receptor kinases.DUF 26
CC_TR47624|c0_g1_i1_len=489	AT5G37710.1	signalling.calcium
CC_TR47669|c0_g1_i1_len=1912	AT4G37250.1	signalling.receptor kinases.leucine rich repeat III
CC_TR47737|c0_g1_i1_len=482	AT5G67200.1	signalling.receptor kinases.leucine rich repeat III
CC_TR47861|c0_g1_i1_len=328	AT1G28440.1	signalling.receptor kinases.leucine rich repeat XI
CC_TR47955|c0_g1_i1_len=336	AT1G25390.1	signalling.receptor kinases.wheat LRK10 like
CC_TR47979|c0_g1_i1_len=341	AT4G27290.1	signalling.receptor kinases.S-locus glycoprotein like
CC_TR48048|c0_g1_i1_len=712	AT5G14210.1	signalling.receptor kinases.leucine rich repeat VI
CC_TR48134|c0_g1_i1_len=305	AT4G08850.2	signalling.receptor kinases.leucine rich repeat XII
CC_TR48146|c0_g1_i1_len=333	AT1G30570.1	signalling.receptor kinases.Catharanthus roseus-like RLK1
CC_TR48391|c0_g1_i1_len=531	AT1G79680.1	signalling.receptor kinases.wall associated kinase
CC_TR48686|c0_g1_i1_len=279	AT1G28440.1	signalling.receptor kinases.leucine rich repeat XI
CC_TR4892|c0_g1_i1_len=368	AT5G48940.1	signalling.receptor kinases.leucine rich repeat XI
CC_TR48925|c0_g1_i1_len=361	AT1G51880.1	signalling.receptor kinases.misc
CC_TR49345|c0_g1_i1_len=302	AT2G29120.1	signalling.in sugar and nutrient physiology
CC_TR49392|c0_g1_i1_len=310	AT4G36945.1	signalling.phosphinositides.phosphoinositide phospholipase C
CC_TR4964|c0_g1_i1_len=242	AT1G05990.1	signalling.calcium
CC_TR49733|c0_g1_i1_len=614	AT4G01860.2	signalling.G-proteins
CC_TR49860|c0_g1_i1_len=305	AT1G67720.1	signalling.receptor kinases.misc
CC_TR49990|c0_g1_i1_len=260	AT2G44610.1	signalling.G-proteins
CC_TR50034|c0_g1_i1_len=443	AT1G25390.1	signalling.receptor kinases.wheat LRK10 like
CC_TR50237|c0_g2_i1_len=273	AT1G60890.2	signalling.phosphinositides.phosphatidylinositol-4-phosphate 5-kinase
CC_TR50238|c0_g2_i1_len=1741	AT1G51850.1	signalling.receptor kinases.misc
CC_TR50267|c0_g1_i1_len=391	AT1G11350.1	signalling.receptor kinases.S-locus glycoprotein like
CC_TR50631|c0_g1_i1_len=1100	AT5G46080.1	signalling.receptor kinases.misc
CC_TR5077|c0_g1_i1_len=305	AT5G56890.1	signalling.receptor kinases.extensin
CC_TR50834|c0_g1_i1_len=268	AT3G02130.1	signalling.receptor kinases.misc
CC_TR50837|c0_g1_i1_len=534	AT3G56960.1	signalling.phosphinositides.phosphatidylinositol-4-phosphate 5-kinase
CC_TR5090|c0_g1_i1_len=502	AT1G72460.1	signalling.receptor kinases.leucine rich repeat III
CC_TR51051|c0_g1_i1_len=415	AT4G03390.1	signalling.receptor kinases.leucine rich repeat V
CC_TR51150|c0_g1_i1_len=348	AT3G56690.1	signalling.calcium
CC_TR5121|c0_g1_i1_len=274	AT3G03770.2	signalling.receptor kinases.leucine rich repeat VI
CC_TR51281|c0_g1_i1_len=521	AT2G15900.1	signalling.phosphinositides
CC_TR51507|c0_g1_i1_len=331	AT5G54380.1	signalling.receptor kinases.Catharanthus roseus-like RLK1
CC_TR51858|c0_g1_i1_len=261	AT2G23460.1	signalling.G-proteins
CC_TR52041|c0_g1_i1_len=677	AT1G30570.1	signalling.receptor kinases.Catharanthus roseus-like RLK1
CC_TR52250|c0_g1_i1_len=273	AT3G56370.1	signalling.receptor kinases.leucine rich repeat VII
CC_TR52596|c0_g1_i1_len=332	AT5G66560.1	signalling.light
CC_TR52696|c0_g1_i1_len=326	AT3G09920.3	signalling.phosphinositides.phosphatidylinositol-4-phosphate 5-kinase
CC_TR52768|c0_g1_i1_len=516	AT4G23160.1	signalling.receptor kinases.DUF 26
CC_TR52847|c0_g1_i1_len=292	AT5G01950.1	signalling.receptor kinases.leucine rich repeat VIII-1
CC_TR53141|c0_g1_i1_len=371	AT4G23060.1	signalling.calcium
CC_TR53337|c0_g1_i1_len=288	AT2G42290.1	signalling.receptor kinases.leucine rich repeat III
CC_TR53352|c0_g1_i1_len=245	AT3G59700.1	signalling.receptor kinases.legume-lectin
CC_TR53559|c0_g1_i1_len=356	AT5G02070.1	signalling.receptor kinases.wall associated kinase
CC_TR537|c0_g1_i1_len=289	AT4G27300.1	signalling.receptor kinases.S-locus glycoprotein like
CC_TR53771|c0_g1_i1_len=285	AT1G63430.1	signalling.receptor kinases.leucine rich repeat VI
CC_TR53795|c0_g1_i1_len=291	AT5G05160.1	signalling.receptor kinases.leucine rich repeat III
CC_TR53854|c0_g1_i1_len=227	AT5G24010.1	signalling.receptor kinases.Catharanthus roseus-like RLK1
CC_TR53962|c0_g1_i1_len=291	AT5G38260.1	signalling.receptor kinases.wheat LRK10 like
CC_TR54145|c0_g1_i1_len=285	AT3G10190.1	signalling.calcium
CC_TR54275|c0_g1_i1_len=305	AT1G30570.1	signalling.receptor kinases.Catharanthus roseus-like RLK1
CC_TR54326|c0_g1_i1_len=248	AT2G23450.1	signalling.receptor kinases.wall associated kinase
CC_TR54463|c0_g1_i1_len=442	AT5G50120.1	signalling.G-proteins
CC_TR5453|c0_g1_i1_len=498	AT5G62230.1	signalling.receptor kinases.leucine rich repeat XIII
CC_TR55131|c0_g1_i1_len=299	AT5G06940.1	signalling.receptor kinases.misc
CC_TR55194|c0_g1_i1_len=339	AT2G33170.1	signalling.receptor kinases.leucine rich repeat XI
CC_TR55218|c0_g1_i1_len=599	AT1G67510.1	signalling.receptor kinases.leucine rich repeat III
CC_TR55447|c0_g1_i1_len=266	AT5G14210.1	signalling.receptor kinases.leucine rich repeat VI
CC_TR5545|c0_g1_i1_len=655	AT2G15760.1	signalling.calcium
CC_TR55678|c0_g1_i1_len=347	AT4G23160.1	signalling.receptor kinases.DUF 26
CC_TR55866|c0_g1_i1_len=1301	AT1G07150.1	signalling.MAP kinases
CC_TR5588|c0_g1_i1_len=411	AT4G38200.1	signalling.G-proteins
CC_TR55899|c0_g2_i1_len=322	AT5G46330.1	signalling.receptor kinases.leucine rich repeat XII
CC_TR55939|c0_g2_i1_len=383	AT5G65700.2	signalling.receptor kinases.leucine rich repeat XI
CC_TR55948|c0_g1_i1_len=1019	AT4G23160.1	signalling.receptor kinases.DUF 26
CC_TR56209|c0_g1_i1_len=314	AT1G01200.1	signalling.G-proteins
CC_TR56530|c0_g1_i1_len=963	AT3G63380.1	signalling.calcium
CC_TR56761|c0_g1_i1_len=983	AT3G47570.1	signalling.receptor kinases.leucine rich repeat XII
CC_TR56761|c0_g2_i1_len=666	AT3G47570.1	signalling.receptor kinases.leucine rich repeat XII
CC_TR56875|c0_g1_i1_len=694	AT3G44820.1	signalling.light
CC_TR56875|c0_g2_i1_len=414	AT3G44820.1	signalling.light
CC_TR57020|c0_g1_i1_len=397	AT1G77740.1	signalling.phosphinositides.phosphatidylinositol-4-phosphate 5-kinase
CC_TR57059|c0_g1_i1_len=492	AT1G11350.1	signalling.receptor kinases.S-locus glycoprotein like
CC_TR57232|c0_g1_i1_len=248	AT2G20300.1	signalling.receptor kinases.extensin
CC_TR57368|c0_g1_i1_len=279	AT5G54840.1	signalling.G-proteins
CC_TR57448|c0_g1_i1_len=440	AT2G37050.2	signalling.receptor kinases.leucine rich repeat I
CC_TR57534|c0_g1_i1_len=669	AT5G06940.1	signalling.receptor kinases.misc
CC_TR5765|c0_g1_i1_len=381	AT4G21380.1	signalling.receptor kinases.S-locus glycoprotein like
CC_TR57746|c0_g1_i1_len=240	AT2G26420.1	signalling.phosphinositides.phosphatidylinositol-4-phosphate 5-kinase
CC_TR57794|c0_g1_i1_len=259	AT2G23450.1	signalling.receptor kinases.wall associated kinase
CC_TR57843|c0_g1_i1_len=260	AT1G35670.1	signalling.calcium
CC_TR57874|c0_g1_i1_len=461	AT1G76040.1	signalling.calcium
CC_TR58082|c0_g1_i1_len=241	AT2G25790.1	signalling.receptor kinases.leucine rich repeat IV
CC_TR58176|c0_g1_i1_len=301	AT5G61480.1	signalling.receptor kinases.leucine rich repeat XI
CC_TR58311|c0_g1_i1_len=234	AT1G49730.4	signalling.receptor kinases.misc
CC_TR58447|c0_g1_i1_len=472	AT4G38180.1	signalling.light
CC_TR58611|c0_g1_i1_len=326	AT5G35670.1	signalling.calcium
CC_TR58623|c0_g1_i1_len=386	AT3G56370.1	signalling.receptor kinases.leucine rich repeat VII
CC_TR58665|c0_g1_i1_len=253	AT1G66150.1	signalling.receptor kinases.leucine rich repeat IX
CC_TR58779|c0_g1_i1_len=272	AT5G62230.2	signalling.receptor kinases.leucine rich repeat XIII
CC_TR59580|c0_g1_i1_len=340	AT1G62950.1	signalling.receptor kinases.leucine rich repeat VII
CC_TR59603|c0_g1_i1_len=392	AT5G54840.1	signalling.G-proteins
CC_TR59619|c0_g1_i1_len=354	AT5G06120.4	signalling.G-proteins
CC_TR59724|c0_g1_i1_len=360	AT3G44820.1	signalling.light
CC_TR59966|c0_g1_i1_len=990	AT2G32800.1	signalling.receptor kinases.legume-lectin
CC_TR60162|c0_g1_i1_len=747	AT5G20480.1	signalling.receptor kinases.leucine rich repeat XII
CC_TR60228|c0_g1_i1_len=259	AT1G67720.1	signalling.receptor kinases.misc
CC_TR60244|c0_g1_i1_len=721	AT3G14840.2	signalling.receptor kinases.leucine rich repeat VIII-2
CC_TR60363|c0_g1_i1_len=403	AT3G24550.1	signalling.receptor kinases.proline extensin like
CC_TR60473|c0_g1_i1_len=239	AT5G57010.1	signalling.calcium
CC_TR60578|c0_g1_i1_len=388	AT3G59740.1	signalling.receptor kinases.legume-lectin
CC_TR60708|c0_g1_i1_len=429	AT4G23160.1	signalling.receptor kinases.DUF 26
CC_TR60721|c0_g1_i1_len=289	AT2G25790.1	signalling.receptor kinases.leucine rich repeat IV
CC_TR60723|c0_g1_i1_len=340	AT1G67510.1	signalling.receptor kinases.leucine rich repeat III
CC_TR60888|c0_g1_i1_len=390	AT5G56890.1	signalling.receptor kinases.extensin
CC_TR60967|c0_g2_i1_len=272	AT5G54380.1	signalling.receptor kinases.Catharanthus roseus-like RLK1
CC_TR60971|c0_g1_i1_len=3158	AT1G28440.1	signalling.receptor kinases.leucine rich repeat XI
CC_TR61029|c0_g1_i1_len=239	AT2G37050.2	signalling.receptor kinases.leucine rich repeat I
CC_TR61087|c0_g1_i1_len=352	AT2G45340.1	signalling.receptor kinases.leucine rich repeat IV
CC_TR61381|c0_g2_i1_len=270	AT2G43790.1	signalling.MAP kinases
CC_TR61424|c0_g2_i1_len=479	AT4G23160.1	signalling.receptor kinases.DUF 26
CC_TR6219|c0_g1_i1_len=247	AT4G25540.1	signalling.G-proteins
CC_TR6222|c0_g1_i1_len=249	AT1G28440.1	signalling.receptor kinases.leucine rich repeat XI
CC_TR6443|c0_g1_i1_len=631	AT1G66150.1	signalling.receptor kinases.leucine rich repeat IX
CC_TR6559|c0_g1_i1_len=890	AT2G23450.1	signalling.receptor kinases.wall associated kinase
CC_TR6626|c0_g1_i1_len=249	AT2G25790.1	signalling.receptor kinases.leucine rich repeat IV
CC_TR6685|c0_g1_i1_len=284	AT4G07410.1	signalling.G-proteins
CC_TR6687|c0_g1_i1_len=447	AT2G20300.1	signalling.receptor kinases.extensin
CC_TR7004|c1_g1_i1_len=472	AT4G23160.1	signalling.receptor kinases.DUF 26
CC_TR7069|c0_g1_i1_len=457	AT4G23160.1	signalling.receptor kinases.DUF 26
CC_TR7246|c1_g1_i1_len=323	AT2G37050.2	signalling.receptor kinases.leucine rich repeat I
CC_TR7406|c0_g1_i1_len=504	AT5G48940.1	signalling.receptor kinases.leucine rich repeat XI
CC_TR744|c0_g1_i1_len=276	AT5G54380.1	signalling.receptor kinases.Catharanthus roseus-like RLK1
CC_TR744|c0_g2_i1_len=389	AT5G54380.1	signalling.receptor kinases.Catharanthus roseus-like RLK1
CC_TR754|c0_g1_i1_len=282	AT1G67900.3	signalling.light
CC_TR7797|c0_g1_i1_len=824	AT4G23160.1	signalling.receptor kinases.DUF 26
CC_TR7877|c0_g1_i1_len=725	AT4G16360.3	signalling.in sugar and nutrient physiology
CC_TR7877|c0_g2_i1_len=653	AT4G16360.2	signalling.in sugar and nutrient physiology
CC_TR7930|c0_g1_i1_len=228	AT1G54820.1	signalling.receptor kinases.extensin
CC_TR8189|c0_g1_i1_len=303	AT1G76040.2	signalling.calcium
CC_TR8378|c0_g1_i3_len=369	AT5G10290.1	signalling.receptor kinases.leucine rich repeat II
CC_TR8455|c1_g1_i1_len=558	AT1G07150.1	signalling.MAP kinases
CC_TR8933|c0_g2_i1_len=947	AT4G23160.1	signalling.receptor kinases.DUF 26
CC_TR8933|c1_g1_i1_len=258	AT4G23160.1	signalling.receptor kinases.DUF 26
CC_TR9016|c1_g1_i1_len=348	AT5G24010.1	signalling.receptor kinases.Catharanthus roseus-like RLK1
CC_TR9252|c1_g1_i1_len=340	AT5G06120.2	signalling.G-proteins
CC_TR9252|c1_g1_i5_len=354	AT5G06120.1	signalling.G-proteins
CC_TR9259|c0_g1_i4_len=1073	AT4G23160.1	signalling.receptor kinases.DUF 26
CC_TR9286|c0_g3_i2_len=246	AT4G23160.1	signalling.receptor kinases.DUF 26
CC_TR9286|c1_g2_i1_len=278	AT4G23160.1	signalling.receptor kinases.DUF 26
CC_TR9286|c1_g2_i5_len=520	AT4G23160.1	signalling.receptor kinases.DUF 26
CC_TR9286|c1_g2_i9_len=668	AT4G23160.1	signalling.receptor kinases.DUF 26
CC_TR9286|c1_g4_i1_len=567	AT4G23160.1	signalling.receptor kinases.DUF 26
CC_TR9289|c0_g2_i1_len=1034	AT3G14840.2	signalling.receptor kinases.leucine rich repeat VIII-2
CC_TR9335|c1_g1_i1_len=347	AT4G21380.1	signalling.receptor kinases.S-locus glycoprotein like
CC_TR9335|c2_g1_i1_len=556	AT4G27290.1	signalling.receptor kinases.S-locus glycoprotein like
CC_TR9335|c2_g2_i10_len=489	AT4G27290.1	signalling.receptor kinases.S-locus glycoprotein like
CC_TR9335|c2_g2_i12_len=1120	AT4G27300.1	signalling.receptor kinases.S-locus glycoprotein like
CC_TR9335|c2_g2_i14_len=1113	AT4G27300.1	signalling.receptor kinases.S-locus glycoprotein like
CC_TR9335|c2_g2_i3_len=584	AT4G23140.1	signalling.receptor kinases.DUF 26
CC_TR9335|c2_g2_i4_len=615	AT4G27300.1	signalling.receptor kinases.S-locus glycoprotein like
CC_TR9335|c2_g2_i5_len=397	AT4G23140.2	signalling.receptor kinases.DUF 26
CC_TR9335|c2_g2_i7_len=2181	AT4G27290.1	signalling.receptor kinases.S-locus glycoprotein like
CC_TR9335|c2_g2_i9_len=460	AT4G23140.2	signalling.receptor kinases.DUF 26
CC_TR9345|c0_g1_i1_len=268	AT3G07880.1	signalling.G-proteins
CC_TR9370|c0_g1_i1_len=838	AT5G14210.1	signalling.receptor kinases.leucine rich repeat VI
CC_TR9611|c0_g1_i1_len=426	AT1G30570.1	signalling.receptor kinases.Catharanthus roseus-like RLK1
CC_TR9696|c0_g2_i1_len=295	AT5G64260.1	signalling.in sugar and nutrient physiology
CC_TR970|c0_g1_i1_len=261	AT1G55200.1	signalling.receptor kinases.proline extensin like
CC_TR9709|c0_g2_i1_len=710	AT4G23160.1	signalling.receptor kinases.DUF 26
CC_TR9926|c0_g1_i1_len=321	AT2G46340.1	signalling.light

## Sheet: Signalling_CP
C.platycarpus specific transcripts related to signalling
Transcript id	MapMan id	MapMan discription
CP_TR10043|c0_g1_i1_len=1800	AT4G27300.1	signalling.receptor kinases.S-locus glycoprotein like
CP_TR10043|c0_g2_i1_len=1632	AT4G27300.1	signalling.receptor kinases.S-locus glycoprotein like
CP_TR10167|c0_g1_i1_len=1848	AT3G47570.1	signalling.receptor kinases.leucine rich repeat XII
CP_TR10389|c0_g1_i1_len=1301	AT3G02130.1	signalling.receptor kinases.misc
CP_TR10389|c0_g2_i1_len=443	AT3G02130.1	signalling.receptor kinases.misc
CP_TR10479|c0_g2_i1_len=259	AT2G26330.1	signalling.receptor kinases.leucine rich repeat XIII
CP_TR10524|c0_g1_i1_len=299	AT2G16250.1	signalling.receptor kinases.leucine rich repeat XIV
CP_TR10918|c0_g1_i1_len=969	AT2G33330.1	signalling.receptor kinases.DUF 26
CP_TR10975|c0_g1_i1_len=413	AT5G54490.1	signalling.calcium
CP_TR11182|c0_g1_i1_len=279	AT1G67000.1	signalling.receptor kinases.wheat LRK10 like
CP_TR1135|c0_g1_i1_len=355	AT4G01860.2	signalling.G-proteins
CP_TR11353|c0_g1_i1_len=805	AT5G63930.1	signalling.receptor kinases.leucine rich repeat XI
CP_TR11412|c0_g1_i1_len=456	AT5G47850.1	signalling.receptor kinases.crinkly like
CP_TR11473|c0_g1_i1_len=742	AT4G27300.1	signalling.receptor kinases.S-locus glycoprotein like
CP_TR11602|c0_g1_i1_len=279	AT5G66850.1	signalling.MAP kinases
CP_TR11627|c0_g1_i1_len=362	AT1G71830.1	signalling.receptor kinases.leucine rich repeat II
CP_TR11774|c0_g2_i1_len=937	AT5G35390.1	signalling.receptor kinases.leucine rich repeat III
CP_TR11927|c0_g1_i1_len=382	AT3G22942.1	signalling.G-proteins
CP_TR11956|c0_g1_i1_len=266	AT3G62560.1	signalling.G-proteins
CP_TR12010|c0_g2_i1_len=713	AT5G57580.1	signalling.calcium
CP_TR12056|c0_g1_i1_len=261	AT1G63700.1	signalling.MAP kinases
CP_TR12147|c0_g1_i1_len=287	AT1G05200.2	signalling.in sugar and nutrient physiology
CP_TR12326|c0_g1_i1_len=269	AT4G21380.1	signalling.receptor kinases.S-locus glycoprotein like
CP_TR12498|c0_g1_i1_len=243	AT2G26300.1	signalling.G-proteins
CP_TR12500|c0_g1_i1_len=235	AT5G55190.1	signalling.G-proteins
CP_TR12553|c0_g2_i1_len=290	AT5G38280.1	signalling.receptor kinases.thaumatin like
CP_TR12558|c0_g1_i1_len=394	AT3G43810.1	signalling.calcium
CP_TR12625|c0_g1_i1_len=239	AT3G07880.1	signalling.G-proteins
CP_TR12679|c0_g1_i1_len=230	AT1G05990.1	signalling.calcium
CP_TR12701|c0_g2_i1_len=360	AT1G34300.1	signalling.receptor kinases.S-locus glycoprotein like
CP_TR12729|c0_g1_i1_len=296	AT3G60860.1	signalling.G-proteins
CP_TR12749|c0_g1_i1_len=225	AT5G46070.1	signalling.G-proteins
CP_TR13012|c0_g2_i1_len=347	AT5G16760.1	signalling.phosphinositides.inositol-1,3,4-trisphosphate 5/6-kinase
CP_TR13019|c0_g2_i1_len=913	AT5G52390.1	signalling.in sugar and nutrient physiology
CP_TR13033|c0_g1_i1_len=769	AT2G33330.1	signalling.receptor kinases.DUF 26
CP_TR13153|c0_g1_i1_len=664	AT3G43810.1	signalling.calcium
CP_TR13201|c0_g1_i1_len=323	AT2G23460.1	signalling.G-proteins
CP_TR13201|c0_g2_i2_len=471	AT4G34390.1	signalling.G-proteins
CP_TR13215|c0_g1_i1_len=283	AT4G05520.1	signalling.calcium
CP_TR13271|c0_g1_i1_len=320	AT4G23160.1	signalling.receptor kinases.DUF 26
CP_TR13366|c0_g1_i1_len=661	AT1G34300.1	signalling.receptor kinases.S-locus glycoprotein like
CP_TR13366|c0_g2_i1_len=832	AT1G34300.1	signalling.receptor kinases.S-locus glycoprotein like
CP_TR13510|c0_g1_i1_len=396	AT4G23190.1	signalling.receptor kinases.DUF 26
CP_TR13554|c0_g2_i1_len=507	AT2G13790.1	signalling.receptor kinases.leucine rich repeat II
CP_TR13573|c0_g1_i1_len=1113	AT3G51550.1	signalling.receptor kinases.Catharanthus roseus-like RLK1
CP_TR13573|c1_g1_i1_len=244	AT5G54380.1	signalling.receptor kinases.Catharanthus roseus-like RLK1
CP_TR13697|c0_g1_i1_len=858	AT2G23450.1	signalling.receptor kinases.wall associated kinase
CP_TR13742|c0_g1_i1_len=360	AT4G23160.1	signalling.receptor kinases.DUF 26
CP_TR13742|c1_g1_i1_len=259	AT4G23160.1	signalling.receptor kinases.DUF 26
CP_TR13860|c0_g1_i1_len=423	AT5G38260.1	signalling.receptor kinases.wheat LRK10 like
CP_TR13894|c0_g1_i1_len=684	AT2G23460.1	signalling.G-proteins
CP_TR13902|c0_g1_i1_len=582	AT3G43810.1	signalling.calcium
CP_TR13902|c0_g2_i1_len=641	AT3G43810.1	signalling.calcium
CP_TR13980|c0_g1_i1_len=975	AT3G51550.1	signalling.receptor kinases.Catharanthus roseus-like RLK1
CP_TR13980|c0_g2_i1_len=621	AT3G51550.1	signalling.receptor kinases.Catharanthus roseus-like RLK1
CP_TR14042|c0_g2_i1_len=471	AT4G23160.1	signalling.receptor kinases.DUF 26
CP_TR14052|c0_g1_i1_len=349	AT1G11410.1	signalling.receptor kinases.S-locus glycoprotein like
CP_TR14279|c0_g1_i1_len=536	AT1G73500.1	signalling.MAP kinases
CP_TR14463|c0_g1_i1_len=338	AT2G15900.1	signalling.phosphinositides
CP_TR14463|c0_g2_i1_len=279	AT2G15900.1	signalling.phosphinositides
CP_TR14530|c0_g1_i1_len=478	AT5G25930.1	signalling.receptor kinases.leucine rich repeat XI
CP_TR14597|c0_g1_i1_len=385	AT5G45130.1	signalling.G-proteins
CP_TR14734|c0_g2_i1_len=421	AT4G01860.2	signalling.G-proteins
CP_TR14977|c0_g3_i1_len=492	AT3G21510.1	signalling.phosphorelay
CP_TR15044|c0_g2_i1_len=439	AT5G61790.1	signalling.calcium
CP_TR15069|c1_g1_i1_len=620	AT4G38180.1	signalling.light
CP_TR15194|c0_g1_i1_len=504	AT1G69910.1	signalling.receptor kinases.wheat LRK10 like
CP_TR15335|c0_g3_i1_len=657	AT3G03000.1	signalling.calcium
CP_TR15348|c0_g1_i1_len=414	AT1G34760.2	signalling.14-3-3 proteins
CP_TR15365|c0_g1_i1_len=1006	AT5G55190.1	signalling.G-proteins
CP_TR15529|c0_g2_i1_len=758	AT4G08850.1	signalling.receptor kinases.leucine rich repeat XII
CP_TR1560|c0_g1_i1_len=383	AT5G57580.1	signalling.calcium
CP_TR15738|c0_g1_i1_len=267	AT4G38180.1	signalling.light
CP_TR15883|c0_g1_i1_len=297	AT4G13350.2	signalling.G-proteins
CP_TR15884|c0_g1_i1_len=283	AT1G02130.1	signalling.G-proteins
CP_TR16098|c0_g1_i1_len=649	AT3G51480.1	signalling.in sugar and nutrient physiology
CP_TR16145|c0_g1_i1_len=356	AT4G17170.1	signalling.G-proteins
CP_TR16145|c1_g1_i1_len=296	AT4G17170.1	signalling.G-proteins
CP_TR16299|c0_g2_i1_len=287	AT3G46290.1	signalling.receptor kinases.Catharanthus roseus-like RLK1
CP_TR16393|c0_g1_i1_len=249	AT2G48010.1	signalling.receptor kinases.RKF3 like
CP_TR1640|c0_g1_i1_len=334	AT1G06400.1	signalling.G-proteins
CP_TR16433|c0_g1_i1_len=337	AT5G27540.2	signalling.G-proteins
CP_TR16584|c0_g1_i1_len=670	AT5G02070.1	signalling.receptor kinases.wall associated kinase
CP_TR16588|c0_g2_i1_len=468	AT5G48740.1	signalling.receptor kinases.leucine rich repeat I
CP_TR17064|c0_g2_i1_len=346	AT5G54380.1	signalling.receptor kinases.Catharanthus roseus-like RLK1
CP_TR17444|c1_g1_i1_len=440	AT3G12000.1	signalling.receptor kinases.S-locus glycoprotein like
CP_TR175|c0_g1_i1_len=385	AT1G30570.1	signalling.receptor kinases.Catharanthus roseus-like RLK1
CP_TR17633|c0_g1_i1_len=905	AT1G67720.1	signalling.receptor kinases.misc
CP_TR17679|c0_g1_i1_len=522	AT5G43020.1	signalling.receptor kinases.leucine rich repeat III
CP_TR17715|c0_g2_i1_len=312	AT1G73640.1	signalling.G-proteins
CP_TR17948|c0_g2_i1_len=873	AT3G51550.1	signalling.receptor kinases.Catharanthus roseus-like RLK1
CP_TR17968|c1_g1_i1_len=479	AT4G23160.1	signalling.receptor kinases.DUF 26
CP_TR18149|c0_g1_i1_len=926	AT3G07880.1	signalling.G-proteins
CP_TR18515|c0_g1_i1_len=366	AT4G27790.1	signalling.calcium
CP_TR18630|c0_g1_i1_len=1369	AT1G28390.1	signalling.receptor kinases.crinkly like
CP_TR18848|c0_g2_i1_len=315	AT5G06740.1	signalling.receptor kinases.legume-lectin
CP_TR18954|c0_g1_i1_len=561	AT2G01210.1	signalling.receptor kinases.leucine rich repeat III
CP_TR19002|c0_g3_i1_len=322	AT4G21400.1	signalling.receptor kinases.DUF 26
CP_TR19158|c0_g1_i1_len=685	AT3G63150.1	signalling.G-proteins
CP_TR19343|c0_g1_i1_len=1044	AT4G29180.2	signalling.receptor kinases.leucine rich repeat I
CP_TR19343|c0_g2_i1_len=257	AT2G04300.1	signalling.receptor kinases.misc
CP_TR19400|c0_g1_i1_len=381	AT3G01830.1	signalling.calcium
CP_TR19400|c0_g2_i1_len=552	AT3G01830.1	signalling.calcium
CP_TR19438|c0_g1_i2_len=690	AT3G56690.1	signalling.calcium
CP_TR1952|c0_g2_i1_len=1011	AT2G46710.1	signalling.G-proteins
CP_TR19565|c0_g2_i1_len=1163	AT3G51550.1	signalling.receptor kinases.Catharanthus roseus-like RLK1
CP_TR1970|c0_g1_i1_len=844	AT4G08850.1	signalling.receptor kinases.leucine rich repeat XII
CP_TR19825|c0_g1_i1_len=603	AT2G26330.1	signalling.receptor kinases.leucine rich repeat XIII
CP_TR20037|c0_g1_i1_len=253	AT3G23750.1	signalling.receptor kinases.leucine rich repeat IX
CP_TR20037|c2_g1_i1_len=334	AT3G23750.1	signalling.receptor kinases.leucine rich repeat IX
CP_TR20158|c0_g1_i1_len=331	AT4G21380.1	signalling.receptor kinases.S-locus glycoprotein like
CP_TR20289|c0_g1_i1_len=347	AT3G53610.3	signalling.G-proteins
CP_TR20307|c0_g1_i1_len=268	AT4G11110.1	signalling.light
CP_TR20321|c0_g1_i1_len=236	AT5G54130.3	signalling.calcium
CP_TR20354|c0_g1_i1_len=1807	AT1G42540.1	signalling.in sugar and nutrient physiology
CP_TR20354|c0_g1_i2_len=1711	AT1G42540.1	signalling.in sugar and nutrient physiology
CP_TR20398|c0_g1_i1_len=638	AT3G13690.1	signalling.receptor kinases.proline extensin like
CP_TR20398|c0_g2_i1_len=361	AT3G13690.1	signalling.receptor kinases.proline extensin like
CP_TR20398|c0_g3_i1_len=287	AT3G13690.1	signalling.receptor kinases.proline extensin like
CP_TR20429|c0_g1_i2_len=963	AT4G23160.1	signalling.receptor kinases.DUF 26
CP_TR20455|c0_g1_i2_len=288	AT3G63150.1	signalling.G-proteins
CP_TR20501|c0_g1_i1_len=571	AT1G28390.1	signalling.receptor kinases.crinkly like
CP_TR20593|c0_g1_i3_len=369	AT3G51480.1	signalling.in sugar and nutrient physiology
CP_TR20682|c0_g1_i1_len=482	AT5G45840.2	signalling.receptor kinases.leucine rich repeat VI
CP_TR20682|c0_g1_i2_len=1250	AT5G45840.2	signalling.receptor kinases.leucine rich repeat VI
CP_TR20713|c0_g3_i1_len=998	AT3G51480.1	signalling.in sugar and nutrient physiology
CP_TR20713|c0_g3_i2_len=1305	AT1G42540.1	signalling.in sugar and nutrient physiology
CP_TR20713|c0_g3_i3_len=2185	AT1G42540.1	signalling.in sugar and nutrient physiology
CP_TR20730|c0_g1_i1_len=637	AT4G27290.1	signalling.receptor kinases.S-locus glycoprotein like
CP_TR20750|c0_g2_i1_len=1049	AT3G46370.1	signalling.receptor kinases.misc
CP_TR20848|c0_g1_i2_len=742	AT4G23160.1	signalling.receptor kinases.DUF 26
CP_TR20985|c0_g2_i1_len=423	AT3G57830.1	signalling.receptor kinases.leucine rich repeat III
CP_TR21186|c0_g1_i1_len=1143	AT1G78300.1	signalling.14-3-3 proteins
CP_TR21256|c0_g1_i1_len=448	AT5G14210.1	signalling.receptor kinases.leucine rich repeat VI
CP_TR21256|c0_g2_i1_len=741	AT5G14210.1	signalling.receptor kinases.leucine rich repeat VI
CP_TR21353|c0_g1_i1_len=274	AT4G23240.1	signalling.receptor kinases.DUF 26
CP_TR214|c0_g1_i1_len=237	AT4G39520.1	signalling.G-proteins
CP_TR2161|c0_g1_i1_len=1691	AT4G05200.1	signalling.receptor kinases.DUF 26
CP_TR2161|c0_g1_i2_len=486	AT4G23180.1	signalling.receptor kinases.DUF 26
CP_TR2161|c0_g1_i4_len=719	AT4G23180.1	signalling.receptor kinases.DUF 26
CP_TR21612|c0_g1_i1_len=235	AT1G70520.1	signalling.receptor kinases.DUF 26
CP_TR2178|c0_g2_i1_len=323	AT2G37050.3	signalling.receptor kinases.leucine rich repeat I
CP_TR21833|c0_g1_i2_len=1801	AT5G06740.1	signalling.receptor kinases.legume-lectin
CP_TR21833|c0_g2_i1_len=510	AT5G06740.1	signalling.receptor kinases.legume-lectin
CP_TR21845|c0_g3_i1_len=752	AT1G25390.1	signalling.receptor kinases.wheat LRK10 like
CP_TR21940|c0_g1_i1_len=1462	AT1G67000.1	signalling.receptor kinases.wheat LRK10 like
CP_TR21940|c0_g1_i2_len=2206	AT5G38260.1	signalling.receptor kinases.wheat LRK10 like
CP_TR22129|c0_g1_i1_len=881	AT4G05200.1	signalling.receptor kinases.DUF 26
CP_TR22129|c0_g2_i1_len=628	AT4G05200.1	signalling.receptor kinases.DUF 26
CP_TR2231|c0_g3_i1_len=703	AT5G45780.1	signalling.receptor kinases.leucine rich repeat II
CP_TR22650|c0_g1_i1_len=318	AT4G09000.1	signalling.14-3-3 proteins
CP_TR22763|c0_g1_i2_len=412	AT4G29900.1	signalling.calcium
CP_TR22952|c0_g1_i1_len=1407	AT4G23130.1	signalling.receptor kinases.DUF 26
CP_TR23066|c0_g2_i1_len=840	AT1G16260.2	signalling.receptor kinases.wall associated kinase
CP_TR23070|c0_g1_i1_len=274	AT4G23160.1	signalling.receptor kinases.DUF 26
CP_TR23084|c0_g1_i1_len=481	AT4G23160.1	signalling.receptor kinases.DUF 26
CP_TR23084|c0_g1_i2_len=330	AT4G23160.1	signalling.receptor kinases.DUF 26
CP_TR23133|c1_g1_i1_len=371	AT1G11300.1	signalling.receptor kinases.S-locus glycoprotein like
CP_TR23133|c1_g2_i1_len=544	AT1G11300.1	signalling.receptor kinases.S-locus glycoprotein like
CP_TR23172|c0_g2_i1_len=1239	AT5G26920.2	signalling.calcium
CP_TR23395|c0_g1_i1_len=592	AT1G18890.1	signalling.calcium
CP_TR23411|c1_g1_i1_len=726	AT1G06840.1	signalling.receptor kinases.leucine rich repeat VIII-1
CP_TR23416|c0_g1_i1_len=514	AT1G02130.1	signalling.G-proteins
CP_TR23669|c1_g1_i1_len=497	AT4G23180.1	signalling.receptor kinases.DUF 26
CP_TR24018|c0_g1_i1_len=921	AT4G34460.3	signalling.G-proteins
CP_TR24018|c0_g2_i1_len=1152	AT4G34460.4	signalling.G-proteins
CP_TR24071|c0_g1_i1_len=374	AT5G61790.1	signalling.calcium
CP_TR24426|c0_g2_i1_len=460	AT4G27290.1	signalling.receptor kinases.S-locus glycoprotein like
CP_TR24623|c0_g1_i1_len=365	AT3G22930.1	signalling.calcium
CP_TR24723|c0_g1_i2_len=1132	AT5G64260.1	signalling.in sugar and nutrient physiology
CP_TR24723|c0_g2_i1_len=1149	AT4G08950.1	signalling.in sugar and nutrient physiology
CP_TR24768|c0_g2_i1_len=517	AT3G47110.1	signalling.receptor kinases.leucine rich repeat XII
CP_TR2485|c0_g1_i2_len=1059	AT3G51990.1	signalling.receptor kinases.crinkly like
CP_TR25057|c0_g1_i1_len=419	AT1G10620.1	signalling.receptor kinases.proline extensin like
CP_TR25057|c0_g2_i1_len=370	AT5G28680.1	signalling.receptor kinases.Catharanthus roseus-like RLK1
CP_TR25057|c0_g3_i1_len=320	AT1G09970.1	signalling.receptor kinases.leucine rich repeat XI
CP_TR25131|c0_g1_i1_len=451	AT4G23160.1	signalling.receptor kinases.DUF 26
CP_TR25180|c0_g1_i1_len=2489	AT5G28680.1	signalling.receptor kinases.Catharanthus roseus-like RLK1
CP_TR25180|c0_g2_i1_len=1083	AT3G51550.1	signalling.receptor kinases.Catharanthus roseus-like RLK1
CP_TR25313|c0_g1_i3_len=481	AT3G18430.2	signalling.calcium
CP_TR25413|c0_g2_i1_len=959	AT3G56370.1	signalling.receptor kinases.leucine rich repeat VII
CP_TR25541|c0_g1_i1_len=1460	AT3G20190.1	signalling.receptor kinases.leucine rich repeat III
CP_TR25787|c0_g2_i1_len=1400	AT5G24080.1	signalling.receptor kinases.S-locus glycoprotein like
CP_TR25991|c0_g1_i1_len=535	AT2G28250.2	signalling.receptor kinases.misc
CP_TR26208|c0_g1_i1_len=586	AT5G53890.1	signalling.receptor kinases.leucine rich repeat X
CP_TR26234|c0_g1_i1_len=979	AT2G48010.1	signalling.receptor kinases.RKF3 like
CP_TR26235|c0_g2_i2_len=1233	AT4G08850.2	signalling.receptor kinases.leucine rich repeat XII
CP_TR26293|c0_g1_i1_len=292	AT5G41940.1	signalling.G-proteins
CP_TR26309|c0_g1_i1_len=1371	AT1G09210.1	signalling.calcium
CP_TR26459|c0_g1_i1_len=577	AT3G56370.1	signalling.receptor kinases.leucine rich repeat VII
CP_TR26459|c0_g1_i2_len=1182	AT3G56370.1	signalling.receptor kinases.leucine rich repeat VII
CP_TR26607|c0_g2_i1_len=1229	AT1G48480.1	signalling.receptor kinases.leucine rich repeat III
CP_TR26672|c0_g2_i1_len=422	AT5G55190.1	signalling.G-proteins
CP_TR26690|c2_g1_i1_len=365	AT4G17530.1	signalling.G-proteins
CP_TR26835|c0_g1_i1_len=561	AT4G11530.1	signalling.receptor kinases.DUF 26
CP_TR26994|c0_g3_i1_len=353	AT4G25540.1	signalling.G-proteins
CP_TR27073|c0_g2_i1_len=280	AT2G02220.1	signalling.receptor kinases.leucine rich repeat X
CP_TR27690|c1_g1_i4_len=431	AT2G38840.1	signalling.G-proteins
CP_TR27720|c0_g3_i1_len=795	AT1G73066.1	signalling.receptor kinases.leucine rich repeat XI
CP_TR27742|c0_g1_i1_len=278	AT4G23160.1	signalling.receptor kinases.DUF 26
CP_TR27835|c0_g1_i1_len=845	AT4G23160.1	signalling.receptor kinases.DUF 26
CP_TR27835|c0_g1_i2_len=541	AT4G23160.1	signalling.receptor kinases.DUF 26
CP_TR27904|c0_g1_i1_len=641	AT5G43310.3	signalling.light.COP9 signalosome
CP_TR28054|c0_g1_i1_len=827	AT1G67000.1	signalling.receptor kinases.wheat LRK10 like
CP_TR28245|c0_g2_i3_len=936	AT1G25390.1	signalling.receptor kinases.wheat LRK10 like
CP_TR28451|c0_g1_i2_len=608	AT1G70740.1	signalling.receptor kinases.DUF 26
CP_TR28603|c0_g1_i1_len=284	AT4G38200.1	signalling.G-proteins
CP_TR28768|c0_g1_i1_len=964	AT4G20140.1	signalling.receptor kinases.leucine rich repeat XI
CP_TR29001|c0_g2_i1_len=993	AT4G05200.1	signalling.receptor kinases.DUF 26
CP_TR29001|c0_g4_i1_len=393	AT1G11300.1	signalling.receptor kinases.S-locus glycoprotein like
CP_TR29019|c0_g1_i1_len=2715	AT4G21390.1	signalling.receptor kinases.S-locus glycoprotein like
CP_TR29067|c0_g2_i1_len=3362	AT1G35710.1	signalling.receptor kinases.leucine rich repeat XII
CP_TR29106|c0_g1_i1_len=592	AT1G48480.1	signalling.receptor kinases.leucine rich repeat III
CP_TR29114|c0_g1_i1_len=749	AT1G11300.1	signalling.receptor kinases.S-locus glycoprotein like
CP_TR29189|c0_g1_i1_len=467	AT5G54590.1	signalling.receptor kinases.leucine rich repeat I
CP_TR29189|c2_g2_i1_len=1480	AT5G54590.2	signalling.receptor kinases.leucine rich repeat I
CP_TR29189|c2_g2_i2_len=942	AT5G54590.1	signalling.receptor kinases.leucine rich repeat I
CP_TR29189|c2_g3_i1_len=1006	AT5G54590.2	signalling.receptor kinases.leucine rich repeat I
CP_TR29291|c0_g1_i1_len=1031	AT2G26300.1	signalling.G-proteins
CP_TR29484|c0_g2_i1_len=822	AT3G51550.1	signalling.receptor kinases.Catharanthus roseus-like RLK1
CP_TR29484|c0_g3_i1_len=395	AT5G39030.1	signalling.receptor kinases.Catharanthus roseus-like RLK1
CP_TR29780|c1_g5_i1_len=463	AT1G28440.1	signalling.receptor kinases.leucine rich repeat XI
CP_TR29843|c0_g2_i1_len=460	AT4G23650.1	signalling.calcium
CP_TR29867|c0_g2_i1_len=2631	AT2G29100.1	signalling.in sugar and nutrient physiology
CP_TR29867|c0_g2_i5_len=1510	AT2G29120.1	signalling.in sugar and nutrient physiology
CP_TR30081|c1_g1_i1_len=556	AT5G38260.1	signalling.receptor kinases.wheat LRK10 like
CP_TR30099|c0_g1_i2_len=263	AT4G08500.1	signalling.MAP kinases
CP_TR30163|c0_g1_i4_len=550	AT2G28250.2	signalling.receptor kinases.misc
CP_TR30202|c0_g2_i1_len=1040	AT5G25930.1	signalling.receptor kinases.leucine rich repeat XI
CP_TR30202|c1_g1_i1_len=1092	AT5G25930.1	signalling.receptor kinases.leucine rich repeat XI
CP_TR30284|c0_g1_i3_len=364	AT3G24550.1	signalling.receptor kinases.proline extensin like
CP_TR30356|c0_g1_i3_len=1299	AT5G38990.1	signalling.receptor kinases.Catharanthus roseus-like RLK1
CP_TR30380|c0_g2_i2_len=1482	AT4G04720.1	signalling.calcium
CP_TR30387|c0_g5_i1_len=723	AT5G51560.1	signalling.receptor kinases.leucine rich repeat IV
CP_TR30387|c0_g6_i9_len=261	AT4G22730.1	signalling.receptor kinases.leucine rich repeat IV
CP_TR30481|c0_g2_i3_len=753	AT1G11350.1	signalling.receptor kinases.S-locus glycoprotein like
CP_TR30481|c0_g3_i4_len=439	AT1G11300.1	signalling.receptor kinases.S-locus glycoprotein like
CP_TR30631|c0_g1_i1_len=667	AT5G14210.1	signalling.receptor kinases.leucine rich repeat VI
CP_TR30633|c0_g1_i1_len=639	AT5G54380.1	signalling.receptor kinases.Catharanthus roseus-like RLK1
CP_TR30677|c0_g1_i1_len=939	AT5G38990.1	signalling.receptor kinases.Catharanthus roseus-like RLK1
CP_TR30677|c0_g1_i3_len=563	AT3G04690.1	signalling.receptor kinases.Catharanthus roseus-like RLK1
CP_TR30768|c0_g2_i1_len=913	AT4G01370.1	signalling.MAP kinases
CP_TR30768|c0_g2_i2_len=844	AT4G01370.1	signalling.MAP kinases
CP_TR30919|c0_g1_i1_len=279	AT1G28440.1	signalling.receptor kinases.leucine rich repeat XI
CP_TR30988|c0_g3_i3_len=1071	AT2G23460.1	signalling.G-proteins
CP_TR31030|c0_g2_i1_len=264	AT3G61050.2	signalling.calcium
CP_TR31062|c0_g2_i2_len=353	AT1G20090.1	signalling.G-proteins
CP_TR31078|c0_g1_i2_len=519	AT5G28680.1	signalling.receptor kinases.Catharanthus roseus-like RLK1
CP_TR31078|c1_g1_i2_len=1453	AT5G28680.1	signalling.receptor kinases.Catharanthus roseus-like RLK1
CP_TR31078|c1_g1_i6_len=1184	AT5G28680.1	signalling.receptor kinases.Catharanthus roseus-like RLK1
CP_TR31078|c1_g1_i7_len=1443	AT5G28680.1	signalling.receptor kinases.Catharanthus roseus-like RLK1
CP_TR31089|c0_g4_i1_len=921	AT1G76040.2	signalling.calcium
CP_TR31123|c0_g1_i1_len=574	AT4G23160.1	signalling.receptor kinases.DUF 26
CP_TR31201|c0_g1_i3_len=950	AT1G66910.1	signalling.receptor kinases.wheat LRK10 like
CP_TR31303|c0_g2_i1_len=1374	AT3G55950.1	signalling.receptor kinases.crinkly like
CP_TR31303|c0_g2_i3_len=882	AT3G55950.1	signalling.receptor kinases.crinkly like
CP_TR31323|c0_g1_i5_len=721	AT4G27300.1	signalling.receptor kinases.S-locus glycoprotein like
CP_TR31323|c0_g1_i6_len=529	AT4G27300.1	signalling.receptor kinases.S-locus glycoprotein like
CP_TR31323|c1_g2_i1_len=672	AT4G23150.1	signalling.receptor kinases.DUF 26
CP_TR31331|c0_g1_i1_len=487	AT2G48010.1	signalling.receptor kinases.RKF3 like
CP_TR31417|c0_g2_i1_len=572	AT1G70520.1	signalling.receptor kinases.DUF 26
CP_TR31433|c0_g1_i2_len=1480	AT1G70530.1	signalling.receptor kinases.DUF 26
CP_TR31433|c0_g1_i4_len=294	AT1G70530.1	signalling.receptor kinases.DUF 26
CP_TR31453|c0_g1_i2_len=692	AT4G27300.1	signalling.receptor kinases.S-locus glycoprotein like
CP_TR31462|c3_g3_i1_len=322	AT4G27300.1	signalling.receptor kinases.S-locus glycoprotein like
CP_TR31501|c1_g1_i1_len=227	AT4G21410.1	signalling.receptor kinases.DUF 26
CP_TR31501|c1_g3_i1_len=694	AT4G21390.1	signalling.receptor kinases.S-locus glycoprotein like
CP_TR31501|c2_g1_i4_len=1636	AT4G05200.1	signalling.receptor kinases.DUF 26
CP_TR31501|c2_g3_i2_len=946	AT4G27300.1	signalling.receptor kinases.S-locus glycoprotein like
CP_TR31501|c2_g6_i1_len=537	AT4G27300.1	signalling.receptor kinases.S-locus glycoprotein like
CP_TR31559|c0_g5_i1_len=848	AT1G18390.2	signalling.receptor kinases.wheat LRK10 like
CP_TR31635|c1_g1_i3_len=375	AT4G15090.1	signalling.light
CP_TR31660|c0_g5_i1_len=502	AT2G25790.1	signalling.receptor kinases.leucine rich repeat IV
CP_TR31675|c0_g1_i1_len=807	AT4G35290.1	signalling.in sugar and nutrient physiology
CP_TR31675|c0_g1_i12_len=1365	AT4G35290.1	signalling.in sugar and nutrient physiology
CP_TR31675|c0_g1_i5_len=595	AT4G35290.1	signalling.in sugar and nutrient physiology
CP_TR31675|c0_g1_i7_len=2802	AT2G29120.1	signalling.in sugar and nutrient physiology
CP_TR31698|c0_g2_i1_len=373	AT5G62230.2	signalling.receptor kinases.leucine rich repeat XIII
CP_TR31788|c1_g4_i1_len=671	AT3G47570.1	signalling.receptor kinases.leucine rich repeat XII
CP_TR31823|c0_g1_i1_len=483	AT4G23160.1	signalling.receptor kinases.DUF 26
CP_TR31823|c1_g1_i1_len=692	AT4G23160.1	signalling.receptor kinases.DUF 26
CP_TR31825|c0_g1_i1_len=1354	AT4G21390.1	signalling.receptor kinases.S-locus glycoprotein like
CP_TR31825|c0_g1_i2_len=599	AT4G21390.1	signalling.receptor kinases.S-locus glycoprotein like
CP_TR31838|c2_g4_i1_len=2056	AT1G11050.1	signalling.receptor kinases.RKF3 like
CP_TR31838|c2_g4_i2_len=2085	AT1G11050.1	signalling.receptor kinases.RKF3 like
CP_TR31877|c0_g2_i1_len=572	AT1G10240.1	signalling.light
CP_TR31909|c0_g1_i1_len=318	AT4G27290.1	signalling.receptor kinases.S-locus glycoprotein like
CP_TR31917|c0_g2_i1_len=1615	AT3G56370.1	signalling.receptor kinases.leucine rich repeat VII
CP_TR31961|c0_g2_i4_len=763	AT4G27290.1	signalling.receptor kinases.S-locus glycoprotein like
CP_TR31979|c0_g1_i3_len=1359	AT5G28680.1	signalling.receptor kinases.Catharanthus roseus-like RLK1
CP_TR31979|c0_g1_i4_len=979	AT5G28680.1	signalling.receptor kinases.Catharanthus roseus-like RLK1
CP_TR32068|c0_g4_i1_len=232	AT1G53090.2	signalling.light
CP_TR32092|c0_g1_i1_len=339	AT1G61490.1	signalling.receptor kinases.S-locus glycoprotein like
CP_TR32092|c0_g2_i3_len=709	AT1G61390.2	signalling.receptor kinases.S-locus glycoprotein like
CP_TR32092|c1_g1_i1_len=606	AT4G27290.1	signalling.receptor kinases.S-locus glycoprotein like
CP_TR32092|c1_g1_i2_len=2573	AT4G27290.1	signalling.receptor kinases.S-locus glycoprotein like
CP_TR32092|c1_g1_i4_len=503	AT4G27300.1	signalling.receptor kinases.S-locus glycoprotein like
CP_TR32092|c1_g1_i6_len=583	AT4G27300.1	signalling.receptor kinases.S-locus glycoprotein like
CP_TR32092|c1_g1_i7_len=1983	AT4G27290.1	signalling.receptor kinases.S-locus glycoprotein like
CP_TR32092|c1_g1_i8_len=1376	AT4G27290.1	signalling.receptor kinases.S-locus glycoprotein like
CP_TR32141|c0_g1_i1_len=966	AT2G39280.1	signalling.G-proteins
CP_TR32141|c0_g1_i15_len=483	AT2G37290.1	signalling.G-proteins
CP_TR32141|c0_g1_i7_len=730	AT2G37290.1	signalling.G-proteins
CP_TR32206|c1_g2_i2_len=1860	AT2G25790.1	signalling.receptor kinases.leucine rich repeat IV
CP_TR32284|c1_g2_i1_len=488	AT1G34300.1	signalling.receptor kinases.S-locus glycoprotein like
CP_TR32291|c0_g1_i3_len=499	AT4G23180.1	signalling.receptor kinases.DUF 26
CP_TR32336|c0_g5_i2_len=610	AT1G14390.1	signalling.receptor kinases.leucine rich repeat VI
CP_TR32353|c0_g2_i1_len=244	AT4G08850.1	signalling.receptor kinases.leucine rich repeat XII
CP_TR32468|c0_g1_i2_len=460	AT4G21390.1	signalling.receptor kinases.S-locus glycoprotein like
CP_TR32468|c0_g2_i3_len=1880	AT4G27290.1	signalling.receptor kinases.S-locus glycoprotein like
CP_TR32468|c0_g2_i5_len=1459	AT4G27290.1	signalling.receptor kinases.S-locus glycoprotein like
CP_TR32468|c0_g2_i8_len=1811	AT4G27290.1	signalling.receptor kinases.S-locus glycoprotein like
CP_TR32468|c0_g4_i1_len=932	AT4G23140.1	signalling.receptor kinases.DUF 26
CP_TR32468|c0_g4_i3_len=1013	AT4G23140.2	signalling.receptor kinases.DUF 26
CP_TR32505|c0_g1_i1_len=880	AT4G23160.1	signalling.receptor kinases.DUF 26
CP_TR32518|c0_g1_i3_len=3044	AT1G06840.1	signalling.receptor kinases.leucine rich repeat VIII-1
CP_TR32518|c0_g1_i5_len=3135	AT1G06840.1	signalling.receptor kinases.leucine rich repeat VIII-1
CP_TR32518|c1_g1_i1_len=793	AT5G01950.1	signalling.receptor kinases.leucine rich repeat VIII-1
CP_TR32518|c1_g1_i8_len=937	AT5G01950.1	signalling.receptor kinases.leucine rich repeat VIII-1
CP_TR32525|c0_g1_i1_len=1210	AT4G08850.1	signalling.receptor kinases.leucine rich repeat XII
CP_TR32525|c0_g1_i4_len=470	AT1G35710.1	signalling.receptor kinases.leucine rich repeat XII
CP_TR32525|c0_g1_i7_len=372	AT4G08850.1	signalling.receptor kinases.leucine rich repeat XII
CP_TR32544|c0_g1_i1_len=440	AT4G23150.1	signalling.receptor kinases.DUF 26
CP_TR32544|c0_g2_i1_len=1652	AT4G27300.1	signalling.receptor kinases.S-locus glycoprotein like
CP_TR32544|c0_g2_i2_len=614	AT1G65790.1	signalling.receptor kinases.S-locus glycoprotein like
CP_TR32556|c0_g1_i2_len=1689	AT4G27290.1	signalling.receptor kinases.S-locus glycoprotein like
CP_TR32556|c0_g1_i4_len=768	AT1G65790.1	signalling.receptor kinases.S-locus glycoprotein like
CP_TR32556|c0_g1_i6_len=1274	AT4G23280.1	signalling.receptor kinases.DUF 26
CP_TR32588|c0_g2_i1_len=833	AT3G51550.1	signalling.receptor kinases.Catharanthus roseus-like RLK1
CP_TR32588|c0_g3_i1_len=288	AT3G04690.1	signalling.receptor kinases.Catharanthus roseus-like RLK1
CP_TR32588|c0_g4_i1_len=539	AT5G39000.1	signalling.receptor kinases.Catharanthus roseus-like RLK1
CP_TR32588|c0_g5_i1_len=387	AT5G38990.1	signalling.receptor kinases.Catharanthus roseus-like RLK1
CP_TR32595|c0_g3_i3_len=227	AT1G53440.1	signalling.receptor kinases.leucine rich repeat VIII-2
CP_TR32642|c2_g1_i10_len=1040	AT1G53440.1	signalling.receptor kinases.leucine rich repeat VIII-2
CP_TR32642|c2_g3_i1_len=787	AT1G53430.2	signalling.receptor kinases.leucine rich repeat VIII-2
CP_TR32642|c2_g3_i13_len=686	AT1G53430.1	signalling.receptor kinases.leucine rich repeat VIII-2
CP_TR32659|c0_g2_i3_len=1188	AT3G51550.1	signalling.receptor kinases.Catharanthus roseus-like RLK1
CP_TR32659|c1_g1_i1_len=540	AT3G51550.1	signalling.receptor kinases.Catharanthus roseus-like RLK1
CP_TR32659|c1_g1_i2_len=833	AT5G39000.1	signalling.receptor kinases.Catharanthus roseus-like RLK1
CP_TR32660|c0_g3_i1_len=704	AT4G23160.1	signalling.receptor kinases.DUF 26
CP_TR32682|c0_g2_i1_len=793	AT5G24010.1	signalling.receptor kinases.Catharanthus roseus-like RLK1
CP_TR32687|c3_g1_i3_len=225	AT3G57330.1	signalling.calcium
CP_TR32699|c1_g1_i1_len=236	AT4G23160.1	signalling.receptor kinases.DUF 26
CP_TR32699|c1_g1_i2_len=462	AT4G23160.1	signalling.receptor kinases.DUF 26
CP_TR32699|c1_g3_i1_len=293	AT4G23160.1	signalling.receptor kinases.DUF 26
CP_TR32738|c0_g2_i2_len=789	AT4G23160.1	signalling.receptor kinases.DUF 26
CP_TR32738|c0_g2_i3_len=452	AT4G23160.1	signalling.receptor kinases.DUF 26
CP_TR32782|c3_g1_i4_len=552	AT4G23160.1	signalling.receptor kinases.DUF 26
CP_TR32782|c3_g2_i1_len=306	AT4G23160.1	signalling.receptor kinases.DUF 26
CP_TR32978|c0_g1_i1_len=1448	AT1G21980.1	signalling.phosphinositides.phosphatidylinositol-4-phosphate 5-kinase
CP_TR33074|c0_g2_i1_len=890	AT4G33050.3	signalling.calcium
CP_TR33126|c0_g1_i1_len=636	AT4G38200.1	signalling.G-proteins
CP_TR33216|c0_g1_i1_len=520	AT1G69910.1	signalling.receptor kinases.wheat LRK10 like
CP_TR3328|c0_g2_i1_len=756	AT3G56370.1	signalling.receptor kinases.leucine rich repeat VII
CP_TR33314|c0_g1_i1_len=337	AT4G27790.1	signalling.calcium
CP_TR3356|c0_g1_i1_len=785	AT5G20480.1	signalling.receptor kinases.leucine rich repeat XII
CP_TR3356|c0_g2_i1_len=3135	AT3G47570.1	signalling.receptor kinases.leucine rich repeat XII
CP_TR3374|c0_g2_i1_len=520	AT4G23160.1	signalling.receptor kinases.DUF 26
CP_TR3374|c1_g2_i1_len=406	AT4G23160.1	signalling.receptor kinases.DUF 26
CP_TR3374|c1_g3_i1_len=709	AT4G23160.1	signalling.receptor kinases.DUF 26
CP_TR33877|c0_g1_i1_len=255	AT2G26330.1	signalling.receptor kinases.leucine rich repeat XIII
CP_TR3396|c0_g1_i1_len=691	AT5G54840.2	signalling.G-proteins
CP_TR34009|c0_g1_i1_len=309	AT5G57010.1	signalling.calcium
CP_TR34042|c0_g1_i1_len=424	AT1G28390.2	signalling.receptor kinases.crinkly like
CP_TR34056|c0_g1_i1_len=535	AT4G31250.1	signalling.receptor kinases.leucine rich repeat III
CP_TR34462|c0_g1_i1_len=1245	AT1G30570.1	signalling.receptor kinases.Catharanthus roseus-like RLK1
CP_TR34544|c0_g1_i1_len=371	AT5G37710.1	signalling.calcium
CP_TR34806|c0_g1_i1_len=757	AT1G28440.1	signalling.receptor kinases.leucine rich repeat XI
CP_TR34977|c0_g1_i1_len=662	AT3G43810.1	signalling.calcium
CP_TR35051|c0_g1_i1_len=451	AT4G27290.1	signalling.receptor kinases.S-locus glycoprotein like
CP_TR35087|c0_g1_i1_len=457	AT5G66850.1	signalling.MAP kinases
CP_TR35198|c0_g1_i1_len=479	AT1G21550.1	signalling.calcium
CP_TR35307|c0_g1_i1_len=797	AT3G47570.1	signalling.receptor kinases.leucine rich repeat XII
CP_TR35323|c0_g1_i1_len=861	AT5G25930.1	signalling.receptor kinases.leucine rich repeat XI
CP_TR35548|c0_g1_i1_len=240	AT5G10250.1	signalling.light
CP_TR35682|c0_g1_i1_len=225	AT4G28950.1	signalling.G-proteins
CP_TR35884|c0_g1_i1_len=334	AT1G09970.1	signalling.receptor kinases.leucine rich repeat XI
CP_TR35917|c0_g1_i1_len=351	AT1G50300.1	signalling.G-proteins
CP_TR36062|c0_g1_i1_len=315	AT5G53890.1	signalling.receptor kinases.leucine rich repeat X
CP_TR3636|c1_g1_i2_len=418	AT4G23280.1	signalling.receptor kinases.DUF 26
CP_TR3636|c1_g1_i3_len=533	AT4G23190.1	signalling.receptor kinases.DUF 26
CP_TR36453|c0_g1_i1_len=614	AT4G26540.1	signalling.receptor kinases.leucine rich repeat XI
CP_TR36727|c0_g1_i1_len=344	AT5G04190.1	signalling.light
CP_TR36798|c0_g1_i1_len=598	AT5G62230.2	signalling.receptor kinases.leucine rich repeat XIII
CP_TR36963|c0_g1_i1_len=246	AT3G07880.1	signalling.G-proteins
CP_TR36964|c0_g1_i1_len=595	AT5G64260.1	signalling.in sugar and nutrient physiology
CP_TR37022|c0_g1_i1_len=316	AT5G14210.1	signalling.receptor kinases.leucine rich repeat VI
CP_TR37046|c0_g1_i1_len=325	AT5G25930.1	signalling.receptor kinases.leucine rich repeat XI
CP_TR37059|c0_g1_i1_len=273	AT5G46070.1	signalling.G-proteins
CP_TR37069|c0_g1_i1_len=307	AT1G70530.1	signalling.receptor kinases.DUF 26
CP_TR37187|c0_g1_i1_len=613	AT4G23160.1	signalling.receptor kinases.DUF 26
CP_TR37663|c0_g1_i1_len=350	AT3G23750.1	signalling.receptor kinases.leucine rich repeat IX
CP_TR37796|c0_g1_i1_len=406	AT5G49760.1	signalling.receptor kinases.leucine rich repeat VIII-1
CP_TR37864|c0_g1_i1_len=687	AT3G55950.1	signalling.receptor kinases.crinkly like
CP_TR37987|c0_g1_i1_len=289	AT1G18390.1	signalling.receptor kinases.wheat LRK10 like
CP_TR38237|c0_g1_i1_len=1003	AT1G42540.1	signalling.in sugar and nutrient physiology
CP_TR38469|c0_g1_i1_len=425	AT3G07880.1	signalling.G-proteins
CP_TR38514|c0_g1_i1_len=273	AT5G46070.1	signalling.G-proteins
CP_TR38524|c0_g1_i1_len=386	AT4G38180.1	signalling.light
CP_TR3859|c0_g1_i1_len=558	AT1G17230.1	signalling.receptor kinases.leucine rich repeat XI
CP_TR38684|c0_g1_i1_len=472	AT5G10530.1	signalling.receptor kinases.legume-lectin
CP_TR38794|c0_g1_i1_len=1065	AT5G24010.1	signalling.receptor kinases.Catharanthus roseus-like RLK1
CP_TR38839|c0_g1_i1_len=506	AT1G27460.1	signalling.calcium
CP_TR38928|c0_g1_i1_len=503	AT4G21410.1	signalling.receptor kinases.DUF 26
CP_TR39043|c0_g1_i1_len=491	AT4G21400.1	signalling.receptor kinases.DUF 26
CP_TR39043|c0_g2_i1_len=655	AT4G21410.1	signalling.receptor kinases.DUF 26
CP_TR39102|c0_g1_i1_len=596	AT5G25930.1	signalling.receptor kinases.leucine rich repeat XI
CP_TR39270|c0_g1_i1_len=293	AT5G19360.1	signalling.calcium
CP_TR39289|c0_g1_i1_len=354	AT1G66150.1	signalling.receptor kinases.leucine rich repeat IX
CP_TR39301|c0_g1_i1_len=530	AT3G22060.1	signalling.receptor kinases.misc
CP_TR39317|c0_g1_i1_len=424	AT4G26540.1	signalling.receptor kinases.leucine rich repeat XI
CP_TR39452|c0_g1_i1_len=475	AT2G01210.1	signalling.receptor kinases.leucine rich repeat III
CP_TR39486|c0_g1_i1_len=524	AT4G29900.1	signalling.calcium
CP_TR3962|c0_g1_i1_len=1053	AT3G02130.1	signalling.receptor kinases.misc
CP_TR39843|c0_g1_i1_len=423	AT1G21980.1	signalling.phosphinositides.phosphatidylinositol-4-phosphate 5-kinase
CP_TR39884|c0_g1_i1_len=362	AT5G48800.1	signalling.light
CP_TR39977|c0_g1_i1_len=667	AT5G10530.1	signalling.receptor kinases.legume-lectin
CP_TR40073|c0_g1_i1_len=360	AT5G56280.1	signalling.light.COP9 signalosome
CP_TR40127|c0_g1_i1_len=372	AT4G27290.1	signalling.receptor kinases.S-locus glycoprotein like
CP_TR40259|c0_g1_i1_len=227	AT4G02730.1	signalling.G-proteins
CP_TR40294|c0_g1_i1_len=342	AT3G53840.1	signalling.receptor kinases.wall associated kinase
CP_TR40436|c0_g1_i1_len=438	AT1G67720.1	signalling.receptor kinases.misc
CP_TR40472|c0_g1_i1_len=587	AT1G42540.1	signalling.in sugar and nutrient physiology
CP_TR40482|c0_g1_i1_len=551	AT5G63930.1	signalling.receptor kinases.leucine rich repeat XI
CP_TR40519|c0_g1_i1_len=304	AT3G12160.1	signalling.G-proteins
CP_TR4053|c0_g1_i1_len=299	AT1G34300.1	signalling.receptor kinases.S-locus glycoprotein like
CP_TR40604|c0_g1_i1_len=312	AT5G28680.1	signalling.receptor kinases.Catharanthus roseus-like RLK1
CP_TR40625|c0_g1_i1_len=374	AT3G55950.1	signalling.receptor kinases.crinkly like
CP_TR40739|c0_g1_i1_len=266	AT4G23160.1	signalling.receptor kinases.DUF 26
CP_TR408|c0_g2_i1_len=362	AT5G02010.1	signalling.G-proteins
CP_TR40822|c0_g1_i1_len=300	AT5G10530.1	signalling.receptor kinases.legume-lectin
CP_TR40984|c0_g1_i1_len=306	AT3G60860.1	signalling.G-proteins
CP_TR40990|c0_g1_i1_len=329	AT1G70520.1	signalling.receptor kinases.DUF 26
CP_TR41039|c0_g1_i1_len=328	AT1G34300.1	signalling.receptor kinases.S-locus glycoprotein like
CP_TR41081|c0_g1_i1_len=376	AT4G21390.1	signalling.receptor kinases.S-locus glycoprotein like
CP_TR41086|c0_g1_i1_len=368	AT3G55550.1	signalling.receptor kinases.legume-lectin
CP_TR41099|c0_g1_i1_len=279	AT3G28040.1	signalling.receptor kinases.leucine rich repeat VII
CP_TR41122|c0_g1_i1_len=389	AT5G45800.1	signalling.receptor kinases.leucine rich repeat VII
CP_TR41313|c0_g1_i1_len=473	AT4G23180.1	signalling.receptor kinases.DUF 26
CP_TR41379|c0_g1_i1_len=397	AT5G62230.1	signalling.receptor kinases.leucine rich repeat XIII
CP_TR41624|c0_g1_i1_len=349	AT1G66150.1	signalling.receptor kinases.leucine rich repeat IX
CP_TR41642|c0_g1_i1_len=364	AT1G18890.1	signalling.calcium
CP_TR41660|c0_g1_i1_len=352	AT3G18820.1	signalling.G-proteins
CP_TR4167|c0_g1_i1_len=426	AT1G21980.1	signalling.phosphinositides.phosphatidylinositol-4-phosphate 5-kinase
CP_TR41692|c0_g1_i1_len=887	AT5G51560.1	signalling.receptor kinases.leucine rich repeat IV
CP_TR41707|c0_g2_i1_len=430	AT1G27460.1	signalling.calcium
CP_TR41708|c0_g2_i1_len=429	AT2G37050.3	signalling.receptor kinases.leucine rich repeat I
CP_TR41774|c0_g1_i1_len=398	AT3G60860.1	signalling.G-proteins
CP_TR41783|c0_g1_i1_len=321	AT2G42590.1	signalling.14-3-3 proteins
CP_TR4189|c0_g1_i1_len=606	AT1G70520.1	signalling.receptor kinases.DUF 26
CP_TR41997|c0_g1_i1_len=413	AT3G49050.1	signalling.calcium
CP_TR42529|c0_g1_i1_len=704	AT1G48480.1	signalling.receptor kinases.leucine rich repeat III
CP_TR42650|c0_g1_i1_len=246	AT3G19300.1	signalling.receptor kinases.misc
CP_TR42884|c0_g1_i1_len=547	AT1G74740.1	signalling.calcium
CP_TR42910|c0_g1_i1_len=730	AT1G28440.1	signalling.receptor kinases.leucine rich repeat XI
CP_TR43064|c0_g1_i1_len=501	AT1G65790.1	signalling.receptor kinases.S-locus glycoprotein like
CP_TR43247|c0_g1_i1_len=475	AT5G38990.1	signalling.receptor kinases.Catharanthus roseus-like RLK1
CP_TR43255|c0_g1_i1_len=711	AT5G24010.1	signalling.receptor kinases.Catharanthus roseus-like RLK1
CP_TR4327|c1_g1_i1_len=1272	AT4G08950.1	signalling.in sugar and nutrient physiology
CP_TR43517|c0_g1_i1_len=447	AT2G15300.1	signalling.receptor kinases.leucine rich repeat III
CP_TR43526|c0_g1_i1_len=305	AT3G11490.1	signalling.G-proteins
CP_TR43705|c0_g1_i1_len=544	AT1G11050.1	signalling.receptor kinases.RKF3 like
CP_TR4386|c0_g1_i1_len=691	AT3G51550.1	signalling.receptor kinases.Catharanthus roseus-like RLK1
CP_TR43868|c0_g1_i1_len=795	AT3G07880.1	signalling.G-proteins
CP_TR43909|c0_g1_i1_len=736	AT4G21380.1	signalling.receptor kinases.S-locus glycoprotein like
CP_TR44162|c0_g1_i1_len=700	AT5G59700.1	signalling.receptor kinases.Catharanthus roseus-like RLK1
CP_TR44220|c0_g1_i1_len=354	AT4G27290.1	signalling.receptor kinases.S-locus glycoprotein like
CP_TR44385|c0_g1_i1_len=468	AT2G32800.1	signalling.receptor kinases.legume-lectin
CP_TR44424|c0_g1_i1_len=550	AT1G21980.1	signalling.phosphinositides.phosphatidylinositol-4-phosphate 5-kinase
CP_TR44474|c0_g1_i1_len=366	AT1G52240.2	signalling.G-proteins
CP_TR44523|c0_g1_i1_len=1161	AT4G27290.1	signalling.receptor kinases.S-locus glycoprotein like
CP_TR44747|c0_g1_i1_len=434	AT5G56580.1	signalling.MAP kinases
CP_TR44773|c0_g1_i1_len=468	AT3G13690.1	signalling.receptor kinases.proline extensin like
CP_TR44813|c0_g1_i1_len=869	AT5G45800.1	signalling.receptor kinases.leucine rich repeat VII
CP_TR44816|c0_g1_i1_len=628	AT1G27460.1	signalling.calcium
CP_TR44863|c0_g1_i1_len=777	AT2G32800.1	signalling.receptor kinases.legume-lectin
CP_TR44881|c0_g1_i1_len=526	AT4G27300.1	signalling.receptor kinases.S-locus glycoprotein like
CP_TR44907|c0_g1_i1_len=263	AT2G01660.1	signalling.receptor kinases.DUF 26
CP_TR44911|c0_g1_i1_len=272	AT4G36180.1	signalling.receptor kinases.leucine rich repeat VII
CP_TR44916|c0_g1_i1_len=406	AT1G28440.1	signalling.receptor kinases.leucine rich repeat XI
CP_TR45002|c0_g1_i1_len=307	AT5G46330.1	signalling.receptor kinases.leucine rich repeat XII
CP_TR4525|c0_g1_i1_len=981	AT4G21410.1	signalling.receptor kinases.DUF 26
CP_TR45303|c0_g1_i1_len=548	AT1G34300.1	signalling.receptor kinases.S-locus glycoprotein like
CP_TR45370|c0_g1_i1_len=281	AT5G47850.1	signalling.receptor kinases.crinkly like
CP_TR4538|c0_g1_i1_len=308	AT5G10530.1	signalling.receptor kinases.legume-lectin
CP_TR45484|c0_g1_i1_len=268	AT4G23160.1	signalling.receptor kinases.DUF 26
CP_TR45592|c0_g1_i1_len=769	AT1G18210.2	signalling.calcium
CP_TR45831|c0_g1_i1_len=470	AT1G34300.1	signalling.receptor kinases.S-locus glycoprotein like
CP_TR46021|c0_g1_i1_len=244	AT3G07490.1	signalling.calcium
CP_TR46093|c0_g1_i1_len=248	AT5G64260.1	signalling.in sugar and nutrient physiology
CP_TR46139|c1_g1_i1_len=262	AT5G14250.2	signalling.light.COP9 signalosome
CP_TR46145|c0_g1_i1_len=1065	AT2G15760.1	signalling.calcium
CP_TR46169|c0_g1_i1_len=224	AT3G07880.1	signalling.G-proteins
CP_TR4622|c0_g1_i1_len=425	AT1G70530.1	signalling.receptor kinases.DUF 26
CP_TR46312|c0_g1_i1_len=761	AT5G62230.2	signalling.receptor kinases.leucine rich repeat XIII
CP_TR46356|c0_g1_i1_len=652	AT4G23160.1	signalling.receptor kinases.DUF 26
CP_TR46358|c0_g1_i1_len=362	AT3G53840.1	signalling.receptor kinases.wall associated kinase
CP_TR46471|c0_g1_i1_len=389	AT5G62230.2	signalling.receptor kinases.leucine rich repeat XIII
CP_TR46516|c0_g1_i1_len=273	AT5G25930.1	signalling.receptor kinases.leucine rich repeat XI
CP_TR46627|c0_g1_i1_len=476	AT2G15760.1	signalling.calcium
CP_TR46716|c0_g1_i1_len=407	AT5G25930.1	signalling.receptor kinases.leucine rich repeat XI
CP_TR46730|c0_g1_i1_len=337	AT2G29110.1	signalling.in sugar and nutrient physiology
CP_TR46769|c0_g1_i1_len=275	AT2G15900.1	signalling.phosphinositides
CP_TR46977|c0_g1_i1_len=295	AT5G53320.1	signalling.receptor kinases.leucine rich repeat III
CP_TR4752|c0_g1_i1_len=415	AT4G34440.1	signalling.receptor kinases.proline extensin like
CP_TR47522|c0_g1_i1_len=543	AT1G28440.1	signalling.receptor kinases.leucine rich repeat XI
CP_TR47668|c0_g2_i1_len=439	AT1G09970.1	signalling.receptor kinases.leucine rich repeat XI
CP_TR47715|c0_g1_i1_len=304	AT1G05990.1	signalling.calcium
CP_TR47808|c0_g1_i1_len=529	AT4G04960.1	signalling.receptor kinases.legume-lectin
CP_TR47920|c0_g1_i1_len=279	AT5G44700.1	signalling.receptor kinases.leucine rich repeat XI
CP_TR47962|c0_g1_i1_len=261	AT3G59420.1	signalling.receptor kinases.crinkly like
CP_TR47985|c0_g1_i1_len=344	AT4G01860.2	signalling.G-proteins
CP_TR48049|c0_g1_i1_len=234	AT1G03010.1	signalling.light
CP_TR483|c0_g1_i1_len=1349	AT1G55610.2	signalling.receptor kinases.leucine rich repeat X
CP_TR483|c0_g2_i1_len=794	AT1G55610.2	signalling.receptor kinases.leucine rich repeat X
CP_TR48422|c0_g1_i1_len=1231	AT5G25930.1	signalling.receptor kinases.leucine rich repeat XI
CP_TR48530|c0_g1_i1_len=373	AT4G22730.1	signalling.receptor kinases.leucine rich repeat IV
CP_TR48631|c0_g1_i1_len=698	AT5G51560.1	signalling.receptor kinases.leucine rich repeat IV
CP_TR48788|c0_g1_i1_len=228	AT4G23160.1	signalling.receptor kinases.DUF 26
CP_TR48809|c0_g1_i1_len=1166	AT2G32800.1	signalling.receptor kinases.legume-lectin
CP_TR48816|c0_g1_i1_len=304	AT1G67510.1	signalling.receptor kinases.leucine rich repeat III
CP_TR48843|c0_g1_i1_len=389	AT5G11100.1	signalling.calcium
CP_TR48956|c0_g1_i1_len=659	AT2G48010.1	signalling.receptor kinases.RKF3 like
CP_TR49099|c0_g1_i1_len=477	AT4G21940.1	signalling.calcium
CP_TR49221|c0_g1_i1_len=312	AT4G23160.1	signalling.receptor kinases.DUF 26
CP_TR49338|c0_g1_i1_len=251	AT5G48800.1	signalling.light
CP_TR49339|c0_g1_i1_len=691	AT1G12460.1	signalling.receptor kinases.leucine rich repeat VII
CP_TR49446|c0_g1_i1_len=458	AT1G06840.1	signalling.receptor kinases.leucine rich repeat VIII-1
CP_TR49604|c0_g2_i1_len=348	AT3G23750.1	signalling.receptor kinases.leucine rich repeat IX
CP_TR49635|c0_g1_i1_len=1048	AT2G42290.1	signalling.receptor kinases.leucine rich repeat III
CP_TR4967|c0_g1_i1_len=1153	AT5G61480.1	signalling.receptor kinases.leucine rich repeat XI
CP_TR49724|c0_g1_i1_len=462	AT1G48480.1	signalling.receptor kinases.leucine rich repeat III
CP_TR49800|c0_g1_i1_len=373	AT5G06740.1	signalling.receptor kinases.legume-lectin
CP_TR49925|c0_g1_i1_len=597	AT5G64260.1	signalling.in sugar and nutrient physiology
CP_TR49949|c0_g1_i1_len=360	AT2G48010.1	signalling.receptor kinases.RKF3 like
CP_TR49968|c0_g1_i1_len=391	AT1G18390.2	signalling.receptor kinases.wheat LRK10 like
CP_TR50009|c0_g1_i1_len=462	AT1G11410.1	signalling.receptor kinases.S-locus glycoprotein like
CP_TR50034|c0_g1_i1_len=457	AT1G65790.1	signalling.receptor kinases.S-locus glycoprotein like
CP_TR50113|c0_g1_i1_len=694	AT1G34300.1	signalling.receptor kinases.S-locus glycoprotein like
CP_TR50123|c0_g1_i1_len=381	AT2G23460.1	signalling.G-proteins
CP_TR50428|c0_g1_i1_len=849	AT3G47570.1	signalling.receptor kinases.leucine rich repeat XII
CP_TR50566|c0_g1_i1_len=600	AT1G11050.1	signalling.receptor kinases.RKF3 like
CP_TR50671|c0_g1_i1_len=459	AT3G55550.1	signalling.receptor kinases.legume-lectin
CP_TR51055|c0_g1_i1_len=234	AT5G46330.1	signalling.receptor kinases.leucine rich repeat XII
CP_TR51124|c0_g1_i1_len=447	AT5G42440.1	signalling.receptor kinases.leucine rich repeat X
CP_TR51203|c0_g1_i1_len=435	AT1G06840.1	signalling.receptor kinases.leucine rich repeat VIII-1
CP_TR51319|c0_g1_i1_len=271	AT3G22910.1	signalling.calcium
CP_TR51358|c0_g1_i1_len=295	AT5G08580.1	signalling.calcium
CP_TR51497|c0_g1_i1_len=399	AT5G56360.1	signalling.calcium
CP_TR51511|c0_g1_i1_len=307	AT3G63150.1	signalling.G-proteins
CP_TR51656|c0_g1_i1_len=386	AT4G29180.2	signalling.receptor kinases.leucine rich repeat I
CP_TR51701|c0_g1_i1_len=278	AT3G51550.1	signalling.receptor kinases.Catharanthus roseus-like RLK1
CP_TR51967|c0_g1_i1_len=629	AT4G21410.1	signalling.receptor kinases.DUF 26
CP_TR51979|c0_g1_i1_len=366	AT5G39020.1	signalling.receptor kinases.Catharanthus roseus-like RLK1
CP_TR51997|c0_g1_i1_len=229	AT1G50920.1	signalling.G-proteins
CP_TR52127|c0_g1_i1_len=272	AT2G29100.1	signalling.in sugar and nutrient physiology
CP_TR52135|c0_g1_i1_len=774	AT1G30570.1	signalling.receptor kinases.Catharanthus roseus-like RLK1
CP_TR52377|c0_g1_i1_len=634	AT2G33170.1	signalling.receptor kinases.leucine rich repeat XI
CP_TR52407|c0_g2_i1_len=366	AT3G51850.1	signalling.calcium
CP_TR52412|c0_g1_i1_len=463	AT5G01950.1	signalling.receptor kinases.leucine rich repeat VIII-1
CP_TR52581|c0_g1_i1_len=452	AT4G23180.1	signalling.receptor kinases.DUF 26
CP_TR52723|c0_g1_i1_len=328	AT3G08680.2	signalling.receptor kinases.leucine rich repeat III
CP_TR52730|c0_g1_i1_len=367	AT2G32390.2	signalling.in sugar and nutrient physiology
CP_TR52769|c0_g1_i1_len=412	AT2G43040.1	signalling.calcium
CP_TR5280|c0_g1_i1_len=259	AT5G58350.1	signalling.MAP kinases
CP_TR52912|c0_g1_i1_len=672	AT2G23460.1	signalling.G-proteins
CP_TR53181|c0_g1_i1_len=359	AT3G22060.1	signalling.receptor kinases.misc
CP_TR5330|c0_g1_i1_len=342	AT4G09570.1	signalling.calcium
CP_TR53375|c0_g1_i1_len=354	AT3G51550.1	signalling.receptor kinases.Catharanthus roseus-like RLK1
CP_TR53619|c0_g1_i1_len=447	AT1G28440.1	signalling.receptor kinases.leucine rich repeat XI
CP_TR53657|c0_g1_i1_len=315	AT1G02620.1	signalling.G-proteins
CP_TR53680|c0_g1_i1_len=486	AT3G47090.1	signalling.receptor kinases.leucine rich repeat XII
CP_TR53830|c0_g1_i1_len=621	AT4G23180.1	signalling.receptor kinases.DUF 26
CP_TR53897|c0_g1_i1_len=287	AT3G22060.1	signalling.receptor kinases.misc
CP_TR54022|c0_g1_i1_len=1128	AT4G05200.1	signalling.receptor kinases.DUF 26
CP_TR54070|c0_g1_i1_len=580	AT2G33330.1	signalling.receptor kinases.DUF 26
CP_TR54468|c0_g1_i1_len=370	AT4G23160.1	signalling.receptor kinases.DUF 26
CP_TR54482|c0_g1_i1_len=698	AT5G64260.1	signalling.in sugar and nutrient physiology
CP_TR54633|c0_g1_i1_len=423	AT1G11050.1	signalling.receptor kinases.RKF3 like
CP_TR55114|c0_g1_i1_len=1037	AT3G24240.1	signalling.receptor kinases.leucine rich repeat XI
CP_TR55143|c0_g1_i1_len=289	AT1G70530.1	signalling.receptor kinases.DUF 26
CP_TR55242|c0_g1_i1_len=276	AT3G02130.1	signalling.receptor kinases.misc
CP_TR55318|c0_g1_i1_len=316	AT3G24240.1	signalling.receptor kinases.leucine rich repeat XI
CP_TR55397|c0_g1_i1_len=376	AT1G34420.1	signalling.receptor kinases.leucine rich repeat X
CP_TR55813|c0_g1_i1_len=268	AT1G16920.1	signalling.G-proteins
CP_TR55849|c0_g1_i1_len=286	AT4G23150.1	signalling.receptor kinases.DUF 26
CP_TR55878|c0_g1_i1_len=1296	AT5G47850.1	signalling.receptor kinases.crinkly like
CP_TR55878|c0_g2_i1_len=790	AT5G47850.1	signalling.receptor kinases.crinkly like
CP_TR55878|c0_g3_i1_len=410	AT5G47850.1	signalling.receptor kinases.crinkly like
CP_TR56048|c0_g1_i4_len=257	AT2G13790.1	signalling.receptor kinases.leucine rich repeat II
CP_TR56382|c0_g1_i1_len=329	AT5G37780.1	signalling.calcium
CP_TR56593|c0_g1_i1_len=929	AT4G23160.1	signalling.receptor kinases.DUF 26
CP_TR56618|c0_g1_i1_len=273	AT5G24010.1	signalling.receptor kinases.Catharanthus roseus-like RLK1
CP_TR56829|c0_g1_i1_len=343	AT4G27290.1	signalling.receptor kinases.S-locus glycoprotein like
CP_TR56940|c0_g1_i1_len=288	AT1G67720.1	signalling.receptor kinases.misc
CP_TR5710|c0_g1_i1_len=235	AT4G08850.2	signalling.receptor kinases.leucine rich repeat XII
CP_TR5710|c0_g2_i1_len=294	AT1G35710.1	signalling.receptor kinases.leucine rich repeat XII
CP_TR57176|c0_g1_i1_len=594	AT5G37780.1	signalling.calcium
CP_TR57230|c0_g1_i1_len=329	AT1G21980.1	signalling.phosphinositides.phosphatidylinositol-4-phosphate 5-kinase
CP_TR57244|c0_g1_i1_len=1042	AT5G67200.1	signalling.receptor kinases.leucine rich repeat III
CP_TR57562|c0_g1_i1_len=259	AT5G57010.1	signalling.calcium
CP_TR57614|c0_g1_i1_len=269	AT1G21245.1	signalling.receptor kinases.wall associated kinase
CP_TR57624|c0_g1_i1_len=368	AT5G45800.1	signalling.receptor kinases.leucine rich repeat VII
CP_TR57718|c0_g1_i1_len=297	AT5G51560.1	signalling.receptor kinases.leucine rich repeat IV
CP_TR57732|c0_g1_i1_len=240	AT3G18610.1	signalling.G-proteins
CP_TR57737|c0_g1_i1_len=420	AT4G22730.1	signalling.receptor kinases.leucine rich repeat IV
CP_TR57784|c0_g1_i1_len=387	AT1G03010.1	signalling.light
CP_TR57793|c0_g1_i1_len=360	AT1G01960.1	signalling.G-proteins
CP_TR5793|c0_g1_i1_len=369	AT3G13530.1	signalling.MAP kinases
CP_TR58159|c0_g1_i1_len=607	AT2G32800.1	signalling.receptor kinases.legume-lectin
CP_TR58168|c0_g1_i1_len=276	AT4G21410.1	signalling.receptor kinases.DUF 26
CP_TR5820|c0_g2_i1_len=400	AT5G67130.1	signalling.MAP kinases
CP_TR58306|c0_g1_i1_len=451	AT3G25560.2	signalling.receptor kinases.leucine rich repeat II
CP_TR58351|c0_g1_i1_len=263	AT1G79620.1	signalling.receptor kinases.leucine rich repeat VIII-1
CP_TR58459|c0_g1_i1_len=293	AT4G23740.1	signalling.receptor kinases.leucine rich repeat III
CP_TR58535|c0_g1_i1_len=250	AT5G62230.2	signalling.receptor kinases.leucine rich repeat XIII
CP_TR58561|c0_g1_i1_len=236	AT5G19010.1	signalling.MAP kinases
CP_TR58632|c0_g1_i1_len=303	AT3G55550.1	signalling.receptor kinases.legume-lectin
CP_TR58814|c0_g1_i1_len=428	AT1G55610.2	signalling.receptor kinases.leucine rich repeat X
CP_TR58815|c0_g1_i1_len=318	AT1G69730.1	signalling.receptor kinases.wall associated kinase
CP_TR58861|c0_g1_i1_len=290	AT5G43310.1	signalling.light.COP9 signalosome
CP_TR58886|c0_g1_i1_len=251	AT5G56580.1	signalling.MAP kinases
CP_TR59051|c0_g1_i1_len=407	AT2G01210.1	signalling.receptor kinases.leucine rich repeat III
CP_TR59230|c0_g1_i1_len=1354	AT3G02130.1	signalling.receptor kinases.misc
CP_TR59672|c0_g1_i1_len=735	AT4G08850.1	signalling.receptor kinases.leucine rich repeat XII
CP_TR59888|c0_g1_i1_len=338	AT1G56340.2	signalling.calcium
CP_TR60043|c0_g1_i1_len=1026	AT4G23160.1	signalling.receptor kinases.DUF 26
CP_TR60181|c0_g1_i1_len=627	AT5G05940.1	signalling.G-proteins
CP_TR60199|c0_g1_i1_len=440	AT5G28680.1	signalling.receptor kinases.Catharanthus roseus-like RLK1
CP_TR60297|c0_g1_i1_len=572	AT1G34300.1	signalling.receptor kinases.S-locus glycoprotein like
CP_TR60349|c0_g1_i1_len=544	AT4G23160.1	signalling.receptor kinases.DUF 26
CP_TR60492|c0_g1_i1_len=309	AT1G70520.1	signalling.receptor kinases.DUF 26
CP_TR60510|c0_g1_i1_len=470	AT3G25490.1	signalling.receptor kinases.wall associated kinase
CP_TR6056|c0_g1_i1_len=819	AT5G60860.1	signalling.G-proteins
CP_TR6056|c0_g2_i1_len=315	AT5G60860.1	signalling.G-proteins
CP_TR60630|c0_g1_i1_len=374	AT4G38180.1	signalling.light
CP_TR60653|c0_g1_i1_len=494	AT2G28960.1	signalling.receptor kinases.misc
CP_TR60909|c0_g1_i1_len=535	AT1G76650.3	signalling.calcium
CP_TR60988|c0_g1_i1_len=252	AT3G59470.2	signalling.light
CP_TR6100|c0_g1_i1_len=418	AT3G45860.1	signalling.receptor kinases.DUF 26
CP_TR61075|c0_g1_i1_len=753	AT5G52390.1	signalling.in sugar and nutrient physiology
CP_TR61103|c0_g1_i1_len=615	AT1G27460.1	signalling.calcium
CP_TR61293|c0_g1_i1_len=318	AT3G51550.1	signalling.receptor kinases.Catharanthus roseus-like RLK1
CP_TR61326|c0_g1_i1_len=531	AT3G13690.1	signalling.receptor kinases.proline extensin like
CP_TR61444|c0_g1_i1_len=260	AT4G01370.1	signalling.MAP kinases
CP_TR61464|c0_g1_i1_len=433	AT3G51480.1	signalling.in sugar and nutrient physiology
CP_TR61516|c0_g1_i1_len=249	AT1G17230.1	signalling.receptor kinases.leucine rich repeat XI
CP_TR61618|c0_g1_i1_len=437	AT5G61480.1	signalling.receptor kinases.leucine rich repeat XI
CP_TR61653|c0_g1_i1_len=602	AT2G23460.1	signalling.G-proteins
CP_TR61657|c0_g1_i1_len=643	AT1G28390.1	signalling.receptor kinases.crinkly like
CP_TR61857|c0_g1_i1_len=331	AT2G37710.1	signalling.receptor kinases.misc
CP_TR61893|c0_g1_i1_len=901	AT4G22730.1	signalling.receptor kinases.leucine rich repeat IV
CP_TR62024|c0_g1_i1_len=235	AT1G73500.1	signalling.MAP kinases
CP_TR62138|c0_g1_i1_len=754	AT1G42540.1	signalling.in sugar and nutrient physiology
CP_TR62225|c0_g1_i1_len=522	AT3G53240.1	signalling.receptor kinases.misc
CP_TR6224|c0_g2_i1_len=723	AT5G10530.1	signalling.receptor kinases.legume-lectin
CP_TR6232|c0_g2_i1_len=712	AT5G11180.1	signalling.in sugar and nutrient physiology
CP_TR62325|c0_g1_i1_len=281	AT1G60890.2	signalling.phosphinositides.phosphatidylinositol-4-phosphate 5-kinase
CP_TR62347|c0_g1_i1_len=635	AT4G23160.1	signalling.receptor kinases.DUF 26
CP_TR62676|c0_g1_i1_len=323	AT3G49050.1	signalling.calcium
CP_TR62807|c0_g1_i1_len=479	AT4G08950.1	signalling.in sugar and nutrient physiology
CP_TR62827|c0_g1_i1_len=648	AT5G14210.1	signalling.receptor kinases.leucine rich repeat VI
CP_TR62919|c0_g1_i1_len=264	AT3G20290.2	signalling.calcium
CP_TR62945|c0_g1_i1_len=284	AT2G01820.1	signalling.receptor kinases.leucine rich repeat IX
CP_TR63042|c0_g1_i1_len=260	AT3G24550.1	signalling.receptor kinases.proline extensin like
CP_TR63084|c0_g1_i1_len=348	AT3G13690.1	signalling.receptor kinases.proline extensin like
CP_TR63390|c0_g1_i1_len=336	AT3G07880.1	signalling.G-proteins
CP_TR63445|c0_g1_i1_len=293	AT3G24550.1	signalling.receptor kinases.proline extensin like
CP_TR63552|c0_g1_i1_len=541	AT5G39000.1	signalling.receptor kinases.Catharanthus roseus-like RLK1
CP_TR63641|c0_g1_i1_len=464	AT1G66150.1	signalling.receptor kinases.leucine rich repeat IX
CP_TR63664|c0_g1_i1_len=240	AT5G28680.1	signalling.receptor kinases.Catharanthus roseus-like RLK1
CP_TR63717|c0_g1_i1_len=464	AT5G37780.1	signalling.calcium
CP_TR63747|c0_g1_i1_len=443	AT3G47570.1	signalling.receptor kinases.leucine rich repeat XII
CP_TR63889|c0_g1_i1_len=430	AT1G73805.1	signalling.calcium
CP_TR64023|c0_g1_i1_len=441	AT2G45340.1	signalling.receptor kinases.leucine rich repeat IV
CP_TR64047|c0_g1_i1_len=401	AT5G14210.1	signalling.receptor kinases.leucine rich repeat VI
CP_TR64113|c0_g1_i1_len=329	AT1G21980.1	signalling.phosphinositides.phosphatidylinositol-4-phosphate 5-kinase
CP_TR6420|c0_g1_i1_len=551	AT4G22730.1	signalling.receptor kinases.leucine rich repeat IV
CP_TR64204|c0_g1_i1_len=693	AT3G03770.2	signalling.receptor kinases.leucine rich repeat VI
CP_TR64235|c0_g1_i1_len=360	AT4G03390.1	signalling.receptor kinases.leucine rich repeat V
CP_TR64351|c0_g1_i1_len=322	AT4G18430.1	signalling.G-proteins
CP_TR6442|c0_g1_i1_len=256	AT4G21940.1	signalling.calcium
CP_TR64652|c0_g2_i1_len=273	AT1G16670.1	signalling.receptor kinases.leucine rich repeat VIII-2
CP_TR64731|c0_g1_i1_len=528	AT4G23160.1	signalling.receptor kinases.DUF 26
CP_TR64804|c0_g1_i1_len=249	AT1G34760.2	signalling.14-3-3 proteins
CP_TR6516|c0_g1_i1_len=308	AT5G64070.1	signalling.phosphinositides.phosphatidylinositol 4-kinase
CP_TR6732|c0_g1_i1_len=240	AT3G07490.1	signalling.calcium
CP_TR6756|c0_g2_i1_len=557	AT5G24010.1	signalling.receptor kinases.Catharanthus roseus-like RLK1
CP_TR6809|c0_g2_i1_len=355	AT2G32800.1	signalling.receptor kinases.legume-lectin
CP_TR684|c0_g2_i1_len=367	AT5G46330.1	signalling.receptor kinases.leucine rich repeat XII
CP_TR7457|c0_g1_i1_len=268	AT3G51550.1	signalling.receptor kinases.Catharanthus roseus-like RLK1
CP_TR7476|c1_g1_i1_len=632	AT4G08950.1	signalling.in sugar and nutrient physiology
CP_TR7664|c0_g1_i1_len=299	AT1G34300.1	signalling.receptor kinases.S-locus glycoprotein like
CP_TR7681|c0_g2_i1_len=409	AT1G34420.1	signalling.receptor kinases.leucine rich repeat X
CP_TR7767|c0_g2_i1_len=921	AT1G66150.1	signalling.receptor kinases.leucine rich repeat IX
CP_TR7856|c0_g1_i1_len=809	AT1G76040.2	signalling.calcium
CP_TR7927|c0_g1_i1_len=424	AT2G15900.1	signalling.phosphinositides
CP_TR7976|c0_g1_i1_len=378	AT5G53890.1	signalling.receptor kinases.leucine rich repeat X
CP_TR8086|c0_g1_i1_len=825	AT3G22060.1	signalling.receptor kinases.misc
CP_TR8102|c0_g1_i1_len=1451	AT5G20050.1	signalling.receptor kinases.misc
CP_TR8138|c0_g1_i1_len=356	AT3G03770.2	signalling.receptor kinases.leucine rich repeat VI
CP_TR8144|c0_g1_i1_len=722	AT5G61480.1	signalling.receptor kinases.leucine rich repeat XI
CP_TR8144|c0_g2_i1_len=457	AT5G61480.1	signalling.receptor kinases.leucine rich repeat XI
CP_TR8371|c0_g1_i1_len=641	AT4G19640.1	signalling.G-proteins
CP_TR8528|c0_g1_i1_len=336	AT5G64330.2	signalling.light
CP_TR8543|c0_g1_i1_len=265	AT4G17615.2	signalling.calcium
CP_TR8543|c0_g2_i1_len=356	AT4G17615.2	signalling.calcium
CP_TR8709|c0_g1_i1_len=529	AT2G43040.1	signalling.calcium
CP_TR9252|c0_g1_i1_len=300	AT1G09210.1	signalling.calcium
CP_TR9281|c0_g1_i1_len=344	AT1G67310.1	signalling.light
CP_TR9339|c0_g2_i1_len=332	AT3G45780.2	signalling.light
CP_TR9403|c0_g1_i1_len=639	AT5G25930.1	signalling.receptor kinases.leucine rich repeat XI
CP_TR9424|c0_g1_i1_len=344	AT3G51550.1	signalling.receptor kinases.Catharanthus roseus-like RLK1
CP_TR9436|c0_g1_i1_len=641	AT4G23160.1	signalling.receptor kinases.DUF 26
CP_TR9445|c0_g1_i1_len=792	AT4G05200.1	signalling.receptor kinases.DUF 26
CP_TR9445|c0_g2_i1_len=1037	AT4G05200.1	signalling.receptor kinases.DUF 26
CP_TR9503|c0_g2_i1_len=548	AT1G06840.1	signalling.receptor kinases.leucine rich repeat VIII-1
CP_TR9505|c0_g1_i1_len=270	AT2G30710.1	signalling.G-proteins
CP_TR9527|c0_g1_i1_len=244	AT3G60860.1	signalling.G-proteins
CP_TR9763|c0_g1_i1_len=240	AT4G27790.1	signalling.calcium
CP_TR9800|c0_g2_i1_len=250	AT1G53440.1	signalling.receptor kinases.leucine rich repeat VIII-2
CP_TR9810|c0_g1_i1_len=588	AT4G09000.1	signalling.14-3-3 proteins

## Sheet: Stress_CC
C.cajan specific transcripts related to stress response
Transcript id	MapMan id	MapMan discription
CC_TR10324|c0_g1_i1_len=250	AT4G22120.6	stress.abiotic.drought/salt
CC_TR10765|c0_g1_i1_len=565	AT1G53540.1	stress.abiotic.heat
CC_TR11022|c0_g1_i1_len=495	AT1G16030.1	stress.abiotic.heat
CC_TR11077|c0_g1_i1_len=295	AT1G21640.2	stress.abiotic.light
CC_TR11077|c0_g2_i1_len=406	AT1G21640.1	stress.abiotic.light
CC_TR12129|c0_g1_i1_len=296	AT1G24020.2	stress.abiotic.unspecified
CC_TR12412|c1_g1_i1_len=370	AT2G43200.1	stress.abiotic.drought/salt
CC_TR13107|c0_g1_i1_len=317	AT5G53150.1	stress.abiotic.heat
CC_TR143|c0_g1_i1_len=879	AT2G29970.1	stress.abiotic.heat
CC_TR15331|c0_g1_i1_len=516	AT1G09560.1	stress.abiotic.unspecified
CC_TR17158|c0_g1_i1_len=487	AT1G24020.2	stress.abiotic.unspecified
CC_TR17332|c0_g1_i2_len=277	AT1G13860.2	stress.abiotic.drought/salt
CC_TR1759|c0_g2_i1_len=272	AT1G21640.1	stress.abiotic.light
CC_TR18715|c0_g2_i3_len=350	AT3G51780.1	stress.abiotic.unspecified
CC_TR18984|c0_g1_i1_len=502	AT3G13310.1	stress.abiotic.heat
CC_TR19973|c0_g4_i1_len=281	AT1G21610.2	stress.abiotic.touch/wounding
CC_TR20220|c0_g2_i3_len=267	AT5G59610.2	stress.abiotic.heat
CC_TR21331|c0_g3_i1_len=356	AT1G53540.1	stress.abiotic.heat
CC_TR21334|c0_g1_i1_len=299	AT1G07400.1	stress.abiotic.heat
CC_TR21334|c0_g2_i1_len=576	AT1G07400.1	stress.abiotic.heat
CC_TR21621|c0_g1_i1_len=226	AT5G45860.1	stress.abiotic.unspecified
CC_TR24546|c0_g1_i1_len=391	AT1G77310.1	stress.abiotic.touch/wounding
CC_TR24820|c1_g1_i1_len=259	AT1G32090.1	stress.abiotic.drought/salt
CC_TR25197|c0_g2_i1_len=393	AT5G52640.1	stress.abiotic.heat
CC_TR26740|c0_g2_i1_len=254	AT1G31850.2	stress.abiotic.drought/salt
CC_TR27370|c0_g1_i1_len=342	AT1G07400.1	stress.abiotic.heat
CC_TR27675|c0_g1_i1_len=374	AT2G40130.1	stress.abiotic.heat
CC_TR28084|c0_g1_i1_len=963	AT3G62020.1	stress.abiotic.unspecified
CC_TR28631|c0_g1_i1_len=413	AT5G25610.1	stress.abiotic.drought/salt
CC_TR28631|c1_g1_i1_len=561	AT5G25610.1	stress.abiotic.drought/salt
CC_TR28631|c1_g2_i1_len=617	AT5G25610.1	stress.abiotic.drought/salt
CC_TR28824|c1_g2_i1_len=353	AT1G77260.1	stress.abiotic.drought/salt
CC_TR29050|c0_g1_i1_len=528	AT2G26660.1	stress.abiotic
CC_TR2936|c0_g1_i1_len=2121	AT3G12580.1	stress.abiotic.heat
CC_TR29556|c0_g2_i1_len=575	AT3G12580.1	stress.abiotic.heat
CC_TR30599|c0_g1_i10_len=444	AT1G18700.1	stress.abiotic.heat
CC_TR32703|c0_g1_i1_len=675	AT2G26040.1	stress.abiotic.unspecified
CC_TR32899|c0_g1_i1_len=368	AT5G39150.1	stress.abiotic.unspecified
CC_TR33169|c0_g1_i1_len=465	AT2G01710.1	stress.abiotic.heat
CC_TR33219|c0_g1_i1_len=260	AT5G52640.1	stress.abiotic.heat
CC_TR33539|c0_g1_i1_len=418	AT2G32120.2	stress.abiotic.heat
CC_TR33595|c0_g1_i1_len=677	AT1G07400.1	stress.abiotic.heat
CC_TR33614|c0_g1_i1_len=339	AT1G04540.1	stress.abiotic.cold
CC_TR34182|c0_g1_i1_len=562	AT3G12580.1	stress.abiotic.heat
CC_TR35009|c0_g1_i1_len=344	AT1G31850.2	stress.abiotic.drought/salt
CC_TR35009|c1_g1_i1_len=252	AT4G19120.2	stress.abiotic.drought/salt
CC_TR38112|c0_g1_i1_len=263	AT3G10080.1	stress.abiotic.unspecified
CC_TR42434|c0_g1_i1_len=245	AT1G31850.2	stress.abiotic.drought/salt
CC_TR43172|c0_g1_i1_len=584	AT2G01710.1	stress.abiotic.heat
CC_TR43924|c0_g1_i1_len=360	AT5G02500.2	stress.abiotic.heat
CC_TR44625|c0_g1_i1_len=434	AT4G36020.1	stress.abiotic.cold
CC_TR45093|c0_g1_i1_len=262	AT1G70890.1	stress.abiotic.unspecified
CC_TR46702|c0_g1_i1_len=370	AT1G16030.1	stress.abiotic.heat
CC_TR47138|c0_g1_i1_len=293	AT2G43200.1	stress.abiotic.drought/salt
CC_TR47842|c0_g1_i1_len=229	AT3G10080.1	stress.abiotic.unspecified
CC_TR4950|c0_g1_i1_len=418	AT1G07400.1	stress.abiotic.heat
CC_TR49917|c0_g1_i1_len=266	AT2G01710.1	stress.abiotic.heat
CC_TR50057|c0_g1_i1_len=226	AT3G21620.1	stress.abiotic.drought/salt
CC_TR51838|c0_g1_i1_len=842	AT4G11650.1	stress.abiotic
CC_TR51976|c0_g1_i1_len=317	AT5G06050.1	stress.abiotic.drought/salt
CC_TR52578|c0_g1_i1_len=390	AT1G24020.2	stress.abiotic.unspecified
CC_TR52962|c0_g1_i1_len=362	AT2G26040.1	stress.abiotic.unspecified
CC_TR53761|c0_g1_i1_len=306	AT1G32090.1	stress.abiotic.drought/salt
CC_TR56375|c0_g2_i1_len=387	AT1G24020.2	stress.abiotic.unspecified
CC_TR56682|c0_g2_i1_len=265	AT5G54660.1	stress.abiotic.heat
CC_TR57415|c0_g1_i1_len=275	AT1G21640.1	stress.abiotic.light
CC_TR57553|c0_g1_i1_len=437	AT2G01710.1	stress.abiotic.heat
CC_TR58609|c0_g1_i1_len=424	AT2G32120.2	stress.abiotic.heat
CC_TR58818|c0_g1_i1_len=427	AT2G32120.2	stress.abiotic.heat
CC_TR59711|c0_g1_i1_len=569	AT3G47940.1	stress.abiotic.heat
CC_TR60079|c0_g1_i1_len=268	AT1G32090.1	stress.abiotic.drought/salt
CC_TR60500|c0_g1_i1_len=344	AT1G79930.2	stress.abiotic.heat
CC_TR61089|c0_g1_i1_len=356	AT5G63860.1	stress.abiotic.light
CC_TR61206|c0_g1_i1_len=299	AT4G36020.1	stress.abiotic.cold
CC_TR649|c0_g1_i1_len=232	AT1G21640.1	stress.abiotic.light
CC_TR7623|c0_g2_i1_len=565	AT3G21620.1	stress.abiotic.drought/salt
CC_TR7874|c0_g1_i1_len=712	AT5G12020.1	stress.abiotic.heat
CC_TR796|c0_g2_i1_len=364	AT5G53150.1	stress.abiotic.heat
CC_TR8544|c0_g2_i1_len=459	AT2G47710.1	stress.abiotic.unspecified

## Sheet: Stress_CP
C.platycarpus specific transcripts related to stress response
Transcript id	MapMan id	MapMan discription
CP_TR10340|c0_g2_i1_len=806	AT1G20450.1	stress.abiotic.unspecified
CP_TR10401|c0_g1_i1_len=240	AT4G04340.1	stress.abiotic.drought/salt
CP_TR10765|c0_g2_i1_len=441	AT5G56030.1	stress.abiotic.heat
CP_TR11358|c0_g2_i1_len=318	AT5G19690.1	stress.abiotic.drought/salt
CP_TR11444|c0_g1_i1_len=309	AT3G62600.1	stress.abiotic.heat
CP_TR11526|c0_g1_i1_len=885	AT3G12580.1	stress.abiotic.heat
CP_TR12061|c0_g2_i1_len=295	AT5G14680.1	stress.abiotic.unspecified
CP_TR13316|c0_g2_i1_len=234	AT3G23300.1	stress.abiotic.drought/salt
CP_TR13522|c0_g1_i1_len=511	AT3G12580.1	stress.abiotic.heat
CP_TR15121|c0_g2_i1_len=466	AT4G37480.1	stress.abiotic.heat
CP_TR15871|c0_g1_i1_len=589	AT1G59725.1	stress.abiotic.heat
CP_TR16102|c0_g1_i1_len=674	AT5G52640.1	stress.abiotic.heat
CP_TR16984|c0_g1_i1_len=314	AT2G29500.1	stress.abiotic.heat
CP_TR17750|c0_g1_i1_len=632	AT4G29920.1	stress.abiotic.heat
CP_TR17766|c0_g1_i1_len=570	AT1G34130.1	stress.abiotic.drought/salt
CP_TR18932|c0_g1_i1_len=309	AT4G16660.1	stress.abiotic.heat
CP_TR19564|c0_g1_i1_len=720	AT1G34130.1	stress.abiotic.drought/salt
CP_TR19564|c0_g2_i1_len=361	AT1G34130.1	stress.abiotic.drought/salt
CP_TR19665|c0_g1_i1_len=968	AT5G42020.1	stress.abiotic.heat
CP_TR19665|c0_g2_i1_len=768	AT5G42020.1	stress.abiotic.heat
CP_TR2033|c0_g1_i3_len=466	AT5G67320.1	stress.abiotic.cold
CP_TR2033|c0_g2_i1_len=283	AT5G67320.1	stress.abiotic.cold
CP_TR20352|c0_g1_i1_len=576	AT5G56030.1	stress.abiotic.heat
CP_TR22077|c1_g1_i1_len=392	AT5G52640.1	stress.abiotic.heat
CP_TR22114|c0_g1_i1_len=283	AT5G52640.1	stress.abiotic.heat
CP_TR22523|c0_g1_i2_len=683	AT4G24190.1	stress.abiotic.heat
CP_TR22523|c1_g1_i1_len=238	AT4G24190.2	stress.abiotic.heat
CP_TR22730|c0_g1_i1_len=271	AT5G49910.1	stress.abiotic.heat
CP_TR22730|c1_g1_i1_len=233	AT5G09590.1	stress.abiotic.heat
CP_TR23464|c0_g1_i1_len=960	AT5G56030.1	stress.abiotic.heat
CP_TR23503|c0_g1_i1_len=232	AT5G56000.1	stress.abiotic.heat
CP_TR23547|c0_g2_i1_len=503	AT1G31850.2	stress.abiotic.drought/salt
CP_TR23547|c0_g3_i1_len=391	AT1G31850.2	stress.abiotic.drought/salt
CP_TR23607|c0_g1_i1_len=717	AT5G52640.1	stress.abiotic.heat
CP_TR24030|c0_g2_i1_len=964	AT1G59725.1	stress.abiotic.heat
CP_TR24030|c0_g3_i1_len=558	AT1G59725.1	stress.abiotic.heat
CP_TR24251|c0_g2_i1_len=430	AT5G17390.1	stress.abiotic.unspecified
CP_TR24708|c1_g1_i1_len=343	AT5G52640.1	stress.abiotic.heat
CP_TR24816|c0_g1_i1_len=540	AT3G62600.1	stress.abiotic.heat
CP_TR25380|c1_g1_i1_len=544	AT5G42020.2	stress.abiotic.heat
CP_TR25380|c2_g1_i2_len=440	AT5G28540.1	stress.abiotic.heat
CP_TR25663|c0_g1_i1_len=905	AT1G77260.1	stress.abiotic.drought/salt
CP_TR27366|c0_g1_i1_len=734	AT5G52640.1	stress.abiotic.heat
CP_TR27366|c0_g2_i1_len=849	AT5G52640.1	stress.abiotic.heat
CP_TR28284|c0_g1_i1_len=404	AT3G23300.1	stress.abiotic.drought/salt
CP_TR28284|c0_g2_i1_len=485	AT4G14360.2	stress.abiotic.drought/salt
CP_TR2855|c0_g1_i1_len=613	AT3G12580.1	stress.abiotic.heat
CP_TR28657|c1_g1_i1_len=681	AT5G02500.2	stress.abiotic.heat
CP_TR28657|c1_g3_i1_len=956	AT3G12580.1	stress.abiotic.heat
CP_TR28657|c2_g1_i1_len=473	AT1G16030.1	stress.abiotic.heat
CP_TR28920|c0_g1_i3_len=232	AT2G26660.1	stress.abiotic
CP_TR2899|c0_g1_i1_len=684	AT5G52640.1	stress.abiotic.heat
CP_TR29270|c0_g1_i1_len=2280	AT5G02500.1	stress.abiotic.heat
CP_TR3023|c0_g1_i1_len=789	AT5G02500.1	stress.abiotic.heat
CP_TR30402|c0_g1_i1_len=1045	AT5G25610.1	stress.abiotic.drought/salt
CP_TR30402|c0_g1_i2_len=818	AT5G25610.1	stress.abiotic.drought/salt
CP_TR30435|c0_g3_i1_len=621	AT1G07400.1	stress.abiotic.heat
CP_TR30443|c0_g1_i2_len=678	AT1G31850.2	stress.abiotic.drought/salt
CP_TR30589|c0_g2_i1_len=904	AT5G52640.1	stress.abiotic.heat
CP_TR30589|c0_g2_i7_len=399	AT5G52640.1	stress.abiotic.heat
CP_TR30685|c0_g1_i1_len=1372	AT3G12580.1	stress.abiotic.heat
CP_TR30887|c0_g1_i1_len=293	AT5G25610.1	stress.abiotic.drought/salt
CP_TR30887|c0_g2_i1_len=1099	AT5G25610.1	stress.abiotic.drought/salt
CP_TR30887|c0_g2_i2_len=608	AT5G25610.1	stress.abiotic.drought/salt
CP_TR31871|c0_g2_i1_len=1273	AT3G09440.2	stress.abiotic.heat
CP_TR31871|c0_g2_i2_len=822	AT3G09440.2	stress.abiotic.heat
CP_TR31871|c0_g2_i3_len=438	AT5G02500.1	stress.abiotic.heat
CP_TR31946|c2_g2_i1_len=499	AT1G31850.2	stress.abiotic.drought/salt
CP_TR32552|c1_g2_i12_len=411	AT1G77260.1	stress.abiotic.drought/salt
CP_TR33254|c0_g1_i1_len=308	AT5G27240.1	stress.abiotic.heat
CP_TR33502|c0_g1_i1_len=410	AT2G26660.1	stress.abiotic
CP_TR34351|c0_g1_i1_len=530	AT3G12580.1	stress.abiotic.heat
CP_TR35989|c0_g1_i1_len=237	AT5G52640.1	stress.abiotic.heat
CP_TR36897|c0_g1_i1_len=310	AT4G36990.1	stress.abiotic.heat
CP_TR36904|c0_g1_i1_len=328	AT5G52640.1	stress.abiotic.heat
CP_TR38144|c0_g1_i1_len=540	AT4G02900.1	stress.abiotic.drought/salt
CP_TR38417|c0_g1_i1_len=226	AT3G07770.1	stress.abiotic.heat
CP_TR38562|c0_g1_i1_len=529	AT1G70890.1	stress.abiotic.unspecified
CP_TR38763|c0_g1_i1_len=645	AT2G01710.1	stress.abiotic.heat
CP_TR39237|c1_g1_i1_len=293	AT5G49060.1	stress.abiotic.heat
CP_TR39976|c0_g1_i1_len=264	AT4G04340.1	stress.abiotic.drought/salt
CP_TR40151|c0_g1_i1_len=1150	AT3G12580.1	stress.abiotic.heat
CP_TR41277|c0_g1_i1_len=262	AT5G52640.1	stress.abiotic.heat
CP_TR4313|c0_g1_i1_len=528	AT3G06340.3	stress.abiotic.heat
CP_TR43322|c0_g1_i1_len=325	AT3G04980.1	stress.abiotic.heat
CP_TR43991|c0_g1_i1_len=561	AT3G52490.1	stress.abiotic.heat
CP_TR44195|c0_g1_i1_len=239	AT4G27670.1	stress.abiotic.heat
CP_TR44679|c0_g1_i1_len=745	AT2G45750.1	stress.abiotic.drought/salt
CP_TR44679|c0_g2_i1_len=473	AT2G45750.1	stress.abiotic.drought/salt
CP_TR45122|c0_g1_i1_len=569	AT5G02500.2	stress.abiotic.heat
CP_TR45586|c0_g1_i1_len=733	AT4G36990.1	stress.abiotic.heat
CP_TR45618|c0_g1_i1_len=449	AT3G12170.1	stress.abiotic.heat
CP_TR45685|c0_g1_i1_len=276	AT5G52640.1	stress.abiotic.heat
CP_TR46882|c0_g1_i1_len=447	AT2G45130.1	stress.abiotic
CP_TR46987|c0_g1_i1_len=678	AT1G34130.1	stress.abiotic.drought/salt
CP_TR47451|c0_g1_i1_len=300	AT3G09440.2	stress.abiotic.heat
CP_TR48294|c0_g1_i1_len=673	AT5G56030.1	stress.abiotic.heat
CP_TR49164|c0_g1_i1_len=335	AT4G11650.1	stress.abiotic
CP_TR49228|c0_g1_i1_len=493	AT3G13310.1	stress.abiotic.heat
CP_TR49313|c0_g1_i1_len=1260	AT5G56000.1	stress.abiotic.heat
CP_TR49765|c0_g1_i1_len=268	AT3G09700.1	stress.abiotic.heat
CP_TR49825|c0_g1_i1_len=621	AT1G07400.1	stress.abiotic.heat
CP_TR50712|c0_g1_i1_len=876	AT1G26850.3	stress.abiotic.drought/salt
CP_TR51010|c0_g1_i1_len=303	AT4G36020.1	stress.abiotic.cold
CP_TR52327|c0_g1_i1_len=294	AT5G63860.1	stress.abiotic.light
CP_TR52679|c0_g1_i1_len=545	AT5G12020.1	stress.abiotic.heat
CP_TR52698|c0_g1_i1_len=294	AT5G52640.1	stress.abiotic.heat
CP_TR53003|c0_g1_i1_len=527	AT2G47710.1	stress.abiotic.unspecified
CP_TR53621|c0_g1_i1_len=374	AT3G22820.1	stress.abiotic.unspecified
CP_TR53729|c0_g1_i1_len=307	AT2G26660.1	stress.abiotic
CP_TR53737|c0_g1_i1_len=612	AT1G70890.1	stress.abiotic.unspecified
CP_TR54570|c0_g1_i1_len=227	AT2G29970.1	stress.abiotic.heat
CP_TR54595|c0_g1_i1_len=308	AT3G21620.1	stress.abiotic.drought/salt
CP_TR54646|c0_g1_i1_len=278	AT4G15430.2	stress.abiotic.drought/salt
CP_TR55227|c0_g1_i1_len=328	AT2G01710.1	stress.abiotic.heat
CP_TR55983|c1_g1_i1_len=1868	AT2G47440.1	stress.abiotic.heat
CP_TR56209|c0_g2_i1_len=474	AT1G19430.1	stress.abiotic.drought/salt
CP_TR5642|c0_g1_i1_len=452	AT4G05420.2	stress.abiotic.light
CP_TR5708|c0_g1_i1_len=436	AT4G10270.1	stress.abiotic.touch/wounding
CP_TR57830|c0_g1_i1_len=484	AT4G11650.1	stress.abiotic
CP_TR58558|c0_g1_i1_len=244	AT4G19120.2	stress.abiotic.drought/salt
CP_TR58574|c0_g1_i1_len=315	AT5G02500.1	stress.abiotic.heat
CP_TR58968|c0_g1_i1_len=375	AT4G37910.1	stress.abiotic.heat
CP_TR59036|c0_g1_i1_len=394	AT1G21640.1	stress.abiotic.light
CP_TR59052|c0_g1_i1_len=409	AT5G56010.1	stress.abiotic.heat
CP_TR61985|c0_g1_i1_len=233	AT3G12580.1	stress.abiotic.heat
CP_TR62128|c0_g1_i1_len=325	AT3G08970.1	stress.abiotic.heat
CP_TR62599|c0_g2_i1_len=426	AT5G48030.1	stress.abiotic.heat
CP_TR63152|c0_g1_i1_len=228	AT5G64360.1	stress.abiotic.heat
CP_TR6319|c0_g2_i1_len=286	AT4G04340.1	stress.abiotic.drought/salt
CP_TR64557|c0_g1_i1_len=269	AT4G19120.2	stress.abiotic.drought/salt
CP_TR6953|c0_g1_i1_len=315	AT1G16030.1	stress.abiotic.heat
CP_TR6953|c0_g2_i1_len=235	AT3G12580.1	stress.abiotic.heat
CP_TR7050|c0_g2_i1_len=914	AT3G10080.1	stress.abiotic.unspecified
CP_TR7303|c0_g2_i1_len=599	AT3G12580.1	stress.abiotic.heat
CP_TR9059|c0_g1_i1_len=478	AT2G29970.1	stress.abiotic.heat

## Sheet: Secondary metabolism_CC
C.cajan specific transcripts related to secondary metabolism
Transcript id	MapMan id	MapMan discription
CC_TR10209|c0_g1_i1_len=414	AT5G54160.1	secondary metabolism.phenylpropanoids.lignin biosynthesis.COMT
CC_TR10298|c0_g1_i1_len=562	AT5G23960.1	secondary metabolism.isoprenoids.terpenoids
CC_TR10298|c0_g2_i1_len=1463	AT5G23960.2	secondary metabolism.isoprenoids.terpenoids
CC_TR1129|c0_g1_i1_len=1975	AT2G38080.1	secondary metabolism.simple phenols
CC_TR11384|c0_g1_i1_len=266	AT4G25700.2	secondary metabolism.isoprenoids.carotenoids
CC_TR116|c0_g2_i1_len=659	AT5G54160.1	secondary metabolism.phenylpropanoids.lignin biosynthesis.COMT
CC_TR11705|c0_g1_i1_len=557	AT3G55120.1	secondary metabolism.flavonoids.chalcones.chalcone isomerase
CC_TR11705|c0_g2_i1_len=824	AT3G55120.1	secondary metabolism.flavonoids.chalcones.chalcone isomerase
CC_TR12168|c0_g2_i1_len=486	AT5G14700.1	secondary metabolism.phenylpropanoids.lignin biosynthesis.CCR1
CC_TR12340|c0_g1_i1_len=832	AT5G10820.1	secondary metabolism.phenylpropanoids
CC_TR1260|c0_g1_i1_len=569	AT4G25300.2	secondary metabolism.flavonoids.flavonols
CC_TR1260|c0_g2_i1_len=309	AT4G25300.2	secondary metabolism.flavonoids.flavonols
CC_TR13137|c0_g1_i3_len=986	AT5G08640.2	secondary metabolism.flavonoids.flavonols
CC_TR13615|c0_g1_i1_len=874	AT2G38040.2	secondary metabolism.unspecified
CC_TR13871|c0_g1_i1_len=975	AT1G59960.1	secondary metabolism.flavonoids.chalcones
CC_TR13871|c0_g1_i2_len=1349	AT1G59960.1	secondary metabolism.flavonoids.chalcones
CC_TR13874|c0_g1_i1_len=872	AT3G55120.1	secondary metabolism.flavonoids.chalcones.chalcone isomerase
CC_TR14082|c0_g1_i1_len=1537	AT1G28680.1	secondary metabolism.phenylpropanoids
CC_TR14082|c0_g1_i2_len=1609	AT1G28680.1	secondary metabolism.phenylpropanoids
CC_TR1409|c0_g2_i1_len=1398	AT3G21240.1	secondary metabolism.phenylpropanoids.lignin biosynthesis.4CL
CC_TR14494|c0_g1_i1_len=2274	AT4G15560.1	secondary metabolism.isoprenoids.non-mevalonate pathway.DXS
CC_TR14625|c0_g1_i1_len=581	AT5G54060.1	secondary metabolism.flavonoids.dihydroflavonols
CC_TR15492|c0_g1_i1_len=1753	AT4G16740.1	secondary metabolism.isoprenoids.terpenoids
CC_TR15492|c0_g2_i1_len=777	AT3G25810.1	secondary metabolism.isoprenoids.terpenoids
CC_TR15571|c0_g1_i1_len=435	AT4G15560.1	secondary metabolism.isoprenoids.non-mevalonate pathway.DXS
CC_TR16078|c0_g1_i1_len=549	AT1G19440.1	secondary metabolism.wax
CC_TR16084|c0_g2_i1_len=302	AT3G09580.1	secondary metabolism.isoprenoids.carotenoids
CC_TR1665|c0_g1_i1_len=1176	AT5G54160.1	secondary metabolism.phenylpropanoids.lignin biosynthesis.COMT
CC_TR16723|c0_g1_i1_len=560	AT5G55350.1	secondary metabolism.wax
CC_TR1688|c0_g2_i1_len=712	AT2G40230.1	secondary metabolism.phenylpropanoids
CC_TR17406|c0_g2_i1_len=694	AT4G36220.1	secondary metabolism.phenylpropanoids.lignin biosynthesis.F5H
CC_TR17459|c0_g2_i1_len=267	AT1G77670.1	secondary metabolism.phenylpropanoids
CC_TR17491|c0_g1_i1_len=493	AT2G37040.1	secondary metabolism.phenylpropanoids.lignin biosynthesis.PAL
CC_TR175|c0_g1_i1_len=496	AT3G63410.1	secondary metabolism.isoprenoids.tocopherol biosynthesis.MPBQ/MSBQ methyltransferase
CC_TR17667|c0_g2_i1_len=348	AT5G42800.1	secondary metabolism.flavonoids.dihydroflavonols.dihydrokaempferol 4-reductase
CC_TR17667|c0_g3_i1_len=249	AT5G42800.1	secondary metabolism.flavonoids.dihydroflavonols.dihydrokaempferol 4-reductase
CC_TR18101|c0_g1_i1_len=921	AT5G39050.1	secondary metabolism.flavonoids.anthocyanins.anthocyanin 5-aromatic acyltransferase
CC_TR18245|c0_g1_i1_len=685	AT5G67150.1	secondary metabolism.phenylpropanoids
CC_TR18245|c0_g2_i1_len=1617	AT5G67150.1	secondary metabolism.phenylpropanoids
CC_TR19364|c0_g2_i1_len=279	AT2G40230.1	secondary metabolism.phenylpropanoids
CC_TR19983|c0_g1_i1_len=1336	AT1G03495.1	secondary metabolism.flavonoids.anthocyanins.anthocyanin 5-aromatic acyltransferase
CC_TR20206|c0_g1_i1_len=615	AT2G18950.1	secondary metabolism.isoprenoids.tocopherol biosynthesis.homogentisate phytyltransferase
CC_TR20536|c0_g2_i1_len=606	AT4G32770.1	secondary metabolism.isoprenoids.tocopherol biosynthesis.tocopherol cyclase
CC_TR20536|c0_g2_i2_len=417	AT4G32770.1	secondary metabolism.isoprenoids.tocopherol biosynthesis.tocopherol cyclase
CC_TR20849|c0_g1_i1_len=1412	AT2G45400.1	secondary metabolism.flavonoids.flavonols.dihydrokaempferol 4-reductase
CC_TR21024|c0_g1_i1_len=296	AT5G04620.1	secondary metabolism.unspecified
CC_TR21024|c2_g1_i1_len=262	AT5G04620.1	secondary metabolism.unspecified
CC_TR21678|c0_g2_i1_len=437	AT5G08640.2	secondary metabolism.flavonoids.flavonols
CC_TR23430|c0_g1_i3_len=408	AT1G80820.1	secondary metabolism.phenylpropanoids.lignin biosynthesis.CCR1
CC_TR23517|c0_g2_i1_len=989	AT5G07990.1	secondary metabolism.flavonoids.dihydroflavonols.flavonoid 3''-monooxygenase
CC_TR23851|c0_g1_i1_len=1435	AT2G38080.1	secondary metabolism.simple phenols
CC_TR2391|c0_g1_i1_len=916	AT1G59960.1	secondary metabolism.flavonoids.chalcones
CC_TR24066|c1_g1_i1_len=342	AT5G42800.1	secondary metabolism.flavonoids.dihydroflavonols.dihydrokaempferol 4-reductase
CC_TR24284|c0_g2_i1_len=290	AT5G13930.1	secondary metabolism.flavonoids.chalcones.naringenin-chalcone synthase
CC_TR24597|c0_g1_i2_len=375	AT4G10490.1	secondary metabolism.flavonoids.dihydroflavonols
CC_TR24626|c0_g1_i2_len=671	AT1G01420.1	secondary metabolism.flavonoids.dihydroflavonols
CC_TR24699|c0_g1_i1_len=377	AT4G15560.1	secondary metabolism.isoprenoids.non-mevalonate pathway.DXS
CC_TR2532|c0_g1_i1_len=493	AT4G16730.1	secondary metabolism.isoprenoids.terpenoids
CC_TR25565|c1_g2_i1_len=704	AT1G17020.1	secondary metabolism.flavonoids.flavonols
CC_TR25565|c1_g3_i2_len=1228	AT1G17020.1	secondary metabolism.flavonoids.flavonols
CC_TR25687|c0_g1_i1_len=1358	AT4G35160.1	secondary metabolism.phenylpropanoids
CC_TR25687|c0_g1_i2_len=868	AT4G35160.1	secondary metabolism.phenylpropanoids
CC_TR25733|c0_g1_i1_len=1971	AT1G61680.1	secondary metabolism.isoprenoids.terpenoids
CC_TR26054|c0_g2_i1_len=443	AT2G19070.1	secondary metabolism.phenylpropanoids
CC_TR26207|c0_g1_i1_len=999	AT1G76490.1	secondary metabolism.isoprenoids.mevalonate pathway.HMG-CoA reductase
CC_TR26207|c0_g2_i1_len=250	AT1G76490.1	secondary metabolism.isoprenoids.mevalonate pathway.HMG-CoA reductase
CC_TR26207|c1_g2_i1_len=291	AT1G76490.1	secondary metabolism.isoprenoids.mevalonate pathway.HMG-CoA reductase
CC_TR26207|c1_g4_i1_len=1018	AT1G76490.1	secondary metabolism.isoprenoids.mevalonate pathway.HMG-CoA reductase
CC_TR26598|c0_g2_i1_len=867	AT1G17020.1	secondary metabolism.flavonoids.flavonols
CC_TR26598|c1_g1_i1_len=418	AT1G17020.1	secondary metabolism.flavonoids.flavonols
CC_TR26598|c1_g2_i1_len=600	AT1G17020.1	secondary metabolism.flavonoids.flavonols
CC_TR26598|c1_g2_i2_len=908	AT1G17020.1	secondary metabolism.flavonoids.flavonols
CC_TR26598|c1_g3_i1_len=707	AT1G17020.1	secondary metabolism.flavonoids.flavonols
CC_TR26598|c1_g5_i1_len=281	AT1G78550.1	secondary metabolism.flavonoids.dihydroflavonols
CC_TR27542|c0_g1_i2_len=1152	AT4G16730.1	secondary metabolism.isoprenoids.terpenoids
CC_TR27542|c0_g1_i5_len=1089	AT1G61680.2	secondary metabolism.isoprenoids.terpenoids
CC_TR27542|c0_g1_i7_len=2048	AT4G16730.1	secondary metabolism.isoprenoids.terpenoids
CC_TR28217|c0_g2_i5_len=441	AT5G57590.1	secondary metabolism.unspecified
CC_TR28401|c0_g1_i5_len=564	AT1G75290.1	secondary metabolism.flavonoids.isoflavonols
CC_TR28705|c0_g1_i1_len=558	AT5G57590.1	secondary metabolism.unspecified
CC_TR28905|c0_g1_i2_len=963	AT4G01070.1	secondary metabolism.flavonoids.dihydroflavonols
CC_TR28905|c0_g1_i3_len=281	AT4G01070.2	secondary metabolism.flavonoids.dihydroflavonols
CC_TR28905|c0_g1_i7_len=1267	AT4G01070.1	secondary metabolism.flavonoids.dihydroflavonols
CC_TR29523|c0_g1_i2_len=1629	AT4G01070.1	secondary metabolism.flavonoids.dihydroflavonols
CC_TR2964|c0_g1_i1_len=660	AT2G41290.1	secondary metabolism.N misc.alkaloid-like
CC_TR30209|c1_g1_i2_len=719	AT5G54160.1	secondary metabolism.phenylpropanoids.lignin biosynthesis.COMT
CC_TR30209|c1_g3_i1_len=405	AT5G54160.1	secondary metabolism.phenylpropanoids.lignin biosynthesis.COMT
CC_TR30209|c1_g7_i1_len=1569	AT5G54160.1	secondary metabolism.phenylpropanoids.lignin biosynthesis.COMT
CC_TR30281|c0_g1_i1_len=949	AT3G25810.1	secondary metabolism.isoprenoids.terpenoids
CC_TR30537|c1_g13_i1_len=676	AT4G25700.2	secondary metabolism.isoprenoids.carotenoids
CC_TR30537|c1_g14_i3_len=879	AT4G25700.2	secondary metabolism.isoprenoids.carotenoids
CC_TR30612|c0_g1_i1_len=1950	AT2G19070.1	secondary metabolism.phenylpropanoids
CC_TR30657|c0_g1_i1_len=528	AT5G39050.1	secondary metabolism.flavonoids.anthocyanins.anthocyanin 5-aromatic acyltransferase
CC_TR30871|c1_g1_i2_len=1452	AT4G16740.1	secondary metabolism.isoprenoids.terpenoids
CC_TR30952|c4_g1_i3_len=351	AT2G22590.1	secondary metabolism.flavonoids.anthocyanins
CC_TR30966|c2_g4_i1_len=562	AT2G30490.1	secondary metabolism.phenylpropanoids.lignin biosynthesis.C4H
CC_TR31097|c1_g1_i2_len=443	AT5G54160.1	secondary metabolism.phenylpropanoids.lignin biosynthesis.COMT
CC_TR31826|c0_g1_i1_len=601	AT2G40230.1	secondary metabolism.phenylpropanoids
CC_TR3284|c0_g1_i1_len=1530	AT5G13930.1	secondary metabolism.flavonoids.chalcones.naringenin-chalcone synthase
CC_TR33084|c0_g1_i1_len=1046	AT2G40230.1	secondary metabolism.phenylpropanoids
CC_TR3330|c0_g1_i2_len=1657	AT1G51680.2	secondary metabolism.phenylpropanoids.lignin biosynthesis.4CL
CC_TR3330|c0_g2_i1_len=1213	AT1G51680.2	secondary metabolism.phenylpropanoids.lignin biosynthesis.4CL
CC_TR33331|c0_g1_i1_len=962	AT4G38460.1	secondary metabolism.isoprenoids.non-mevalonate pathway.geranylgeranyl pyrophosphate synthase
CC_TR34023|c0_g1_i1_len=482	AT2G19070.1	secondary metabolism.phenylpropanoids
CC_TR35814|c0_g1_i1_len=947	AT2G40230.1	secondary metabolism.phenylpropanoids
CC_TR36858|c0_g1_i1_len=230	AT5G07990.1	secondary metabolism.flavonoids.dihydroflavonols.flavonoid 3''-monooxygenase
CC_TR37000|c0_g1_i1_len=1176	AT1G49390.1	secondary metabolism.flavonoids.flavonols
CC_TR37309|c0_g1_i1_len=487	AT3G53260.1	secondary metabolism.phenylpropanoids.lignin biosynthesis.PAL
CC_TR3768|c0_g1_i1_len=249	AT4G25700.2	secondary metabolism.isoprenoids.carotenoids
CC_TR37792|c0_g1_i1_len=851	AT4G19010.1	secondary metabolism.phenylpropanoids
CC_TR38198|c0_g1_i1_len=661	AT2G20340.1	secondary metabolism.N misc.alkaloid-like
CC_TR38210|c0_g1_i1_len=328	AT5G63380.1	secondary metabolism.phenylpropanoids
CC_TR38747|c0_g1_i1_len=255	AT3G53880.1	secondary metabolism.flavonoids.chalcones
CC_TR39703|c0_g1_i1_len=300	AT5G04620.2	secondary metabolism.unspecified
CC_TR39836|c0_g1_i1_len=307	AT2G20340.1	secondary metabolism.N misc.alkaloid-like
CC_TR39934|c0_g1_i1_len=488	AT2G38080.1	secondary metabolism.simple phenols
CC_TR40532|c0_g1_i1_len=633	AT2G38080.1	secondary metabolism.simple phenols
CC_TR40653|c0_g1_i1_len=612	AT2G18570.1	secondary metabolism.flavonoids.dihydroflavonols
CC_TR41381|c0_g1_i1_len=318	AT2G39980.1	secondary metabolism.flavonoids.anthocyanins
CC_TR41522|c0_g1_i1_len=383	AT1G08470.1	secondary metabolism.N misc.alkaloid-like
CC_TR42844|c0_g1_i1_len=267	AT5G49555.1	secondary metabolism.isoprenoids.carotenoids
CC_TR43640|c0_g1_i1_len=259	AT3G50740.1	secondary metabolism.phenylpropanoids.lignin biosynthesis
CC_TR43983|c0_g1_i1_len=447	AT1G61680.1	secondary metabolism.isoprenoids.terpenoids
CC_TR4442|c0_g1_i1_len=1100	AT2G39980.1	secondary metabolism.flavonoids.anthocyanins
CC_TR44872|c0_g1_i1_len=491	AT5G54010.1	secondary metabolism.flavonoids.dihydroflavonols
CC_TR44872|c0_g2_i1_len=1519	AT5G54010.1	secondary metabolism.flavonoids.dihydroflavonols
CC_TR4580|c0_g1_i1_len=235	AT3G53260.1	secondary metabolism.phenylpropanoids.lignin biosynthesis.PAL
CC_TR46314|c0_g1_i1_len=1183	AT1G19440.1	secondary metabolism.wax
CC_TR46388|c0_g1_i1_len=441	AT4G15560.1	secondary metabolism.isoprenoids.non-mevalonate pathway.DXS
CC_TR47197|c0_g1_i1_len=385	AT4G36220.1	secondary metabolism.phenylpropanoids.lignin biosynthesis.F5H
CC_TR47583|c0_g1_i1_len=317	AT5G13930.1	secondary metabolism.flavonoids.chalcones.naringenin-chalcone synthase
CC_TR48984|c0_g1_i1_len=233	AT1G65060.2	secondary metabolism.phenylpropanoids.lignin biosynthesis.4CL
CC_TR49969|c0_g1_i1_len=302	AT4G01070.2	secondary metabolism.flavonoids.dihydroflavonols
CC_TR50176|c0_g1_i1_len=372	AT3G63410.1	secondary metabolism.isoprenoids.tocopherol biosynthesis.MPBQ/MSBQ methyltransferase
CC_TR50439|c0_g1_i1_len=300	AT5G08640.2	secondary metabolism.flavonoids.flavonols
CC_TR50983|c0_g1_i1_len=334	AT1G59950.1	secondary metabolism.flavonoids.chalcones
CC_TR51198|c0_g1_i1_len=577	AT1G61680.2	secondary metabolism.isoprenoids.terpenoids
CC_TR51212|c0_g2_i1_len=1286	AT3G21420.1	secondary metabolism.flavonoids.flavonols
CC_TR51318|c0_g1_i1_len=384	AT4G36220.1	secondary metabolism.phenylpropanoids.lignin biosynthesis.F5H
CC_TR51435|c0_g1_i1_len=708	AT5G23960.1	secondary metabolism.isoprenoids.terpenoids
CC_TR51710|c0_g1_i1_len=495	AT1G65060.2	secondary metabolism.phenylpropanoids.lignin biosynthesis.4CL
CC_TR51971|c0_g1_i1_len=264	AT5G07990.1	secondary metabolism.flavonoids.dihydroflavonols.flavonoid 3''-monooxygenase
CC_TR52184|c0_g1_i1_len=507	AT4G36220.1	secondary metabolism.phenylpropanoids.lignin biosynthesis.F5H
CC_TR52184|c0_g2_i1_len=334	AT4G36220.1	secondary metabolism.phenylpropanoids.lignin biosynthesis.F5H
CC_TR55624|c0_g1_i1_len=274	AT5G17230.2	secondary metabolism.isoprenoids.carotenoids.phytoene synthase
CC_TR55951|c0_g1_i1_len=389	AT3G57030.1	secondary metabolism.N misc.alkaloid-like
CC_TR56241|c0_g2_i1_len=297	AT1G17020.1	secondary metabolism.flavonoids.flavonols
CC_TR56486|c0_g1_i1_len=1089	AT4G36220.1	secondary metabolism.phenylpropanoids.lignin biosynthesis.F5H
CC_TR56502|c0_g1_i1_len=299	AT1G20510.1	secondary metabolism.phenylpropanoids
CC_TR568|c0_g1_i1_len=338	AT4G11820.2	secondary metabolism.isoprenoids.mevalonate pathway.HMG-CoA synthase
CC_TR57008|c0_g2_i1_len=884	AT5G23960.2	secondary metabolism.isoprenoids.terpenoids
CC_TR58076|c0_g1_i1_len=388	AT4G01070.1	secondary metabolism.flavonoids.dihydroflavonols
CC_TR58721|c0_g1_i1_len=452	AT5G23960.2	secondary metabolism.isoprenoids.terpenoids
CC_TR59486|c0_g1_i1_len=337	AT5G13930.1	secondary metabolism.flavonoids.chalcones.naringenin-chalcone synthase
CC_TR60028|c0_g1_i1_len=625	AT2G37040.1	secondary metabolism.phenylpropanoids.lignin biosynthesis.PAL
CC_TR60282|c0_g1_i1_len=246	AT4G01070.1	secondary metabolism.flavonoids.dihydroflavonols
CC_TR60712|c0_g1_i1_len=440	AT5G07990.1	secondary metabolism.flavonoids.dihydroflavonols.flavonoid 3''-monooxygenase
CC_TR61270|c0_g1_i1_len=369	AT2G40230.1	secondary metabolism.phenylpropanoids
CC_TR61793|c0_g1_i1_len=258	AT4G34050.1	secondary metabolism.phenylpropanoids.lignin biosynthesis.CCoAOMT
CC_TR61793|c0_g2_i1_len=534	AT4G34050.1	secondary metabolism.phenylpropanoids.lignin biosynthesis.CCoAOMT
CC_TR644|c0_g2_i1_len=355	AT5G48930.1	secondary metabolism.phenylpropanoids.lignin biosynthesis.HCT
CC_TR7075|c0_g1_i1_len=1309	AT5G13930.1	secondary metabolism.flavonoids.chalcones.naringenin-chalcone synthase
CC_TR7571|c0_g1_i1_len=652	AT1G59960.1	secondary metabolism.flavonoids.chalcones
CC_TR7803|c0_g1_i1_len=350	AT2G18950.1	secondary metabolism.isoprenoids.tocopherol biosynthesis.homogentisate phytyltransferase
CC_TR8651|c0_g1_i2_len=1553	AT1G03940.1	secondary metabolism.flavonoids.anthocyanins.anthocyanin 5-aromatic acyltransferase
CC_TR8651|c0_g1_i3_len=778	AT3G29670.1	secondary metabolism.flavonoids.anthocyanins.anthocyanin 5-aromatic acyltransferase
CC_TR8693|c0_g2_i1_len=700	AT2G20340.1	secondary metabolism.N misc.alkaloid-like
CC_TR90|c0_g1_i1_len=639	AT2G40370.1	secondary metabolism.simple phenols
CC_TR9314|c4_g5_i2_len=1957	AT4G16730.1	secondary metabolism.isoprenoids.terpenoids

## Sheet: Secondary metabolism_CP
C.platycarpus specific transcripts related to secondary metabolism
Transcript id	MapMan id	MapMan discription
CP_TR1002|c0_g1_i1_len=233	AT3G11180.1	secondary metabolism.flavonoids.anthocyanins
CP_TR10333|c0_g1_i1_len=1051	AT5G55340.1	secondary metabolism.wax
CP_TR11003|c0_g1_i1_len=324	AT1G77670.1	secondary metabolism.phenylpropanoids
CP_TR1116|c0_g1_i1_len=351	AT4G11820.2	secondary metabolism.isoprenoids.mevalonate pathway.HMG-CoA synthase
CP_TR11198|c0_g1_i1_len=529	AT1G02205.2	secondary metabolism.wax
CP_TR12146|c0_g1_i1_len=638	AT5G13930.1	secondary metabolism.flavonoids.chalcones.naringenin-chalcone synthase
CP_TR12249|c0_g1_i1_len=804	AT4G01070.1	secondary metabolism.flavonoids.dihydroflavonols
CP_TR13597|c0_g3_i1_len=1222	AT3G51970.1	secondary metabolism.wax
CP_TR1367|c0_g1_i1_len=1344	AT4G35160.1	secondary metabolism.phenylpropanoids
CP_TR14420|c0_g1_i1_len=284	AT1G74920.2	secondary metabolism.N misc.betaine.betaine-aldehyde dehydrogenase
CP_TR15280|c0_g1_i1_len=616	AT5G54160.1	secondary metabolism.phenylpropanoids.lignin biosynthesis.COMT
CP_TR15373|c0_g1_i1_len=1607	AT4G31500.1	secondary metabolism.sulfur-containing.glucosinolates.synthesis.shared.CYP83B1 phenylacetaldoxime monooxygenase
CP_TR16245|c0_g1_i1_len=818	AT3G55120.1	secondary metabolism.flavonoids.chalcones.chalcone isomerase
CP_TR16247|c0_g1_i1_len=1045	AT2G40230.1	secondary metabolism.phenylpropanoids
CP_TR16247|c0_g2_i1_len=1773	AT2G40230.1	secondary metabolism.phenylpropanoids
CP_TR16479|c0_g2_i1_len=736	AT4G05160.1	secondary metabolism.phenylpropanoids
CP_TR16815|c0_g1_i1_len=433	AT2G33590.1	secondary metabolism.phenylpropanoids
CP_TR16815|c0_g2_i1_len=1095	AT2G33590.1	secondary metabolism.phenylpropanoids
CP_TR16815|c0_g2_i2_len=1164	AT2G33590.1	secondary metabolism.phenylpropanoids
CP_TR16998|c0_g1_i1_len=305	AT5G13930.1	secondary metabolism.flavonoids.chalcones.naringenin-chalcone synthase
CP_TR17613|c0_g1_i1_len=265	AT3G45130.1	secondary metabolism.isoprenoids.terpenoids
CP_TR17735|c0_g1_i1_len=833	AT4G01070.2	secondary metabolism.flavonoids.dihydroflavonols
CP_TR1783|c0_g1_i2_len=1496	AT1G03940.1	secondary metabolism.flavonoids.anthocyanins.anthocyanin 5-aromatic acyltransferase
CP_TR1863|c0_g1_i1_len=1337	AT1G61680.2	secondary metabolism.isoprenoids.terpenoids
CP_TR1863|c0_g1_i2_len=1710	AT4G16730.1	secondary metabolism.isoprenoids.terpenoids
CP_TR18701|c0_g3_i1_len=266	AT2G37040.1	secondary metabolism.phenylpropanoids.lignin biosynthesis.PAL
CP_TR18728|c0_g1_i1_len=929	AT4G35160.1	secondary metabolism.phenylpropanoids
CP_TR19455|c0_g2_i1_len=382	AT1G62540.1	secondary metabolism.sulfur-containing.glucosinolates.synthesis.aliphatic.flavin-containing monooxygenase
CP_TR19584|c0_g1_i1_len=477	AT5G13930.1	secondary metabolism.flavonoids.chalcones.naringenin-chalcone synthase
CP_TR19903|c0_g3_i1_len=310	AT5G16440.1	secondary metabolism.isoprenoids.mevalonate pathway.isopentenyl pyrophosphate:dimethyllallyl pyrophosphate isomerase
CP_TR20554|c0_g1_i2_len=718	AT5G23960.2	secondary metabolism.isoprenoids.terpenoids
CP_TR20554|c0_g1_i3_len=618	AT5G23960.2	secondary metabolism.isoprenoids.terpenoids
CP_TR20697|c0_g1_i1_len=248	AT5G23960.1	secondary metabolism.isoprenoids.terpenoids
CP_TR20769|c0_g1_i2_len=238	AT5G15460.2	secondary metabolism.isoprenoids.non-mevalonate pathway
CP_TR21059|c0_g2_i1_len=734	AT4G26220.1	secondary metabolism.phenylpropanoids.lignin biosynthesis.CCoAOMT
CP_TR21273|c0_g1_i1_len=293	AT5G54160.1	secondary metabolism.phenylpropanoids.lignin biosynthesis.COMT
CP_TR21692|c0_g1_i1_len=460	AT5G38120.1	secondary metabolism.phenylpropanoids.lignin biosynthesis.4CL
CP_TR21904|c0_g2_i1_len=296	AT1G59960.1	secondary metabolism.flavonoids.chalcones
CP_TR22238|c0_g1_i1_len=304	AT4G17190.2	secondary metabolism.isoprenoids.mevalonate pathway.farnesyl pyrophosphate synthetase
CP_TR22238|c0_g2_i1_len=1144	AT4G17190.1	secondary metabolism.isoprenoids.mevalonate pathway.farnesyl pyrophosphate synthetase
CP_TR23157|c0_g1_i1_len=803	AT2G17370.1	secondary metabolism.isoprenoids.mevalonate pathway.HMG-CoA reductase
CP_TR23474|c0_g1_i1_len=1000	AT4G34540.1	secondary metabolism.flavonoids.isoflavonols
CP_TR23474|c0_g2_i1_len=406	AT4G34540.1	secondary metabolism.flavonoids.isoflavonols
CP_TR23747|c0_g2_i1_len=410	AT4G36220.1	secondary metabolism.phenylpropanoids.lignin biosynthesis.F5H
CP_TR2444|c0_g2_i1_len=1469	AT1G19440.1	secondary metabolism.wax
CP_TR25048|c0_g1_i1_len=652	AT1G75280.1	secondary metabolism.flavonoids.isoflavonols
CP_TR25048|c0_g2_i1_len=866	AT4G39230.1	secondary metabolism.flavonoids.isoflavonols
CP_TR25260|c0_g1_i1_len=316	AT5G48230.2	secondary metabolism.isoprenoids.mevalonate pathway.acetyl-CoA C-acyltransferase
CP_TR25267|c0_g2_i1_len=364	AT2G25450.1	secondary metabolism.sulfur-containing.glucosinolates.synthesis.aliphatic.2-oxoglutarate-dependent dioxygenase
CP_TR26305|c0_g2_i1_len=1927	AT2G39980.1	secondary metabolism.flavonoids.anthocyanins
CP_TR26519|c0_g1_i1_len=905	AT1G24735.2	secondary metabolism.phenylpropanoids.lignin biosynthesis.CCoAOMT
CP_TR26519|c0_g1_i3_len=892	AT1G24735.2	secondary metabolism.phenylpropanoids.lignin biosynthesis.CCoAOMT
CP_TR26519|c0_g1_i4_len=991	AT1G24735.1	secondary metabolism.phenylpropanoids.lignin biosynthesis.CCoAOMT
CP_TR26519|c0_g2_i1_len=640	AT1G24735.1	secondary metabolism.phenylpropanoids.lignin biosynthesis.CCoAOMT
CP_TR26555|c0_g2_i1_len=473	AT4G16330.2	secondary metabolism.flavonoids.dihydroflavonols
CP_TR26602|c0_g1_i2_len=517	AT1G64970.1	secondary metabolism.isoprenoids.tocopherol biosynthesis.tocopherol methyltransferase
CP_TR26652|c0_g1_i1_len=591	AT1G59960.1	secondary metabolism.flavonoids.chalcones
CP_TR2667|c0_g1_i1_len=506	AT5G13930.1	secondary metabolism.flavonoids.chalcones.naringenin-chalcone synthase
CP_TR2667|c0_g1_i4_len=634	AT5G13930.1	secondary metabolism.flavonoids.chalcones.naringenin-chalcone synthase
CP_TR26778|c0_g2_i1_len=400	AT1G17010.1	secondary metabolism.flavonoids.flavonols
CP_TR26844|c0_g1_i1_len=781	AT1G59960.1	secondary metabolism.flavonoids.chalcones
CP_TR26919|c0_g3_i1_len=640	AT4G01070.2	secondary metabolism.flavonoids.dihydroflavonols
CP_TR27201|c0_g1_i5_len=655	AT2G20340.1	secondary metabolism.N misc.alkaloid-like
CP_TR27417|c0_g1_i1_len=1020	AT4G26220.1	secondary metabolism.phenylpropanoids.lignin biosynthesis.CCoAOMT
CP_TR2788|c0_g1_i1_len=790	AT1G51680.2	secondary metabolism.phenylpropanoids.lignin biosynthesis.4CL
CP_TR2788|c0_g2_i2_len=992	AT1G51680.2	secondary metabolism.phenylpropanoids.lignin biosynthesis.4CL
CP_TR2788|c0_g3_i1_len=705	AT3G21240.1	secondary metabolism.phenylpropanoids.lignin biosynthesis.4CL
CP_TR2873|c0_g1_i1_len=315	AT5G07850.1	secondary metabolism.unspecified
CP_TR29166|c0_g3_i1_len=601	AT1G78960.1	secondary metabolism.isoprenoids.terpenoids
CP_TR30022|c1_g1_i1_len=347	AT1G33030.1	secondary metabolism.simple phenols
CP_TR30022|c1_g2_i1_len=561	AT5G54160.1	secondary metabolism.phenylpropanoids.lignin biosynthesis.COMT
CP_TR30022|c1_g3_i1_len=1040	AT5G54160.1	secondary metabolism.phenylpropanoids.lignin biosynthesis.COMT
CP_TR30374|c0_g1_i1_len=1263	AT5G42830.1	secondary metabolism.phenylpropanoids
CP_TR30693|c0_g3_i1_len=232	AT2G18950.1	secondary metabolism.isoprenoids.tocopherol biosynthesis.homogentisate phytyltransferase
CP_TR30961|c0_g1_i1_len=817	AT1G31910.2	secondary metabolism.isoprenoids.mevalonate pathway.phosphomevalonate kinase
CP_TR31073|c0_g1_i2_len=641	AT1G59950.1	secondary metabolism.flavonoids.chalcones
CP_TR31440|c0_g1_i1_len=263	AT5G04620.2	secondary metabolism.unspecified
CP_TR31440|c0_g1_i4_len=289	AT5G04620.1	secondary metabolism.unspecified
CP_TR31470|c0_g1_i1_len=626	AT5G49555.1	secondary metabolism.isoprenoids.carotenoids
CP_TR31470|c0_g2_i3_len=975	AT5G49555.1	secondary metabolism.isoprenoids.carotenoids
CP_TR31721|c0_g1_i4_len=332	AT5G24530.1	secondary metabolism.flavonoids.dihydroflavonols
CP_TR31765|c0_g4_i1_len=1061	AT5G39080.1	secondary metabolism.flavonoids.anthocyanins.anthocyanin 5-aromatic acyltransferase
CP_TR31765|c0_g4_i4_len=1664	AT5G39050.1	secondary metabolism.flavonoids.anthocyanins.anthocyanin 5-aromatic acyltransferase
CP_TR31939|c0_g3_i10_len=284	AT5G49555.1	secondary metabolism.isoprenoids.carotenoids
CP_TR32641|c2_g1_i3_len=332	AT1G02205.2	secondary metabolism.wax
CP_TR32641|c2_g1_i4_len=342	AT1G02205.2	secondary metabolism.wax
CP_TR3277|c0_g1_i1_len=393	AT1G61680.2	secondary metabolism.isoprenoids.terpenoids
CP_TR34177|c0_g1_i1_len=420	AT1G34040.1	secondary metabolism.sulfur-containing.misc.alliinase
CP_TR34232|c0_g1_i1_len=284	AT4G25700.1	secondary metabolism.isoprenoids.carotenoids
CP_TR36191|c0_g1_i1_len=387	AT2G20340.1	secondary metabolism.N misc.alkaloid-like
CP_TR3680|c0_g1_i1_len=234	AT3G54250.1	secondary metabolism.isoprenoids.mevalonate pathway.mevalonate diphosphate decarboxylase
CP_TR37312|c0_g1_i1_len=654	AT2G40230.1	secondary metabolism.phenylpropanoids
CP_TR3766|c0_g1_i1_len=334	AT5G07850.1	secondary metabolism.unspecified
CP_TR37829|c0_g1_i1_len=267	AT5G05600.1	secondary metabolism.flavonoids.anthocyanins
CP_TR37983|c0_g1_i1_len=1518	AT4G27570.1	secondary metabolism.flavonoids.anthocyanins
CP_TR3829|c0_g1_i1_len=721	AT4G31500.1	secondary metabolism.sulfur-containing.glucosinolates.synthesis.shared.CYP83B1 phenylacetaldoxime monooxygenase
CP_TR38356|c0_g1_i1_len=375	AT3G60290.1	secondary metabolism.flavonoids.flavonols
CP_TR38394|c0_g1_i1_len=1486	AT1G76490.1	secondary metabolism.isoprenoids.mevalonate pathway.HMG-CoA reductase
CP_TR38532|c0_g1_i1_len=411	AT5G66220.1	secondary metabolism.flavonoids.chalcones
CP_TR39042|c0_g1_i1_len=1187	AT5G54160.1	secondary metabolism.phenylpropanoids.lignin biosynthesis.COMT
CP_TR39221|c0_g1_i1_len=224	AT4G01070.1	secondary metabolism.flavonoids.dihydroflavonols
CP_TR39235|c0_g1_i1_len=240	AT5G08640.2	secondary metabolism.flavonoids.flavonols
CP_TR39838|c0_g1_i1_len=518	AT5G05600.1	secondary metabolism.flavonoids.anthocyanins
CP_TR39954|c0_g1_i1_len=285	AT4G11820.1	secondary metabolism.isoprenoids.mevalonate pathway.HMG-CoA synthase
CP_TR41486|c0_g1_i1_len=252	AT3G11950.2	secondary metabolism.isoprenoids
CP_TR41607|c0_g1_i1_len=400	AT3G21240.1	secondary metabolism.phenylpropanoids.lignin biosynthesis.4CL
CP_TR42043|c0_g1_i1_len=283	AT1G03940.1	secondary metabolism.flavonoids.anthocyanins.anthocyanin 5-aromatic acyltransferase
CP_TR42610|c0_g1_i1_len=698	AT3G50740.1	secondary metabolism.phenylpropanoids.lignin biosynthesis
CP_TR43258|c0_g1_i1_len=500	AT2G19070.1	secondary metabolism.phenylpropanoids
CP_TR43699|c0_g1_i1_len=541	AT3G50740.1	secondary metabolism.phenylpropanoids.lignin biosynthesis
CP_TR43944|c0_g1_i1_len=487	AT2G19070.1	secondary metabolism.phenylpropanoids
CP_TR44331|c0_g1_i1_len=788	AT4G22880.2	secondary metabolism.flavonoids.anthocyanins.leucocyanidin oxygenase
CP_TR44417|c0_g1_i1_len=378	AT3G55120.1	secondary metabolism.flavonoids.chalcones.chalcone isomerase
CP_TR45836|c0_g1_i1_len=675	AT5G13930.1	secondary metabolism.flavonoids.chalcones.naringenin-chalcone synthase
CP_TR4586|c0_g2_i1_len=464	AT1G74470.1	secondary metabolism.isoprenoids.non-mevalonate pathway
CP_TR4678|c0_g1_i1_len=704	AT2G37040.1	secondary metabolism.phenylpropanoids.lignin biosynthesis.PAL
CP_TR47673|c0_g1_i1_len=232	AT1G34060.1	secondary metabolism.sulfur-containing.misc.alliinase
CP_TR47711|c0_g1_i1_len=267	AT5G65550.1	secondary metabolism.flavonoids.anthocyanins.anthocyanidin 3-O-glucosyltransferase
CP_TR48693|c0_g1_i1_len=602	AT5G13930.1	secondary metabolism.flavonoids.chalcones.naringenin-chalcone synthase
CP_TR49321|c0_g1_i1_len=498	AT5G48930.1	secondary metabolism.phenylpropanoids.lignin biosynthesis.HCT
CP_TR49775|c0_g1_i1_len=905	AT5G24530.1	secondary metabolism.flavonoids.dihydroflavonols
CP_TR50560|c0_g1_i1_len=497	AT2G37040.1	secondary metabolism.phenylpropanoids.lignin biosynthesis.PAL
CP_TR50985|c0_g1_i1_len=232	AT3G11950.2	secondary metabolism.isoprenoids
CP_TR52143|c0_g1_i1_len=344	AT1G65060.1	secondary metabolism.phenylpropanoids.lignin biosynthesis.4CL
CP_TR5398|c0_g1_i1_len=445	AT1G03495.1	secondary metabolism.flavonoids.anthocyanins.anthocyanin 5-aromatic acyltransferase
CP_TR5398|c0_g2_i1_len=633	AT1G03940.1	secondary metabolism.flavonoids.anthocyanins.anthocyanin 5-aromatic acyltransferase
CP_TR54961|c0_g1_i1_len=489	AT1G34040.1	secondary metabolism.sulfur-containing.misc.alliinase
CP_TR55342|c0_g1_i1_len=421	AT1G76490.1	secondary metabolism.isoprenoids.mevalonate pathway.HMG-CoA reductase
CP_TR55403|c0_g1_i1_len=261	AT1G34060.1	secondary metabolism.sulfur-containing.misc.alliinase
CP_TR56217|c0_g1_i1_len=1419	AT4G01070.1	secondary metabolism.flavonoids.dihydroflavonols
CP_TR56465|c0_g1_i1_len=314	AT1G78955.1	secondary metabolism.isoprenoids
CP_TR58289|c0_g1_i1_len=440	AT1G65060.1	secondary metabolism.phenylpropanoids.lignin biosynthesis.4CL
CP_TR58422|c0_g1_i1_len=399	AT2G36790.1	secondary metabolism.flavonoids.flavonols
CP_TR58989|c0_g1_i1_len=255	AT3G11180.1	secondary metabolism.flavonoids.anthocyanins
CP_TR59417|c0_g1_i1_len=248	AT2G38080.1	secondary metabolism.simple phenols
CP_TR59461|c0_g1_i1_len=1316	AT5G54160.1	secondary metabolism.phenylpropanoids.lignin biosynthesis.COMT
CP_TR59466|c0_g1_i1_len=1095	AT4G39230.1	secondary metabolism.flavonoids.isoflavonols
CP_TR6016|c0_g1_i1_len=1046	AT2G45400.1	secondary metabolism.flavonoids.flavonols.dihydrokaempferol 4-reductase
CP_TR6016|c0_g2_i1_len=778	AT2G45400.1	secondary metabolism.flavonoids.flavonols.dihydrokaempferol 4-reductase
CP_TR60622|c0_g1_i1_len=702	AT2G45400.1	secondary metabolism.flavonoids.flavonols.dihydrokaempferol 4-reductase
CP_TR60662|c0_g1_i1_len=1401	AT4G37990.1	secondary metabolism.phenylpropanoids.lignin biosynthesis.CAD
CP_TR60750|c0_g1_i1_len=429	AT5G54160.1	secondary metabolism.phenylpropanoids.lignin biosynthesis.COMT
CP_TR60837|c0_g1_i1_len=1577	AT2G19070.1	secondary metabolism.phenylpropanoids
CP_TR61620|c0_g1_i1_len=571	AT5G42830.1	secondary metabolism.phenylpropanoids
CP_TR62911|c0_g1_i1_len=283	AT5G05600.1	secondary metabolism.flavonoids.anthocyanins
CP_TR63560|c0_g1_i1_len=750	AT5G07990.1	secondary metabolism.flavonoids.dihydroflavonols.flavonoid 3''-monooxygenase
CP_TR63607|c0_g1_i1_len=251	AT4G25700.1	secondary metabolism.isoprenoids.carotenoids
CP_TR64796|c0_g1_i1_len=297	AT5G54160.1	secondary metabolism.phenylpropanoids.lignin biosynthesis.COMT
CP_TR64796|c0_g2_i1_len=1213	AT5G54160.1	secondary metabolism.phenylpropanoids.lignin biosynthesis.COMT
CP_TR7522|c0_g1_i1_len=741	AT2G33590.1	secondary metabolism.phenylpropanoids
CP_TR78|c1_g1_i1_len=508	AT1G65060.1	secondary metabolism.phenylpropanoids.lignin biosynthesis.4CL
CP_TR7812|c0_g1_i1_len=605	AT3G55120.1	secondary metabolism.flavonoids.chalcones.chalcone isomerase
CP_TR816|c0_g1_i1_len=517	AT2G22930.1	secondary metabolism.flavonoids.dihydroflavonols
CP_TR8951|c0_g2_i1_len=1724	AT5G07990.1	secondary metabolism.flavonoids.dihydroflavonols.flavonoid 3''-monooxygenase
CP_TR9047|c0_g1_i1_len=758	AT5G07990.1	secondary metabolism.flavonoids.dihydroflavonols.flavonoid 3''-monooxygenase
CP_TR9191|c0_g1_i1_len=971	AT4G34540.1	secondary metabolism.flavonoids.isoflavonols
CP_TR9686|c0_g1_i1_len=373	AT1G78950.1	secondary metabolism.isoprenoids.terpenoids
CP_TR981|c0_g2_i1_len=402	AT4G34050.1	secondary metabolism.phenylpropanoids.lignin biosynthesis.CCoAOMT
CP_TR9811|c0_g1_i1_len=320	AT4G01070.1	secondary metabolism.flavonoids.dihydroflavonols
