# Supplementary material for: Comparative transcriptome analysis of pigeonpea, Cajanus cajan (L.) and one of its wild relatives Cajanus platycarpus (Benth.) Maesen
Source: PLoS One. 2019 Jul 3;14(7):e0218731. doi: 10.1371/journal.pone.0218731 (PMC6609033; doi:10.1371/journal.pone.0218731)
Supplement: S3 Data — (XLSX) [file pone.0218731.s004.xlsx]

## Sheet: Transcription factors
S3 Data. List of differentially expressed transcpits between C.platycarpus vs C.cajan under selected MapMan bins
List of differentially expressed transcpits related to transcription factor
Transcript id	MapMan id	log2FoldChange	Blast_Hit_Id	Description
CP_TR48453|c0_g1_i1_len=1796	AT3G20770.1	7.04	gi|356554294|ref|XP_003545483.1|	PREDICTED: ETHYLENE INSENSITIVE 3-like 1 protein [Glycine max]
CP_TR2864|c0_g1_i1_len=1587	AT5G28300.1	5.21993	gi|571569798|ref|XP_003556463.2|	PREDICTED: trihelix transcription factor GTL2-like [Glycine max]
CP_TR23396|c0_g1_i1_len=1249	AT4G36240.1	4.98391	gi|356516910|ref|XP_003527135.1|	PREDICTED: GATA transcription factor 7-like [Glycine max]
CP_TR2657|c0_g2_i3_len=1176	AT3G23250.1	4.94949	gi|356498363|ref|XP_003518022.1|	PREDICTED: myb-related protein Myb4-like [Glycine max]
CP_TR46143|c0_g1_i2_len=872	AT4G31550.1	4.94514	gi|351726248|ref|NP_001237376.1|	WRKY65 [Glycine max]
CP_TR8901|c0_g1_i1_len=1585	AT4G11070.1	4.93224	gi|356513295|ref|XP_003525349.1|	PREDICTED: probable WRKY transcription factor 41 [Glycine max]
CP_TR24329|c0_g1_i1_len=1886	AT1G13960.2	4.92224	gi|571467488|ref|XP_006583957.1|	PREDICTED: probable WRKY transcription factor 3 [Glycine max]
CP_TR18612|c0_g1_i1_len=2841	AT5G61380.1	4.69523	gi|356508533|ref|XP_003523010.1|	PREDICTED: two-component response regulator-like APRR1 isoform X2 [Glycine max]
CP_TR38258|c0_g2_i1_len=985	AT4G34610.2	4.49617	gi|593267529|ref|XP_007135942.1|	hypothetical protein PHAVU_009G004800g [Phaseolus vulgaris]
CP_TR23071|c0_g1_i3_len=1095	AT1G80840.1	4.23445	gi|359806418|ref|NP_001240986.1|	WRKY17 protein [Glycine max]
CP_TR38258|c0_g1_i1_len=726	AT4G34610.2	4.14573	gi|571448639|ref|XP_006577911.1|	PREDICTED: BEL1-like homeodomain protein 6 [Glycine max]
CP_TR25912|c0_g4_i6_len=561	AT1G80840.1	4.1224	gi|351724109|ref|NP_001237558.1|	transcription factor [Glycine max]
CP_TR29370|c0_g3_i1_len=3564	AT2G22300.2	3.98787	gi|356511089|ref|XP_003524262.1|	PREDICTED: calmodulin-binding transcription activator 1-like isoform X2 [Glycine max]
CP_TR22249|c0_g2_i1_len=1386	AT2G37630.1	3.97696	gi|593389483|ref|XP_007140319.1|	hypothetical protein PHAVU_008G102300g [Phaseolus vulgaris]
CP_TR47042|c0_g2_i1_len=1132	AT2G23320.1	3.52956	gi|356496927|ref|XP_003517316.1|	PREDICTED: probable WRKY transcription factor 15 isoform X1 [Glycine max]
CP_TR23967|c0_g1_i1_len=2033	AT1G21740.1	3.47585	gi|356507646|ref|XP_003522575.1|	PREDICTED: uncharacterized protein LOC100782069 [Glycine max]
CC_TR33406|c0_g1_i1_len=612	AT5G24110.1	3.45067	gi|951072203|ref|XP_014491586.1|	PREDICTED: probable WRKY transcription factor 30 [Vigna radiata var. radiata]
CP_TR27324|c0_g1_i2_len=1359	AT3G48160.1	3.40875	gi|950954733|ref|XP_014496491.1|	PREDICTED: E2F transcription factor-like E2FE isoform X2 [Vigna radiata var. radiata]
CP_TR29181|c3_g3_i1_len=330	AT4G31550.1	3.36397	gi|950964735|ref|XP_014498656.1|	PREDICTED: probable WRKY transcription factor 17 [Vigna radiata var. radiata]
CP_TR45183|c0_g1_i1_len=349	AT5G52660.1	3.33498	gi|358248018|ref|NP_001240048.1|	uncharacterized protein LOC100783949 [Glycine max]
CP_TR26329|c0_g1_i1_len=830	AT1G08010.2	3.26006	gi|593188561|ref|XP_007132266.1|	hypothetical protein PHAVU_011G080200g [Phaseolus vulgaris]
CP_TR5191|c0_g1_i1_len=666	AT1G01030.1	3.21446	gi|571447374|ref|XP_006577365.1|	PREDICTED: B3 domain-containing transcription factor NGA1-like isoform X2 [Glycine max]
CC_TR32928|c0_g1_i1_len=405	AT2G38470.1	3.12674	gi|356565954|ref|XP_003551200.1|	PREDICTED: probable WRKY transcription factor 26 [Glycine max]
CC_TR7869|c0_g1_i1_len=458	AT1G13960.1	3.12122	-	RNA.regulation of transcription.WRKY domain transcription factor family
CP_TR29348|c1_g6_i1_len=2923	AT1G07540.1	3.1049	gi|356541233|ref|XP_003539084.1|	PREDICTED: telomere repeat-binding protein 5-like isoform X2 [Glycine max]
CP_TR14196|c0_g1_i1_len=780	AT3G24120.1	3.091	gi|363806688|ref|NP_001242009.1|	uncharacterized protein LOC100782369 [Glycine max]
CP_TR2806|c0_g1_i1_len=1917	AT1G62300.1	3.08762	gi|950964703|ref|XP_014498648.1|	PREDICTED: probable WRKY transcription factor 31 [Vigna radiata var. radiata]
CP_TR21610|c0_g1_i1_len=1383	AT2G47260.1	3.04474	gi|951026241|ref|XP_014513870.1|	PREDICTED: probable WRKY transcription factor 23 [Vigna radiata var. radiata]
CP_TR15447|c0_g1_i2_len=1931	AT5G28770.2	3.00117	gi|351720703|ref|NP_001237953.1|	bZIP protein [Glycine max]
CP_TR29348|c1_g4_i1_len=1538	AT1G07540.1	2.98517	gi|571492328|ref|XP_006592197.1|	PREDICTED: telomere repeat-binding protein 2-like isoform X1 [Glycine max]
CP_TR27339|c0_g1_i1_len=1957	AT2G36010.1	2.96951	gi|571440920|ref|XP_006575291.1|	PREDICTED: transcription factor E2FA [Glycine max]
CC_TR54819|c0_g1_i1_len=369	AT2G16400.1	2.95957	-	RNA.regulation of transcription.HB,Homeobox transcription factor family
CC_TR45728|c0_g2_i1_len=1893	AT2G22300.2	2.95397	gi|571471302|ref|XP_006585273.1|	PREDICTED: calmodulin-binding transcription activator 1-like isoform X2 [Glycine max]
CC_TR15802|c0_g2_i1_len=485	AT1G67970.1	2.91355	-	RNA.regulation of transcription.HSF,Heat-shock transcription factor family
CP_TR24775|c0_g2_i1_len=530	AT2G38090.1	2.8663	gi|593525883|ref|XP_007142227.1|	hypothetical protein PHAVU_008G262900g [Phaseolus vulgaris]
CC_TR9339|c0_g3_i2_len=461	AT2G37630.1	2.84902	gi|1012114174|ref|XP_015960736.1|	PREDICTED: transcription factor AS1-like [Arachis duranensis]
CP_TR56063|c0_g1_i5_len=1235	AT1G69310.2	2.82125	-	RNA.regulation of transcription.WRKY domain transcription factor family
CP_TR41681|c0_g1_i1_len=814	AT1G52150.3	2.75867	gi|593324955|ref|XP_007137231.1|	hypothetical protein PHAVU_009G110500g [Phaseolus vulgaris]
CP_TR32168|c4_g1_i4_len=2950	AT1G52150.1	2.74631	gi|356507931|ref|XP_003522716.1|	PREDICTED: homeobox-leucine zipper protein ATHB-8-like [Glycine max]
CP_TR25054|c0_g2_i1_len=1648	AT5G28770.2	2.73514	gi|351726040|ref|NP_001237113.1|	bZIP transcription factor bZIP105 [Glycine max]
CP_TR24454|c0_g1_i1_len=2934	AT5G24470.1	2.69683	gi|356518667|ref|XP_003528000.1|	PREDICTED: two-component response regulator-like PRR95 [Glycine max]
CP_TR30253|c0_g2_i1_len=1395	AT3G14980.1	2.64886	gi|571494742|ref|XP_006592930.1|	PREDICTED: increased DNA methylation 1-like [Glycine max]
CP_TR17537|c1_g1_i1_len=592	AT3G04070.2	2.63345	gi|951071750|ref|XP_014491354.1|	PREDICTED: NAC transcription factor 29-like [Vigna radiata var. radiata]
CC_TR9891|c0_g1_i1_len=444	AT4G32880.1	2.61139	-	RNA.regulation of transcription.HB,Homeobox transcription factor family
CP_TR18346|c0_g2_i1_len=800	AT3G24120.1	2.59278	gi|571514057|ref|XP_006597013.1|	PREDICTED: uncharacterized protein LOC100786397 isoform X2 [Glycine max]
CP_TR32015|c0_g2_i4_len=1454	AT1G07530.1	2.54748	gi|593166883|ref|XP_007132055.1|	hypothetical protein PHAVU_011G063200g [Phaseolus vulgaris]
CC_TR56152|c0_g1_i1_len=988	AT2G37630.1	2.50104	gi|951073088|ref|XP_014492025.1|	PREDICTED: transcription factor AS1 [Vigna radiata var. radiata]
CC_TR54030|c0_g1_i1_len=699	AT2G38470.1	2.48494	gi|593360023|ref|XP_007140176.1|	hypothetical protein PHAVU_008G090300g [Phaseolus vulgaris]
CP_TR19021|c0_g3_i1_len=682	AT5G56270.1	2.46337	gi|955316109|ref|XP_014630113.1|	PREDICTED: probable WRKY transcription factor 2 [Glycine max]
CP_TR2110|c0_g2_i1_len=1238	AT4G38620.1	2.44745	gi|950969401|ref|XP_014499816.1|	PREDICTED: myb-related protein 308-like [Vigna radiata var. radiata]
CP_TR30642|c1_g1_i1_len=1004	AT5G41410.1	2.43154	gi|951012571|ref|XP_014510084.1|	PREDICTED: homeobox protein BEL1 homolog [Vigna radiata var. radiata]
CP_TR2657|c0_g1_i3_len=897	AT3G23250.2	2.42242	gi|593686390|ref|XP_007143866.1|	hypothetical protein PHAVU_007G108500g [Phaseolus vulgaris]
CC_TR25878|c0_g1_i1_len=1022	AT4G11070.2	2.41157	gi|951010337|ref|XP_014509525.1|	PREDICTED: probable WRKY transcription factor 41 [Vigna radiata var. radiata]
CP_TR21855|c0_g1_i1_len=3204	AT4G00730.1	2.3964	gi|951035939|ref|XP_014516483.1|	PREDICTED: homeobox-leucine zipper protein ANTHOCYANINLESS 2-like isoform X2 [Vigna radiata var. radiata]
CC_TR12977|c0_g1_i1_len=763	AT3G24120.1	2.33296	gi|951016508|ref|XP_014511135.1|	PREDICTED: uncharacterized protein LOC106769865 isoform X1 [Vigna radiata var. radiata]
CC_TR25584|c1_g1_i1_len=380	AT1G80840.1	2.31408	gi|593267284|ref|XP_007135820.1|	hypothetical protein PHAVU_010G161100g [Phaseolus vulgaris]
CC_TR38596|c0_g1_i1_len=505	AT1G52150.2	2.27883	gi|356515619|ref|XP_003526496.1|	PREDICTED: homeobox-leucine zipper protein ATHB-15-like [Glycine max]
CP_TR29869|c0_g5_i2_len=1347	AT5G52660.1	2.27862	gi|571484312|ref|XP_006589523.1|	PREDICTED: protein REVEILLE 6-like isoform X2 [Glycine max]
CP_TR7915|c0_g2_i1_len=805	AT1G09710.1	2.26725	gi|571441150|ref|XP_003518263.2|	PREDICTED: telomeric repeat-binding factor 1-like [Glycine max]
CP_TR29812|c0_g1_i2_len=880	AT1G06850.1	2.25976	gi|356553170|ref|XP_003544931.1|	PREDICTED: transcription factor RF2b [Glycine max]
CP_TR2657|c0_g1_i1_len=1227	AT3G23250.1	2.25209	gi|359806618|ref|NP_001241018.1|	uncharacterized protein LOC100807569 [Glycine max]
CP_TR13202|c1_g2_i1_len=259	AT4G10710.1	2.23814	gi|593692872|ref|XP_007146978.1|	hypothetical protein PHAVU_006G0865001g, partial [Phaseolus vulgaris]
CP_TR15046|c0_g1_i1_len=2238	AT2G38470.1	2.22365	gi|356553124|ref|XP_003544908.1|	PREDICTED: probable WRKY transcription factor 25 [Glycine max]
CP_TR2657|c0_g1_i2_len=427	AT3G23250.1	2.21718	gi|951015856|ref|XP_014510965.1|	PREDICTED: myb-related protein Myb4-like [Vigna radiata var. radiata]
CP_TR14519|c0_g1_i1_len=496	AT2G46270.1	2.21146	gi|951032292|ref|XP_014515363.1|	PREDICTED: common plant regulatory factor 1-like isoform X1 [Vigna radiata var. radiata]
CP_TR15435|c0_g1_i1_len=2667	AT1G12800.1	2.19431	gi|356527620|ref|XP_003532406.1|	PREDICTED: uncharacterized protein LOC100809060 isoform X1 [Glycine max]
CP_TR26079|c1_g1_i1_len=779	AT2G45460.2	2.16624	gi|593333826|ref|XP_007139986.1|	hypothetical protein PHAVU_008G0752000g, partial [Phaseolus vulgaris]
CC_TR18471|c0_g1_i1_len=1236	AT1G80840.1	2.12884	gi|356550659|ref|XP_003543702.1|	PREDICTED: probable WRKY transcription factor 40 [Glycine max]
CC_TR31557|c0_g1_i1_len=881	AT1G67970.1	2.12676	gi|955322165|ref|XP_014631392.1|	PREDICTED: heat stress transcription factor A-8 [Glycine max]
CC_TR17555|c0_g2_i1_len=311	AT3G06490.1	2.12519	-	RNA.regulation of transcription.MYB domain transcription factor family
CP_TR10018|c0_g1_i1_len=1427	AT1G73360.1	2.12077	gi|571478003|ref|XP_006587436.1|	PREDICTED: homeobox-leucine zipper protein HDG11-like [Glycine max]
CP_TR31978|c0_g1_i1_len=2242	AT2G02820.2	2.09519	gi|593781563|ref|XP_007153822.1|	hypothetical protein PHAVU_003G067800g [Phaseolus vulgaris]
CC_TR51135|c0_g1_i1_len=400	AT2G38470.1	2.05501	gi|955386122|ref|XP_014626730.1|	PREDICTED: probable WRKY transcription factor 33 isoform X1 [Glycine max]
CP_TR61466|c0_g1_i1_len=428	AT1G74840.2	2.04902	gi|351724851|ref|NP_001236048.1|	MYB transcription factor MYB176 [Glycine max]
CP_TR5066|c0_g1_i1_len=400	AT5G64220.2	2.04796	gi|955371831|ref|XP_003547081.2|	PREDICTED: calmodulin-binding transcription activator 2-like [Glycine max]
CP_TR36561|c0_g1_i1_len=592	AT4G00730.1	2.04315	gi|951069556|ref|XP_014490275.1|	PREDICTED: homeobox-leucine zipper protein ANTHOCYANINLESS 2-like [Vigna radiata var. radiata]
CP_TR9796|c0_g2_i1_len=356	AT1G79430.1	2.03628	-	RNA.regulation of transcription.G2-like transcription factor family, GARP
CP_TR805|c0_g1_i1_len=862	AT2G38090.1	2.0292	gi|571542620|ref|XP_006601964.1|	PREDICTED: transcription factor DIVARICATA-like [Glycine max]
CC_TR30929|c1_g3_i15_len=2256	AT1G68710.1	-2.0103	gi|593329465|ref|XP_007138159.1|	hypothetical protein PHAVU_009G185100g [Phaseolus vulgaris]
CC_TR51213|c0_g1_i1_len=1429	AT1G49010.1	-2.01533	gi|351727817|ref|NP_001235894.1|	MYB transcription factor MYB109 [Glycine max]
CC_TR28725|c0_g2_i1_len=1004	AT4G18020.5	-2.02213	gi|951012659|ref|XP_014510108.1|	PREDICTED: two-component response regulator-like APRR2 isoform X1 [Vigna radiata var. radiata]
CC_TR2350|c1_g2_i2_len=627	AT2G16720.1	-2.02507	gi|593328782|ref|XP_007137818.1|	hypothetical protein PHAVU_009G158200g [Phaseolus vulgaris]
CC_TR2425|c0_g1_i1_len=1079	AT3G01140.1	-2.08298	gi|950936119|ref|XP_014518062.1|	PREDICTED: transcription factor MYB34 [Vigna radiata var. radiata]
CC_TR2208|c0_g2_i2_len=2556	AT3G12560.1	-2.09619	gi|502097007|ref|XP_004490886.1|	PREDICTED: telomere repeat-binding protein 3 [Cicer arietinum]
CC_TR1919|c0_g2_i1_len=1599	AT5G10030.2	-2.10154	gi|571541618|ref|XP_006601814.1|	PREDICTED: uncharacterized protein LOC100793353 isoform X1 [Glycine max]
CC_TR30934|c0_g1_i4_len=1348	AT5G06950.4	-2.16477	gi|955371865|ref|XP_014623486.1|	PREDICTED: transcription factor TGA6 isoform X1 [Glycine max]
CC_TR45253|c0_g1_i1_len=1599	AT3G18990.1	-2.17081	gi|593151434|ref|XP_007131905.1|	hypothetical protein PHAVU_011G050600g [Phaseolus vulgaris]
CC_TR26820|c0_g1_i2_len=1151	AT2G03340.1	-2.17735	gi|356497940|ref|XP_003517814.1|	PREDICTED: probable WRKY transcription factor 4 [Glycine max]
CC_TR28848|c0_g3_i4_len=1679	AT4G18020.6	-2.20259	gi|593785419|ref|XP_007155750.1|	hypothetical protein PHAVU_003G228600g [Phaseolus vulgaris]
CC_TR30569|c1_g2_i1_len=383	AT5G23280.1	-2.21499	gi|356530256|ref|XP_003533698.1|	PREDICTED: transcription factor TCP7-like [Glycine max]
CC_TR18106|c0_g1_i2_len=903	AT4G37260.1	-2.25076	gi|593795696|ref|XP_007160886.1|	hypothetical protein PHAVU_001G025200g [Phaseolus vulgaris]
CC_TR10900|c0_g1_i1_len=827	AT5G07400.1	-2.31631	gi|571469309|ref|XP_006584681.1|	PREDICTED: uncharacterized protein LOC100793651 isoform X2 [Glycine max]
CP_TR52228|c0_g1_i1_len=923	AT1G07530.1	-2.34484	gi|955373808|ref|XP_014623883.1|	PREDICTED: scarecrow-like protein 14 isoform X2 [Glycine max]
CC_TR61004|c0_g1_i1_len=598	AT1G62990.1	-2.41596	gi|593790820|ref|XP_007158449.1|	hypothetical protein PHAVU_002G153300g [Phaseolus vulgaris]
CC_TR25055|c0_g1_i1_len=1277	AT4G37180.1	-2.46217	gi|593787592|ref|XP_007156835.1|	hypothetical protein PHAVU_002G021400g [Phaseolus vulgaris]
CP_TR56021|c0_g1_i1_len=536	AT1G26960.1	-2.52349	gi|363807768|ref|NP_001242687.1|	uncharacterized protein LOC100801479 [Glycine max]
CC_TR28319|c0_g2_i4_len=753	AT5G45580.1	-2.5802	gi|593790322|ref|XP_007158200.1|	hypothetical protein PHAVU_002G132500g [Phaseolus vulgaris]
CC_TR19500|c0_g1_i1_len=1535	AT1G08320.3	-2.61338	gi|955355051|ref|XP_014620491.1|	PREDICTED: transcription factor TGA2-like isoform X1 [Glycine max]
CC_TR27394|c1_g2_i3_len=1342	AT1G79430.2	-2.65623	gi|356556674|ref|XP_003546648.1|	PREDICTED: myb family transcription factor APL-like [Glycine max]
CC_TR9138|c1_g3_i1_len=1934	AT4G14770.1	-2.86588	gi|356538172|ref|XP_003537578.1|	PREDICTED: protein tesmin/TSO1-like CXC 2 [Glycine max]
CC_TR16410|c0_g2_i1_len=466	AT1G58110.2	-2.89441	gi|593793060|ref|XP_007159569.1|	hypothetical protein PHAVU_002G248500g [Phaseolus vulgaris]
CP_TR29773|c0_g1_i2_len=2457	AT2G46830.1	-2.89652	gi|955388601|ref|XP_014627305.1|	PREDICTED: protein LHY isoform X3 [Glycine max]
CC_TR4919|c0_g1_i1_len=2458	AT4G17230.1	-2.89671	gi|356555748|ref|XP_003546192.1|	PREDICTED: scarecrow-like protein 13 [Glycine max]
CC_TR21915|c0_g1_i2_len=837	AT3G46130.4	-2.93849	-	RNA.regulation of transcription.MYB domain transcription factor family
CC_TR9284|c0_g1_i1_len=657	AT1G28420.1	-2.96541	gi|593695241|ref|XP_007148119.1|	hypothetical protein PHAVU_006G182000g [Phaseolus vulgaris]
CC_TR21206|c0_g1_i4_len=816	AT3G46130.1	-2.97789	-	RNA.regulation of transcription.MYB domain transcription factor family
CC_TR2623|c0_g1_i2_len=1511	AT5G51910.2	-3.05534	gi|593670762|ref|XP_007143360.1|	hypothetical protein PHAVU_007G065900g [Phaseolus vulgaris]
CC_TR22466|c0_g1_i2_len=591	AT2G33480.2	-3.0952	gi|593797330|ref|XP_007161703.1|	hypothetical protein PHAVU_001G091100g [Phaseolus vulgaris]
CC_TR21595|c0_g1_i2_len=1108	AT5G66980.1	-3.23139	gi|571447106|ref|XP_006577282.1|	PREDICTED: putative B3 domain-containing protein At5g66980 [Glycine max]
CC_TR61690|c0_g2_i1_len=1460	AT3G24490.1	-3.30363	gi|356531243|ref|XP_003534187.1|	PREDICTED: trihelix transcription factor ASIL2-like [Glycine max]
CC_TR57053|c0_g1_i1_len=1141	AT3G56570.1	-3.40878	gi|951016823|ref|XP_014511216.1|	PREDICTED: ribosomal lysine N-methyltransferase 3 isoform X2 [Vigna radiata var. radiata]
CC_TR17616|c0_g1_i1_len=541	AT4G37180.1	-3.41621	-	RNA.regulation of transcription.G2-like transcription factor family, GARP
CC_TR30348|c1_g2_i7_len=1206	AT3G04030.2	-3.50626	gi|950930506|ref|XP_014504569.1|	PREDICTED: uncharacterized protein LOC106764721 isoform X2 [Vigna radiata var. radiata]
CC_TR29499|c0_g1_i2_len=3558	AT4G32730.2	-3.5694	gi|593796612|ref|XP_007161344.1|	hypothetical protein PHAVU_001G061200g [Phaseolus vulgaris]
CC_TR26342|c0_g3_i1_len=734	AT1G06070.1	-3.67264	gi|950936522|ref|XP_014518958.1|	PREDICTED: probable transcription factor PosF21 [Vigna radiata var. radiata]
CC_TR31096|c3_g1_i9_len=2583	AT1G07530.1	-3.85691	gi|955353013|ref|XP_014620017.1|	PREDICTED: scarecrow-like protein 14 isoform X1 [Glycine max]
CC_TR13358|c1_g1_i1_len=795	AT2G46680.1	-3.96098	gi|356520247|ref|XP_003528775.1|	PREDICTED: homeobox-leucine zipper protein ATHB-12-like [Glycine max]
CC_TR30641|c0_g1_i4_len=3236	AT1G52150.1	-4.17228	gi|950976534|ref|XP_014501306.1|	PREDICTED: homeobox-leucine zipper protein ATHB-15 [Vigna radiata var. radiata]
CC_TR35902|c0_g1_i1_len=1453	AT4G37180.1	-4.69303	gi|593785837|ref|XP_007155959.1|	hypothetical protein PHAVU_003G246900g [Phaseolus vulgaris]
CC_TR25327|c0_g1_i2_len=1720	AT2G20570.1	-4.71369	gi|593698688|ref|XP_007149809.1|	hypothetical protein PHAVU_005G100700g [Phaseolus vulgaris]
CC_TR14550|c0_g1_i1_len=968	AT4G31550.1	-5.03269	gi|356507833|ref|XP_003522668.1|	PREDICTED: LOW QUALITY PROTEIN: probable WRKY transcription factor 17 [Glycine max]
CC_TR5472|c0_g1_i1_len=2122	AT1G07530.1	-5.06792	gi|356547263|ref|XP_003542035.1|	PREDICTED: scarecrow-like protein 14 [Glycine max]
CP_TR10174|c0_g2_i1_len=1176	AT3G22830.1	-5.25335	gi|574584688|ref|NP_001276249.1|	heat stress transcription factor A-6b-like [Glycine max]
CP_TR33032|c0_g1_i1_len=1164	AT1G18330.2	-5.78839	gi|955375908|ref|XP_014624432.1|	PREDICTED: protein REVEILLE 7 [Glycine max]
CC_TR52932|c0_g1_i1_len=833	AT2G45660.1	-6.02593	gi|955330367|ref|XP_014633337.1|	PREDICTED: MADS-box protein SOC1-like isoform X1 [Glycine max]

## Sheet: Signalling
List of differentialy expressed transcpits related to signalling
Transcript id	MapMan id	log2FoldChange	Blast_Hit_Id	Description
CP_TR32556|c0_g1_i5_len=2652	AT4G27290.1	6.94612	gi|571462201|ref|XP_006582212.1|	PREDICTED: G-type lectin S-receptor-like serine/threonine-protein kinase At4g27290 isoform X2 [Glycine max]
CP_TR32659|c1_g1_i4_len=3218	AT3G51550.1	6.91505	gi|571473028|ref|XP_006585801.1|	PREDICTED: receptor-like protein kinase FERONIA [Glycine max]
CP_TR7006|c0_g2_i1_len=1001	AT4G30960.1	6.12253	gi|593783705|ref|XP_007154893.1|	hypothetical protein PHAVU_003G156900g [Phaseolus vulgaris]
CP_TR21302|c0_g1_i1_len=2333	AT1G26230.1	5.96312	gi|593691603|ref|XP_007146371.1|	hypothetical protein PHAVU_006G034900g [Phaseolus vulgaris]
CP_TR15016|c0_g1_i2_len=626	AT5G14250.1	5.95578	gi|950981178|ref|XP_014502234.1|	PREDICTED: COP9 signalosome complex subunit 3 [Vigna radiata var. radiata]
CP_TR12150|c0_g1_i1_len=2546	AT5G06740.1	5.66413	gi|593790020|ref|XP_007158049.1|	hypothetical protein PHAVU_002G119900g [Phaseolus vulgaris]
CP_TR55610|c0_g1_i1_len=2350	AT4G33050.3	5.61538	gi|356556294|ref|XP_003546461.1|	PREDICTED: IQ domain-containing protein IQM1-like [Glycine max]
CP_TR31433|c0_g1_i5_len=2589	AT1G70530.1	5.41732	-	signalling.receptor kinases.DUF 26
CP_TR32343|c0_g3_i4_len=1518	AT2G28930.3	5.3943	gi|571541272|ref|XP_006601720.1|	PREDICTED: protein kinase isoform X1 [Glycine max]
CP_TR30611|c0_g1_i5_len=2581	AT1G70530.1	5.38849	gi|356567656|ref|XP_003552033.1|	PREDICTED: cysteine-rich receptor-like protein kinase 3 isoform X1 [Glycine max]
CP_TR18176|c0_g1_i1_len=1964	AT1G52770.1	5.38289	gi|571464677|ref|XP_003529816.2|	PREDICTED: coleoptile phototropism protein 1-like [Glycine max]
CP_TR61512|c0_g1_i1_len=1238	AT4G05200.1	5.36917	gi|955347318|ref|XP_014618872.1|	PREDICTED: putative receptor-like protein kinase At4g00960 [Glycine max]
CP_TR31501|c2_g1_i2_len=2134	AT4G05200.1	5.29164	gi|593262870|ref|XP_007133614.1|	hypothetical protein PHAVU_011G194200g [Phaseolus vulgaris]
CP_TR29770|c0_g4_i1_len=2696	AT2G19130.1	5.25438	gi|356524519|ref|XP_003530876.1|	PREDICTED: putative receptor protein kinase ZmPK1 [Glycine max]
CP_TR32468|c0_g2_i7_len=2663	AT4G27290.1	5.25413	gi|571462177|ref|XP_006582203.1|	PREDICTED: G-type lectin S-receptor-like serine/threonine-protein kinase At4g27290 [Glycine max]
CP_TR32961|c0_g1_i1_len=3189	AT4G08850.1	4.98256	gi|356560534|ref|XP_003548546.1|	PREDICTED: probable LRR receptor-like serine/threonine-protein kinase At4g08850 isoform X2 [Glycine max]
CP_TR3510|c0_g1_i1_len=2199	AT5G38260.1	4.98001	gi|356511307|ref|XP_003524368.1|	PREDICTED: probable receptor-like protein kinase At1g67000 [Glycine max]
CP_TR4280|c0_g1_i1_len=1820	AT3G23000.1	4.97359	gi|356535343|ref|XP_003536206.1|	PREDICTED: CBL-interacting serine/threonine-protein kinase 4 [Glycine max]
CP_TR30988|c0_g3_i2_len=3286	AT2G23460.1	4.93546	gi|356523426|ref|XP_003530340.1|	PREDICTED: extra-large guanine nucleotide-binding protein 1-like [Glycine max]
CP_TR22760|c0_g2_i2_len=2065	AT2G23450.1	4.923	gi|571438957|ref|XP_003519915.2|	PREDICTED: wall-associated receptor kinase-like 14 [Glycine max]
CC_TR20250|c0_g2_i1_len=401	AT4G37640.1	4.9049	-	signalling.calcium
CP_TR13355|c0_g1_i1_len=2118	AT5G48150.2	4.82978	gi|593565437|ref|XP_007142502.1|	hypothetical protein PHAVU_008G286000g [Phaseolus vulgaris]
CC_TR20250|c0_g1_i1_len=947	AT4G37640.1	4.79315	gi|955301378|ref|XP_014617867.1|	PREDICTED: plasma membrane Ca2+-ATPase isoform X1 [Glycine max]
CP_TR23480|c0_g1_i1_len=1748	AT2G46710.1	4.77961	gi|593693650|ref|XP_007147346.1|	hypothetical protein PHAVU_006G116300g [Phaseolus vulgaris]
CC_TR23765|c0_g1_i1_len=316	AT2G22950.1	4.75942	-	signalling.calcium
CP_TR27449|c0_g2_i1_len=1392	AT5G24080.1	4.7481	gi|571513809|ref|XP_006596943.1|	PREDICTED: protein kinase isoform X1 [Glycine max]
CC_TR23765|c0_g2_i1_len=434	AT4G37640.1	4.71272	gi|571487327|ref|XP_003539278.2|	PREDICTED: calcium-transporting ATPase 2, plasma membrane-type-like [Glycine max]
CP_TR21990|c0_g2_i1_len=1098	AT1G73500.1	4.6982	gi|356531126|ref|XP_003534129.1|	PREDICTED: mitogen-activated protein kinase kinase 9 [Glycine max]
CP_TR16813|c0_g2_i1_len=1037	AT4G33920.1	4.65503	gi|356540647|ref|XP_003538798.1|	PREDICTED: probable protein phosphatase 2C 78 isoform X1 [Glycine max]
CP_TR13861|c0_g1_i1_len=1229	AT4G05200.1	4.50389	gi|571567147|ref|XP_003556018.2|	PREDICTED: cysteine-rich receptor-like protein kinase 25 [Glycine max]
CP_TR31242|c0_g1_i2_len=1499	AT4G18250.1	4.49679	gi|571566462|ref|XP_006605917.1|	PREDICTED: probable receptor-like protein kinase At5g39030 [Glycine max]
CP_TR29780|c1_g3_i1_len=3549	AT1G28440.1	4.45049	gi|951043396|ref|XP_014518355.1|	PREDICTED: receptor-like protein kinase HSL1 [Vigna radiata var. radiata]
CP_TR48498|c0_g1_i1_len=2358	AT2G33580.1	4.36673	gi|955308929|ref|XP_014625636.1|	PREDICTED: LOW QUALITY PROTEIN: protein LYK5-like [Glycine max]
CP_TR31660|c0_g1_i2_len=3254	AT2G25790.1	4.3634	gi|955323468|ref|XP_014631746.1|	PREDICTED: probably inactive leucine-rich repeat receptor-like protein kinase At2g25790 isoform X2 [Glycine max]
CP_TR25968|c0_g1_i1_len=2420	AT5G47850.1	4.3592	gi|593086735|ref|XP_007131310.1|	hypothetical protein PHAVU_011G003100g [Phaseolus vulgaris]
CP_TR32642|c2_g3_i11_len=1345	AT1G53430.2	4.3582	gi|502164784|ref|XP_004513262.1|	PREDICTED: probable LRR receptor-like serine/threonine-protein kinase At1g53430 isoform X1 [Cicer arietinum]
CP_TR45053|c0_g1_i1_len=2253	AT4G04960.1	4.34665	gi|951040909|ref|XP_014517803.1|	PREDICTED: L-type lectin-domain containing receptor kinase VII.1 [Vigna radiata var. radiata]
CP_TR2968|c0_g1_i2_len=2071	AT1G56720.3	4.3426	gi|951027231|ref|XP_014514115.1|	PREDICTED: probable receptor-like protein kinase At5g18500 [Vigna radiata var. radiata]
CC_TR52396|c0_g1_i1_len=1614	AT4G37640.1	4.33913	gi|951052597|ref|XP_014520749.1|	PREDICTED: calcium-transporting ATPase 2, plasma membrane-type-like [Vigna radiata var. radiata]
CP_TR32591|c1_g1_i6_len=896	AT1G03930.1	4.3266	gi|951025630|ref|XP_014513725.1|	PREDICTED: casein kinase I-like isoform X2 [Vigna radiata var. radiata]
CP_TR30933|c0_g1_i4_len=3258	AT1G66150.1	4.30219	gi|571543007|ref|XP_003552883.2|	PREDICTED: receptor protein kinase TMK1-like [Glycine max]
CP_TR29347|c0_g1_i1_len=3427	AT5G65710.1	4.29466	gi|571436153|ref|XP_006573682.1|	PREDICTED: LRR receptor-like serine/threonine-protein kinase HSL2 [Glycine max]
CC_TR8798|c0_g1_i1_len=495	AT1G54820.1	4.23899	-	signalling.receptor kinases.extensin
CP_TR30933|c1_g1_i2_len=2923	AT1G66150.1	4.2149	gi|593490487|ref|XP_007141936.1|	hypothetical protein PHAVU_008G238600g [Phaseolus vulgaris]
CP_TR29068|c0_g1_i1_len=2776	AT1G80870.1	4.20703	gi|950964255|ref|XP_014498515.1|	PREDICTED: putative receptor-like protein kinase At1g80870 [Vigna radiata var. radiata]
CP_TR29853|c0_g2_i1_len=1800	AT3G23750.1	4.17558	gi|356538063|ref|XP_003537524.1|	PREDICTED: receptor-like kinase TMK4 [Glycine max]
CP_TR32595|c0_g2_i22_len=1320	AT1G53440.1	4.14697	gi|955355567|ref|XP_014620584.1|	PREDICTED: probable LRR receptor-like serine/threonine-protein kinase At1g53440 isoform X2 [Glycine max]
CP_TR18757|c0_g1_i2_len=1776	AT3G11410.1	4.13371	gi|593489971|ref|XP_007141853.1|	hypothetical protein PHAVU_008G231200g [Phaseolus vulgaris]
CP_TR32525|c0_g1_i2_len=2935	AT4G08850.1	4.13096	gi|356553707|ref|XP_003545194.1|	PREDICTED: probable LRR receptor-like serine/threonine-protein kinase At4g08850 [Glycine max]
CP_TR32141|c0_g1_i4_len=2751	AT2G37290.1	4.11843	gi|955344881|ref|XP_014618461.1|	PREDICTED: EVI5-like protein isoform X4 [Glycine max]
CP_TR32642|c2_g3_i2_len=1918	AT1G53430.1	4.08394	gi|571493641|ref|XP_006592614.1|	PREDICTED: probable LRR receptor-like serine/threonine-protein kinase At1g53430 [Glycine max]
CP_TR2968|c0_g1_i1_len=1034	AT1G56720.3	4.07898	gi|351725693|ref|NP_001238381.1|	receptor protein kinase [Glycine max]
CP_TR443|c0_g2_i1_len=1474	AT3G57120.1	3.94737	gi|950957739|ref|XP_014497120.1|	PREDICTED: lysM domain receptor-like kinase 3 [Vigna radiata var. radiata]
CP_TR32169|c2_g2_i6_len=1085	AT5G38280.1	3.94552	gi|950984755|ref|XP_014503165.1|	PREDICTED: probable receptor-like protein kinase At5g39030 [Vigna radiata var. radiata]
CP_TR3328|c0_g1_i1_len=2278	AT3G56370.1	3.93242	gi|571435205|ref|XP_006573410.1|	PREDICTED: leucine-rich repeat receptor-like protein kinase PXC2 [Glycine max]
CC_TR54329|c0_g1_i1_len=384	AT5G55830.1	3.91716	-	signalling.receptor kinases.legume-lectin
CP_TR30633|c0_g2_i7_len=3019	AT5G54380.1	3.88908	gi|571493549|ref|XP_003540082.2|	PREDICTED: receptor-like protein kinase THESEUS 1 [Glycine max]
CP_TR51859|c0_g1_i1_len=486	AT5G67385.1	3.87978	gi|571537018|ref|XP_006600924.1|	PREDICTED: BTB/POZ domain-containing protein At5g67385-like [Glycine max]
CP_TR32518|c1_g1_i13_len=3138	AT5G01950.1	3.86206	gi|356566812|ref|XP_003551621.1|	PREDICTED: probable LRR receptor-like serine/threonine-protein kinase At1g06840 [Glycine max]
CP_TR17647|c0_g1_i1_len=1595	AT2G02800.2	3.83772	gi|356549815|ref|XP_003543286.1|	PREDICTED: protein kinase 2A, chloroplastic-like [Glycine max]
CC_TR41434|c0_g1_i1_len=533	AT5G39670.1	3.83741	gi|571549120|ref|XP_006602906.1|	PREDICTED: probable calcium-binding protein CML45 isoform X1 [Glycine max]
CP_TR2488|c0_g1_i1_len=1439	AT5G24010.1	3.82376	gi|571567864|ref|XP_006606142.1|	PREDICTED: probable receptor-like protein kinase At5g24010 [Glycine max]
CP_TR44541|c0_g1_i1_len=802	AT2G15680.1	3.78746	gi|951003481|ref|XP_014507614.1|	PREDICTED: calmodulin-like protein 1 [Vigna radiata var. radiata]
CC_TR20208|c0_g1_i1_len=1851	AT4G08850.2	3.78187	gi|571526189|ref|XP_006599065.1|	PREDICTED: probable LRR receptor-like serine/threonine-protein kinase At4g08850 isoform X1 [Glycine max]
CP_TR22900|c0_g1_i1_len=1333	AT4G04720.1	3.77169	gi|356521991|ref|XP_003529633.1|	PREDICTED: calcium-dependent protein kinase 2 [Glycine max]
CP_TR30412|c0_g2_i1_len=960	AT1G68690.1	3.75798	gi|955307115|ref|XP_014622348.1|	PREDICTED: proline-rich receptor-like protein kinase PERK9 [Glycine max]
CP_TR45966|c0_g1_i1_len=374	AT1G01540.2	3.74325	gi|356531961|ref|XP_003534544.1|	PREDICTED: probable serine/threonine-protein kinase At1g01540 [Glycine max]
CP_TR20765|c0_g1_i1_len=1280	AT5G50120.1	3.74221	gi|955319483|ref|XP_003525485.2|	PREDICTED: uncharacterized WD repeat-containing protein all2124-like [Glycine max]
CP_TR54322|c0_g1_i1_len=2064	AT1G53210.1	3.73102	gi|593697878|ref|XP_007149412.1|	hypothetical protein PHAVU_005G068100g [Phaseolus vulgaris]
CP_TR57338|c0_g1_i1_len=1907	AT1G66920.1	3.70889	gi|571465611|ref|XP_006583413.1|	PREDICTED: probable receptor-like protein kinase At1g67000 [Glycine max]
CP_TR24134|c0_g2_i1_len=1399	AT1G18670.1	3.69838	gi|356511986|ref|XP_003524702.1|	PREDICTED: probable serine/threonine-protein kinase At1g54610 [Glycine max]
CC_TR45725|c0_g1_i1_len=916	AT3G23750.1	3.6942	gi|593801532|ref|XP_007163803.1|	hypothetical protein PHAVU_001G265500g [Phaseolus vulgaris]
CP_TR2993|c0_g3_i1_len=897	AT5G65700.2	3.67966	gi|951076161|ref|XP_014493190.1|	PREDICTED: leucine-rich repeat receptor-like serine/threonine-protein kinase BAM1, partial [Vigna radiata var. radiata]
CC_TR60997|c0_g1_i1_len=487	AT5G06740.1	3.64748	-	signalling.receptor kinases.legume-lectin
CP_TR57338|c0_g2_i1_len=1883	AT1G66920.1	3.63585	gi|955330538|ref|XP_014633369.1|	PREDICTED: probable receptor-like protein kinase At1g67000 [Glycine max]
CP_TR16166|c0_g1_i1_len=1988	AT4G18640.1	3.62874	gi|955321060|ref|XP_014631185.1|	PREDICTED: probable LRR receptor-like serine/threonine-protein kinase MRH1 [Glycine max]
CP_TR31743|c0_g2_i11_len=758	AT1G07650.1	3.61151	gi|950991295|ref|XP_014504487.1|	PREDICTED: probable LRR receptor-like serine/threonine-protein kinase At1g07650 isoform X2 [Vigna radiata var. radiata]
CP_TR21625|c0_g2_i2_len=1053	AT2G27480.1	3.60889	gi|593699200|ref|XP_007150065.1|	hypothetical protein PHAVU_005G123400g [Phaseolus vulgaris]
CC_TR14520|c0_g1_i1_len=572	AT4G08950.1	3.60163	gi|356552908|ref|XP_003544804.1|	PREDICTED: protein EXORDIUM-like [Glycine max]
CP_TR30202|c0_g4_i2_len=3249	AT5G25930.1	3.59303	gi|356561798|ref|XP_003549165.1|	PREDICTED: receptor-like protein kinase HSL1 [Glycine max]
CP_TR24408|c0_g1_i1_len=1242	AT4G25390.2	3.59083	gi|571529893|ref|XP_006599640.1|	PREDICTED: receptor-like serine/threonine-protein kinase At4g25390 [Glycine max]
CP_TR28114|c0_g1_i1_len=2735	AT3G51550.1	3.5583	gi|571439797|ref|XP_003520131.2|	PREDICTED: receptor-like protein kinase FERONIA [Glycine max]
CP_TR32456|c3_g1_i1_len=2035	AT5G02070.1	3.55654	gi|351725755|ref|NP_001235056.1|	protein kinase-related protein precursor [Glycine max]
CP_TR25595|c0_g2_i1_len=1321	AT2G40116.1	3.55646	gi|356568316|ref|XP_003552358.1|	PREDICTED: phosphoinositide phospholipase C 6 isoform X2 [Glycine max]
CP_TR29857|c0_g1_i5_len=3332	AT3G63380.1	3.55239	gi|571557779|ref|XP_006604467.1|	PREDICTED: calcium-transporting ATPase 12, plasma membrane-type-like [Glycine max]
CP_TR31743|c0_g2_i2_len=3733	AT1G07650.1	3.54883	gi|356501491|ref|XP_003519558.1|	PREDICTED: probable LRR receptor-like serine/threonine-protein kinase At1g07650 isoform X1 [Glycine max]
CP_TR3046|c0_g1_i3_len=1079	AT5G65270.1	3.53999	gi|356567670|ref|XP_003552040.1|	PREDICTED: ras-related protein Rab11A-like [Glycine max]
CP_TR29703|c0_g1_i1_len=3630	AT2G41820.1	3.53515	gi|955389893|ref|XP_014627573.1|	PREDICTED: leucine-rich repeat receptor-like tyrosine-protein kinase PXC3 [Glycine max]
CP_TR32353|c1_g1_i2_len=1974	AT4G08850.1	3.52789	gi|955382450|ref|XP_014625837.1|	PREDICTED: probable LRR receptor-like serine/threonine-protein kinase At4g08850 [Glycine max]
CP_TR38053|c0_g1_i1_len=1300	AT3G01640.1	3.52275	gi|363807602|ref|NP_001242154.1|	uncharacterized protein LOC100793412 [Glycine max]
CP_TR27401|c0_g1_i2_len=2219	AT3G55550.1	3.5172	gi|955385220|ref|XP_014626558.1|	PREDICTED: L-type lectin-domain containing receptor kinase S.4-like [Glycine max]
CP_TR32362|c0_g1_i26_len=1737	AT2G37290.1	3.51512	gi|955344881|ref|XP_014618461.1|	PREDICTED: EVI5-like protein isoform X4 [Glycine max]
CP_TR31669|c0_g1_i2_len=2330	AT1G07650.1	3.50841	gi|593531121|ref|XP_007142243.1|	hypothetical protein PHAVU_008G264400g [Phaseolus vulgaris]
CP_TR27720|c0_g2_i1_len=3542	AT1G73080.1	3.50678	gi|571514319|ref|XP_003546285.2|	PREDICTED: receptor-like protein kinase [Glycine max]
CP_TR31669|c0_g1_i8_len=2259	AT1G07650.1	3.50256	gi|950991295|ref|XP_014504487.1|	PREDICTED: probable LRR receptor-like serine/threonine-protein kinase At1g07650 isoform X2 [Vigna radiata var. radiata]
CP_TR32525|c0_g1_i3_len=3513	AT4G08850.1	3.45467	gi|955362683|ref|XP_014622139.1|	PREDICTED: probable LRR receptor-like serine/threonine-protein kinase At4g08850 [Glycine max]
CP_TR19927|c0_g1_i2_len=2394	AT4G35470.1	3.44674	gi|356538413|ref|XP_003537698.1|	PREDICTED: plant intracellular Ras-group-related LRR protein 4-like [Glycine max]
CC_TR40343|c0_g1_i1_len=679	AT5G39670.1	3.41678	gi|571549120|ref|XP_006602906.1|	PREDICTED: probable calcium-binding protein CML45 isoform X1 [Glycine max]
CP_TR32668|c0_g1_i1_len=2170	AT1G27070.1	3.41603	gi|356501932|ref|XP_003519777.1|	PREDICTED: uncharacterized protein LOC100814629 [Glycine max]
CP_TR14743|c0_g1_i1_len=2533	AT2G24300.2	3.40626	gi|356556598|ref|XP_003546611.1|	PREDICTED: calmodulin-binding protein 60 E-like isoform X1 [Glycine max]
CP_TR30568|c1_g1_i1_len=698	AT3G51850.1	3.40427	gi|356521026|ref|XP_003529159.1|	PREDICTED: calcium-dependent protein kinase 13 [Glycine max]
CP_TR55923|c0_g1_i4_len=856	AT4G23180.1	3.37577	gi|356534244|ref|XP_003535667.1|	PREDICTED: putative receptor-like protein kinase At4g00960 [Glycine max]
CP_TR17483|c0_g2_i1_len=1590	AT3G06440.2	3.36564	gi|571533422|ref|XP_006600393.1|	PREDICTED: probable beta-1,3-galactosyltransferase 16 isoform X3 [Glycine max]
CP_TR13837|c0_g2_i1_len=1179	AT1G16670.1	3.362	gi|955336073|ref|XP_014634540.1|	PREDICTED: putative serine/threonine-protein kinase [Glycine max]
CP_TR30562|c0_g1_i12_len=2641	AT3G04910.1	3.34063	gi|593693238|ref|XP_007147148.1|	hypothetical protein PHAVU_006G099700g [Phaseolus vulgaris]
CP_TR21287|c0_g2_i1_len=2068	AT3G05990.1	3.33366	gi|356574398|ref|XP_003555335.1|	PREDICTED: putative leucine-rich repeat receptor-like serine/threonine-protein kinase At2g14440 [Glycine max]
CP_TR60049|c0_g1_i1_len=1184	AT5G42440.1	3.33366	gi|951019864|ref|XP_014512249.1|	PREDICTED: phytosulfokine receptor 2 [Vigna radiata var. radiata]
CC_TR23848|c0_g2_i1_len=549	AT2G23450.1	3.33339	gi|1021469308|ref|XP_016184467.1|	PREDICTED: wall-associated receptor kinase-like 14 isoform X2 [Arachis ipaensis]
CP_TR18311|c0_g1_i1_len=634	AT1G12310.1	3.33154	gi|351723781|ref|NP_001236523.1|	uncharacterized protein LOC100500081 [Glycine max]
CP_TR32544|c0_g3_i6_len=1391	AT4G21380.1	3.32632	gi|955325864|ref|XP_014632224.1|	PREDICTED: G-type lectin S-receptor-like serine/threonine-protein kinase At4g27290 [Glycine max]
CP_TR32659|c2_g1_i3_len=1846	AT3G51550.1	3.32616	gi|359806132|ref|NP_001241448.1|	receptor-like protein kinase FERONIA-like precursor [Glycine max]
CC_TR59051|c0_g1_i1_len=305	AT2G26190.1	3.30442	-	signalling.calcium
CP_TR15434|c0_g1_i1_len=551	AT5G01020.1	3.28712	gi|593338824|ref|XP_007140016.1|	hypothetical protein PHAVU_008G077200g [Phaseolus vulgaris]
CP_TR2871|c0_g1_i1_len=1453	AT5G02010.1	3.27598	gi|356569332|ref|XP_003552856.1|	PREDICTED: rop guanine nucleotide exchange factor 5-like isoform X1 [Glycine max]
CP_TR3591|c0_g1_i1_len=1706	AT4G05200.1	3.2737	gi|951024087|ref|XP_014513324.1|	PREDICTED: cysteine-rich receptor-like protein kinase 10 [Vigna radiata var. radiata]
CC_TR8074|c0_g1_i1_len=464	AT3G15570.1	3.26053	gi|356526175|ref|XP_003531695.1|	PREDICTED: coleoptile phototropism protein 1 [Glycine max]
CP_TR28605|c0_g2_i1_len=871	AT5G13160.1	3.25721	gi|571570632|ref|XP_006606603.1|	PREDICTED: serine/threonine-protein kinase PBS1-like isoform X1 [Glycine max]
CP_TR32258|c0_g3_i1_len=1082	AT5G58300.2	3.25709	gi|955317539|ref|XP_014630394.1|	PREDICTED: probable inactive receptor kinase At5g58300 [Glycine max]
CC_TR40880|c0_g1_i1_len=626	AT2G41820.1	3.25695	-	signalling.receptor kinases.leucine rich repeat X
CP_TR32320|c0_g1_i19_len=2372	AT2G26730.1	3.25377	gi|951010940|ref|XP_014509672.1|	PREDICTED: probable inactive receptor kinase At2g26730 [Vigna radiata var. radiata]
CC_TR56616|c0_g1_i1_len=411	AT1G07570.1	3.25116	gi|593800740|ref|XP_007163407.1|	hypothetical protein PHAVU_001G232300g [Phaseolus vulgaris]
CP_TR13628|c1_g1_i1_len=997	AT1G07160.1	3.23546	gi|356500878|ref|XP_003519257.1|	PREDICTED: probable protein phosphatase 2C 25 [Glycine max]
CP_TR31510|c0_g1_i2_len=1910	AT5G39420.1	3.23431	gi|356523580|ref|XP_003530415.1|	PREDICTED: probable serine/threonine-protein kinase At1g54610 isoform X2 [Glycine max]
CP_TR32694|c0_g1_i4_len=3542	AT4G03230.1	3.23058	gi|571494361|ref|XP_006592827.1|	PREDICTED: G-type lectin S-receptor-like serine/threonine-protein kinase At4g03230 [Glycine max]
CP_TR26546|c0_g1_i1_len=3231	AT4G29990.1	3.22368	gi|955360501|ref|XP_014621605.1|	PREDICTED: putative leucine-rich repeat receptor-like protein kinase At2g19210 isoform X2 [Glycine max]
CP_TR32169|c2_g1_i2_len=1139	AT1G66910.1	3.21588	gi|950945607|ref|XP_014494297.1|	PREDICTED: probable receptor-like protein kinase At1g67000 isoform X1 [Vigna radiata var. radiata]
CP_TR32300|c1_g1_i5_len=3301	AT2G26330.1	3.20529	gi|356507090|ref|XP_003522304.1|	PREDICTED: LRR receptor-like serine/threonine-protein kinase ERECTA isoform X2 [Glycine max]
CC_TR12274|c0_g1_i1_len=559	AT2G02800.2	3.17602	gi|356574647|ref|XP_003555457.1|	PREDICTED: protein kinase 2A, chloroplastic-like [Glycine max]
CP_TR30129|c1_g1_i3_len=883	AT5G16000.1	3.17426	gi|356526591|ref|XP_003531900.1|	PREDICTED: protein NSP-INTERACTING KINASE 1-like [Glycine max]
CP_TR45956|c0_g1_i1_len=328	AT5G64330.1	3.1721	gi|593792184|ref|XP_007159131.1|	hypothetical protein PHAVU_002G211400g [Phaseolus vulgaris]
CP_TR2871|c0_g1_i2_len=1086	AT5G05940.1	3.14288	gi|571542677|ref|XP_006601972.1|	PREDICTED: rop guanine nucleotide exchange factor 5-like isoform X2 [Glycine max]
CP_TR32527|c3_g4_i1_len=2060	AT3G57530.1	3.13696	gi|950952525|ref|XP_014495956.1|	PREDICTED: calcium-dependent protein kinase 32-like [Vigna radiata var. radiata]
CP_TR46308|c0_g1_i1_len=587	AT5G49480.1	3.13539	gi|951004869|ref|XP_014507981.1|	PREDICTED: calmodulin [Vigna radiata var. radiata]
CP_TR26131|c0_g2_i1_len=1556	AT5G47070.1	3.13228	gi|593787130|ref|XP_007156604.1|	hypothetical protein PHAVU_002G002600g [Phaseolus vulgaris]
CP_TR29142|c0_g1_i5_len=1213	AT1G70740.2	3.12181	gi|356528198|ref|XP_003532692.1|	PREDICTED: putative receptor-like protein kinase At4g00960 isoform X1 [Glycine max]
CP_TR59631|c0_g1_i1_len=788	AT2G31880.1	3.10751	gi|593329114|ref|XP_007137984.1|	hypothetical protein PHAVU_009G171200g [Phaseolus vulgaris]
CP_TR31974|c0_g1_i2_len=671	AT4G08500.1	3.09222	gi|593695953|ref|XP_007148475.1|	hypothetical protein PHAVU_006G211800g [Phaseolus vulgaris]
CP_TR26983|c0_g2_i1_len=1861	AT2G44830.1	3.09112	gi|356504569|ref|XP_003521068.1|	PREDICTED: serine/threonine-protein kinase D6PK [Glycine max]
CP_TR26954|c0_g1_i1_len=3694	AT2G15900.1	3.08414	gi|571467181|ref|XP_006583864.1|	PREDICTED: uncharacterized protein LOC100793613 [Glycine max]
CC_TR61522|c0_g1_i1_len=384	AT3G22942.1	3.08191	-	signalling.G-proteins
CP_TR60220|c0_g1_i1_len=1414	AT5G58300.2	3.06811	gi|356516213|ref|XP_003526790.1|	PREDICTED: probable inactive receptor kinase At5g58300 [Glycine max]
CP_TR24163|c0_g2_i1_len=720	AT1G14000.1	3.0595	gi|356577296|ref|XP_003556763.1|	PREDICTED: serine/threonine-protein kinase STY46 [Glycine max]
CP_TR30342|c0_g1_i3_len=2668	AT2G37050.3	3.04723	gi|571558339|ref|XP_006604550.1|	PREDICTED: probable LRR receptor-like serine/threonine-protein kinase At1g67720 [Glycine max]
CP_TR6657|c0_g2_i1_len=1546	AT3G16490.1	3.03591	gi|950931680|ref|XP_014507489.1|	PREDICTED: protein IQ-DOMAIN 14-like [Vigna radiata var. radiata]
CC_TR37310|c0_g1_i1_len=574	AT2G41820.1	3.028	gi|356504789|ref|XP_003521177.1|	PREDICTED: leucine-rich repeat receptor-like tyrosine-protein kinase PXC3 [Glycine max]
CP_TR25784|c0_g2_i1_len=594	AT4G03415.2	3.02766	gi|1021560164|ref|XP_016171350.1|	PREDICTED: probable protein phosphatase 2C 52 [Arachis ipaensis]
CP_TR26235|c0_g2_i1_len=2947	AT4G08850.1	3.02611	gi|356544279|ref|XP_003540581.1|	PREDICTED: probable LRR receptor-like serine/threonine-protein kinase At4g08850 [Glycine max]
CP_TR6163|c0_g1_i1_len=530	AT5G59700.1	3.01973	gi|571492512|ref|XP_006592254.1|	PREDICTED: receptor-like protein kinase HERK 1 [Glycine max]
CP_TR30202|c0_g5_i1_len=1207	AT5G25930.1	3.0195	gi|356497583|ref|XP_003517639.1|	PREDICTED: receptor-like protein kinase HSL1 [Glycine max]
CP_TR28934|c0_g1_i2_len=2934	AT2G29110.1	3.01665	gi|571467472|ref|XP_003528563.2|	PREDICTED: glutamate receptor 2.8-like [Glycine max]
CP_TR31723|c1_g2_i4_len=553	AT1G17720.2	3.00275	gi|571451131|ref|XP_006578643.1|	PREDICTED: serine/threonine protein phosphatase 2A 55 kDa regulatory subunit B beta isoform-like isoform X1 [Glycine max]
CP_TR32575|c0_g2_i1_len=839	AT4G35230.1	2.99599	gi|950992718|ref|XP_014504751.1|	PREDICTED: probable serine/threonine-protein kinase At4g35230 isoform X1 [Vigna radiata var. radiata]
CP_TR19799|c0_g1_i1_len=2439	AT1G77720.1	2.99213	gi|593327886|ref|XP_007137370.1|	hypothetical protein PHAVU_009G121600g [Phaseolus vulgaris]
CC_TR38424|c0_g1_i1_len=767	AT4G04720.1	2.98399	gi|593781805|ref|XP_007153943.1|	hypothetical protein PHAVU_003G078400g [Phaseolus vulgaris]
CP_TR21845|c0_g2_i1_len=1374	AT1G25390.1	2.98058	gi|571555191|ref|XP_006604084.1|	PREDICTED: probable serine/threonine-protein kinase At1g18390 isoform X1 [Glycine max]
CP_TR30562|c0_g1_i10_len=1300	AT3G04910.1	2.97476	gi|955386441|ref|XP_014626796.1|	PREDICTED: with no lysine kinase 9 isoform X1 [Glycine max]
CP_TR18294|c0_g1_i1_len=1571	AT2G25620.1	2.96323	gi|356507760|ref|XP_003522632.1|	PREDICTED: probable protein phosphatase 2C 22 isoform X2 [Glycine max]
CP_TR32169|c1_g1_i1_len=845	AT5G38280.1	2.96043	gi|1012195099|ref|XP_015971626.1|	PREDICTED: probable receptor-like protein kinase At5g39020 isoform X2 [Arachis duranensis]
CP_TR3591|c0_g1_i3_len=2350	AT4G23180.1	2.95934	gi|955392052|ref|XP_003556014.2|	PREDICTED: uncharacterized protein LOC100787420 [Glycine max]
CP_TR32169|c2_g2_i2_len=2270	AT5G38260.1	2.9557	gi|351725961|ref|NP_001238646.1|	stress-induced receptor-like kinase precursor [Glycine max]
CP_TR26913|c0_g4_i1_len=1154	AT5G23720.2	2.94128	gi|951059193|ref|XP_014522348.1|	PREDICTED: dual specificity protein phosphatase PHS1-like [Vigna radiata var. radiata]
CP_TR2993|c0_g1_i1_len=2540	AT5G65700.2	2.93769	gi|351727889|ref|NP_001237688.1|	receptor-like protein kinase precursor [Glycine max]
CP_TR26992|c0_g2_i1_len=689	AT2G26980.1	2.93131	gi|951070272|ref|XP_014490645.1|	PREDICTED: CBL-interacting serine/threonine-protein kinase 3-like isoform X2 [Vigna radiata var. radiata]
CP_TR55208|c0_g1_i1_len=693	AT5G61790.1	2.92704	gi|356508884|ref|XP_003523183.1|	PREDICTED: calnexin homolog [Glycine max]
CC_TR18324|c0_g2_i1_len=312	AT1G28440.1	2.92609	-	signalling.receptor kinases.leucine rich repeat XI
CP_TR32343|c0_g3_i2_len=880	AT2G28930.3	2.91901	gi|571541272|ref|XP_006601720.1|	PREDICTED: protein kinase isoform X1 [Glycine max]
CP_TR56190|c0_g1_i3_len=4344	AT5G43310.3	2.90936	gi|593690600|ref|XP_007145901.1|	hypothetical protein PHAVU_007G277200g [Phaseolus vulgaris]
CC_TR26949|c1_g1_i1_len=354	AT2G37050.1	2.90637	-	signalling.receptor kinases.leucine rich repeat I
CP_TR13890|c0_g2_i1_len=703	AT5G03530.1	2.90519	gi|593799514|ref|XP_007162795.1|	hypothetical protein PHAVU_001G181300g [Phaseolus vulgaris]
CP_TR32423|c0_g7_i12_len=1600	AT2G26730.1	2.89915	gi|593783797|ref|XP_007154939.1|	hypothetical protein PHAVU_003G159700g [Phaseolus vulgaris]
CP_TR15318|c0_g1_i1_len=1468	AT1G67520.1	2.89285	gi|593261848|ref|XP_007133103.1|	hypothetical protein PHAVU_011G151900g [Phaseolus vulgaris]
CP_TR59128|c0_g1_i1_len=874	AT4G18640.1	2.87989	gi|593792828|ref|XP_007159453.1|	hypothetical protein PHAVU_002G238900g [Phaseolus vulgaris]
CP_TR7206|c0_g2_i1_len=1942	AT5G65530.1	2.87216	gi|356496981|ref|XP_003517343.1|	PREDICTED: receptor-like cytosolic serine/threonine-protein kinase RBK1 [Glycine max]
CP_TR30984|c0_g1_i5_len=2670	AT5G12080.3	2.86978	gi|950976221|ref|XP_014501246.1|	PREDICTED: mechanosensitive ion channel protein 10 [Vigna radiata var. radiata]
CP_TR26979|c0_g1_i1_len=906	AT2G02780.1	2.83696	gi|571434085|ref|XP_006573097.1|	PREDICTED: probable LRR receptor-like serine/threonine-protein kinase At1g14390 [Glycine max]
CP_TR29790|c0_g1_i1_len=2549	AT1G51940.1	2.81369	gi|571472312|ref|XP_006585568.1|	PREDICTED: lysM domain receptor-like kinase 3 [Glycine max]
CP_TR7145|c0_g1_i1_len=504	AT2G41560.1	2.81356	gi|356504762|ref|XP_003521164.1|	PREDICTED: putative calcium-transporting ATPase 11, plasma membrane-type [Glycine max]
CP_TR26076|c0_g1_i1_len=1929	AT2G23450.1	2.81292	gi|951046965|ref|XP_014519324.1|	PREDICTED: wall-associated receptor kinase-like 14 [Vigna radiata var. radiata]
CP_TR37567|c0_g1_i1_len=1340	AT5G19980.1	2.80842	gi|593783805|ref|XP_007154943.1|	hypothetical protein PHAVU_003G160100g [Phaseolus vulgaris]
CP_TR29022|c0_g1_i1_len=1767	AT4G24400.1	2.80742	gi|593488869|ref|XP_007141302.1|	hypothetical protein PHAVU_008G184400g [Phaseolus vulgaris]
CP_TR29623|c0_g1_i8_len=2711	AT2G45910.1	2.80224	gi|571567793|ref|XP_006606129.1|	PREDICTED: U-box domain-containing protein 32-like isoform X1 [Glycine max]
CC_TR41134|c0_g1_i1_len=1061	AT5G48150.2	2.80007	gi|571442484|ref|XP_006575744.1|	PREDICTED: scarecrow-like transcription factor PAT1 [Glycine max]
CP_TR27728|c0_g1_i1_len=1051	AT5G38260.1	2.79539	gi|955362077|ref|XP_006596793.2|	PREDICTED: probable receptor-like protein kinase At1g67000 [Glycine max]
CP_TR31810|c0_g1_i9_len=1165	AT5G64330.2	2.78955	gi|590688182|ref|XP_007042875.1|	Phototropic-responsive NPH3 family protein isoform 2 [Theobroma cacao]
CP_TR31219|c0_g1_i3_len=2880	AT2G45910.1	2.78903	gi|571488611|ref|XP_006590986.1|	PREDICTED: U-box domain-containing protein 33-like [Glycine max]
CP_TR31279|c1_g2_i3_len=1478	AT1G11330.1	2.77799	gi|950955883|ref|XP_014496730.1|	PREDICTED: G-type lectin S-receptor-like serine/threonine-protein kinase At1g11300 [Vigna radiata var. radiata]
CP_TR60457|c1_g1_i1_len=1419	AT5G38560.1	2.77601	gi|356523696|ref|XP_003530471.1|	PREDICTED: proline-rich receptor-like protein kinase PERK8 [Glycine max]
CP_TR60639|c0_g1_i1_len=2039	AT3G55950.1	2.76711	gi|356569298|ref|XP_003552840.1|	PREDICTED: putative serine/threonine-protein kinase-like protein CCR3 [Glycine max]
CP_TR32544|c0_g3_i4_len=1889	AT4G27290.1	2.75777	gi|571493367|ref|XP_006592524.1|	PREDICTED: receptor-like serine/threonine-protein kinase SD1-8 [Glycine max]
CP_TR29109|c0_g1_i1_len=550	AT3G13860.1	2.75572	gi|593266742|ref|XP_007135549.1|	hypothetical protein PHAVU_010G138700g [Phaseolus vulgaris]
CP_TR25784|c0_g1_i1_len=1844	AT4G03415.2	2.74972	gi|356549938|ref|XP_003543347.1|	PREDICTED: probable protein phosphatase 2C 52 [Glycine max]
CP_TR14724|c0_g1_i1_len=375	AT5G43260.1	2.74538	gi|351727739|ref|NP_001237427.1|	uncharacterized protein LOC100500654 precursor [Glycine max]
CP_TR16761|c0_g1_i1_len=2062	AT4G38430.1	2.73877	gi|356544030|ref|XP_003540459.1|	PREDICTED: rop guanine nucleotide exchange factor 1-like isoform X2 [Glycine max]
CP_TR26994|c0_g1_i1_len=3410	AT4G25540.1	2.73545	gi|571567656|ref|XP_006606104.1|	PREDICTED: DNA mismatch repair protein MSH3 isoform X1 [Glycine max]
CC_TR6048|c0_g1_i1_len=1380	AT3G63380.1	2.73073	gi|955314046|ref|XP_003521262.2|	PREDICTED: calcium-transporting ATPase 12, plasma membrane-type-like, partial [Glycine max]
CP_TR28788|c0_g2_i1_len=2300	AT1G48480.1	2.7272	gi|593490104|ref|XP_007141918.1|	hypothetical protein PHAVU_008G236900g [Phaseolus vulgaris]
CP_TR38375|c0_g1_i1_len=815	AT3G09830.2	2.72477	gi|571558520|ref|XP_006604577.1|	PREDICTED: probable receptor-like protein kinase At5g47070 isoform X1 [Glycine max]
CP_TR21914|c0_g2_i1_len=2256	AT1G32640.1	2.71491	gi|951011820|ref|XP_014509886.1|	PREDICTED: transcription factor MYC2-like [Vigna radiata var. radiata]
CP_TR50320|c0_g1_i1_len=535	AT3G51480.1	2.71077	gi|571478416|ref|XP_006587552.1|	PREDICTED: glutamate receptor 3.6-like isoform X2 [Glycine max]
CP_TR32300|c1_g1_i4_len=1392	AT2G26330.1	2.70811	gi|571449292|ref|XP_006578096.1|	PREDICTED: LRR receptor-like serine/threonine-protein kinase ERECTA isoform X1 [Glycine max]
CP_TR3636|c0_g2_i1_len=2319	AT4G23180.1	2.70581	gi|351721533|ref|NP_001238492.1|	cysteine-rich protein precursor [Glycine max]
CP_TR33269|c0_g1_i1_len=597	AT1G67900.3	2.69402	gi|593781485|ref|XP_007153783.1|	hypothetical protein PHAVU_003G064600g [Phaseolus vulgaris]
CP_TR28047|c0_g1_i1_len=1293	AT3G57830.1	2.68635	gi|593798480|ref|XP_007162278.1|	hypothetical protein PHAVU_001G138500g [Phaseolus vulgaris]
CP_TR29120|c0_g2_i2_len=1013	AT5G09890.1	2.68207	gi|955379955|ref|XP_014625373.1|	PREDICTED: serine/threonine-protein kinase tricorner [Glycine max]
CP_TR766|c0_g1_i1_len=3474	AT3G51550.1	2.6806	gi|351726958|ref|NP_001237656.1|	FERONIA receptor-like kinase precursor [Glycine max]
CP_TR25255|c0_g1_i1_len=2081	AT1G12460.1	2.67916	gi|356540486|ref|XP_003538720.1|	PREDICTED: probable LRR receptor-like serine/threonine-protein kinase At1g12460 [Glycine max]
CP_TR22848|c0_g1_i3_len=2012	AT1G01540.2	2.67878	gi|593265894|ref|XP_007135125.1|	hypothetical protein PHAVU_010G103100g [Phaseolus vulgaris]
CP_TR3430|c0_g2_i1_len=968	AT1G77720.1	2.67555	gi|955317963|ref|XP_014630480.1|	PREDICTED: LOW QUALITY PROTEIN: serine/threonine-protein kinase DCLK1-like [Glycine max]
CP_TR29257|c0_g1_i3_len=670	AT5G18610.2	2.67158	gi|951026388|ref|XP_014513905.1|	PREDICTED: serine/threonine-protein kinase PBS1-like [Vigna radiata var. radiata]
CP_TR14989|c0_g1_i1_len=1551	AT2G23450.1	2.67019	gi|356518062|ref|XP_003527703.1|	PREDICTED: wall-associated receptor kinase-like 14 [Glycine max]
CP_TR2821|c0_g2_i3_len=1512	AT3G15920.1	2.66486	gi|356547442|ref|XP_003542121.1|	PREDICTED: myosin-11-like [Glycine max]
CP_TR32363|c0_g1_i9_len=1919	AT1G27600.2	2.66255	gi|955314544|ref|XP_014629844.1|	PREDICTED: uncharacterized protein LOC100808765 isoform X1 [Glycine max]
CP_TR9761|c0_g1_i1_len=785	AT1G03590.1	2.65944	gi|955326197|ref|XP_014632298.1|	PREDICTED: probable protein phosphatase 2C 52 [Glycine max]
CP_TR32595|c0_g2_i3_len=2286	AT1G53430.1	2.65555	gi|951062556|ref|XP_014523070.1|	PREDICTED: probable LRR receptor-like serine/threonine-protein kinase At1g53430 [Vigna radiata var. radiata]
CP_TR30072|c0_g1_i1_len=2699	AT1G15530.1	2.65029	gi|356562682|ref|XP_003549598.1|	PREDICTED: L-type lectin-domain containing receptor kinase S.1-like [Glycine max]
CP_TR21243|c0_g1_i1_len=3218	AT1G67310.1	2.64754	gi|356538079|ref|XP_003537532.1|	PREDICTED: calmodulin-binding transcription activator 4-like isoform X1 [Glycine max]
CC_TR54407|c0_g1_i1_len=613	AT1G14370.1	2.64683	gi|356549815|ref|XP_003543286.1|	PREDICTED: protein kinase 2A, chloroplastic-like [Glycine max]
CC_TR10437|c0_g1_i1_len=398	AT5G05160.1	2.64451	gi|950977751|ref|XP_014501551.1|	PREDICTED: probable inactive receptor kinase At5g58300 [Vigna radiata var. radiata]
CP_TR27820|c0_g1_i2_len=717	AT1G63570.1	2.64225	gi|502100240|ref|XP_004491668.1|	PREDICTED: putative cysteine-rich receptor-like protein kinase 23 [Cicer arietinum]
CP_TR6694|c0_g1_i1_len=755	AT3G20410.1	2.64074	gi|955364438|ref|XP_014622595.1|	PREDICTED: calcium-dependent protein kinase 33-like [Glycine max]
CP_TR29974|c0_g2_i1_len=872	AT3G21630.1	2.63715	gi|593690915|ref|XP_007146027.1|	hypothetical protein PHAVU_006G006700g [Phaseolus vulgaris]
CP_TR2403|c0_g1_i2_len=1025	AT2G28970.1	2.6168	gi|593700283|ref|XP_007150580.1|	hypothetical protein PHAVU_005G1645001g, partial [Phaseolus vulgaris]
CC_TR25557|c1_g1_i1_len=568	AT5G38560.1	2.61602	gi|955302504|ref|XP_003516269.2|	PREDICTED: proline-rich receptor-like protein kinase PERK10, partial [Glycine max]
CP_TR59971|c0_g1_i1_len=1982	AT5G55220.1	2.61199	gi|356552817|ref|XP_003544759.1|	PREDICTED: trigger factor-like protein TIG, Chloroplastic [Glycine max]
CP_TR4028|c0_g1_i1_len=1951	AT5G25110.1	2.60972	gi|356557507|ref|XP_003547057.1|	PREDICTED: CBL-interacting serine/threonine-protein kinase 5-like [Glycine max]
CC_TR43097|c0_g1_i1_len=359	AT1G09160.1	2.60782	gi|593800610|ref|XP_007163342.1|	hypothetical protein PHAVU_001G226800g [Phaseolus vulgaris]
CP_TR4094|c0_g1_i1_len=444	AT3G08510.3	2.59623	gi|351720874|ref|NP_001236167.1|	phosphatidylinositol-specific phospholipase C [Glycine max]
CP_TR20482|c0_g1_i2_len=1677	AT4G03390.1	2.59414	gi|593223832|ref|XP_007132645.1|	hypothetical protein PHAVU_011G112700g [Phaseolus vulgaris]
CP_TR15253|c0_g1_i1_len=2794	AT2G20300.1	2.59143	gi|950952984|ref|XP_014496064.1|	PREDICTED: receptor-like serine/threonine-protein kinase ALE2 isoform X2 [Vigna radiata var. radiata]
CP_TR30318|c0_g2_i3_len=818	AT1G16900.1	2.58985	gi|593697838|ref|XP_007149392.1|	hypothetical protein PHAVU_005G0665001g, partial [Phaseolus vulgaris]
CP_TR49432|c0_g1_i1_len=1092	AT2G30520.3	2.58794	gi|356500956|ref|XP_003519296.1|	PREDICTED: root phototropism protein 2 [Glycine max]
CC_TR38903|c0_g1_i1_len=370	AT1G28440.1	2.58781	-	signalling.receptor kinases.leucine rich repeat XI
CP_TR20641|c0_g1_i1_len=3265	AT1G29750.2	2.58688	gi|955318752|ref|XP_014630769.1|	PREDICTED: ATP-binding/protein serine/threonine kinase isoform X1 [Glycine max]
CP_TR21486|c0_g1_i2_len=774	AT1G35670.1	2.57481	gi|571484118|ref|XP_006589459.1|	PREDICTED: calcium-dependent protein kinase 4-like [Glycine max]
CP_TR48233|c0_g1_i1_len=1359	AT4G38200.1	2.57274	gi|356501773|ref|XP_003519698.1|	PREDICTED: brefeldin A-inhibited guanine nucleotide-exchange protein 1-like [Glycine max]
CP_TR32267|c0_g1_i12_len=987	AT5G59010.1	2.56327	gi|593163095|ref|XP_007132022.1|	hypothetical protein PHAVU_011G060100g [Phaseolus vulgaris]
CP_TR40942|c0_g1_i1_len=371	AT1G06390.2	2.54726	gi|593241088|ref|XP_007132829.1|	hypothetical protein PHAVU_011G128000g [Phaseolus vulgaris]
CC_TR10621|c0_g1_i1_len=1170	AT4G08850.1	2.54229	gi|955374912|ref|XP_014624133.1|	PREDICTED: probable LRR receptor-like serine/threonine-protein kinase At4g08850 isoform X3 [Glycine max]
CP_TR26992|c0_g1_i6_len=650	AT2G26980.3	2.54181	gi|593691261|ref|XP_007146200.1|	hypothetical protein PHAVU_006G020900g [Phaseolus vulgaris]
CP_TR23817|c0_g1_i1_len=1281	AT1G01110.1	2.53994	gi|593266262|ref|XP_007135309.1|	hypothetical protein PHAVU_010G118500g [Phaseolus vulgaris]
CC_TR41227|c0_g1_i1_len=462	AT2G37050.2	2.53908	-	signalling.receptor kinases.leucine rich repeat I
CP_TR50259|c0_g1_i1_len=1588	AT5G61480.1	2.53905	gi|356542427|ref|XP_003539668.1|	PREDICTED: leucine-rich repeat receptor-like protein kinase TDR [Glycine max]
CP_TR31653|c0_g1_i2_len=2288	AT4G21410.1	2.53641	gi|951024019|ref|XP_014513309.1|	PREDICTED: putative receptor-like protein kinase At4g00960 [Vigna radiata var. radiata]
CP_TR28800|c0_g2_i3_len=3374	AT2G45910.1	2.53429	gi|356568394|ref|XP_003552396.1|	PREDICTED: U-box domain-containing protein 33-like isoform X1 [Glycine max]
CP_TR29761|c0_g1_i2_len=2589	AT4G32300.1	2.53368	gi|571538454|ref|XP_003549282.2|	PREDICTED: G-type lectin S-receptor-like serine/threonine-protein kinase SD2-5 [Glycine max]
CP_TR63816|c0_g1_i1_len=309	AT1G53570.4	2.52795	gi|828315740|ref|XP_012571967.1|	PREDICTED: mitogen-activated protein kinase kinase kinase YODA [Cicer arietinum]
CP_TR29863|c0_g1_i1_len=2853	AT1G14390.1	2.52321	gi|593781575|ref|XP_007153828.1|	hypothetical protein PHAVU_003G068400g [Phaseolus vulgaris]
CP_TR31810|c0_g3_i1_len=1275	AT5G64330.2	2.52215	gi|955334543|ref|XP_014634213.1|	PREDICTED: root phototropism protein 3-like [Glycine max]
CP_TR32743|c3_g1_i1_len=1348	AT4G23160.1	2.52201	gi|1026075268|ref|XP_016582035.1|	PREDICTED: uncharacterized mitochondrial protein AtMg00810-like [Capsicum annuum]
CP_TR26121|c0_g1_i1_len=1043	AT4G19640.1	2.52129	gi|955365952|ref|XP_003546384.3|	PREDICTED: ras-related protein RABF2b-like isoform X1 [Glycine max]
CC_TR11261|c0_g1_i1_len=534	AT4G27280.1	2.51964	gi|951067382|ref|XP_014524203.1|	PREDICTED: calcium-binding protein PBP1-like [Vigna radiata var. radiata]
CP_TR24262|c0_g1_i1_len=1141	AT1G48040.1	2.51778	gi|959092781|ref|NP_001304629.1|	probable protein phosphatase 2C 13 [Glycine max]
CP_TR28679|c0_g2_i3_len=1309	AT1G03590.1	2.51679	gi|356549938|ref|XP_003543347.1|	PREDICTED: probable protein phosphatase 2C 52 [Glycine max]
CP_TR39123|c0_g1_i1_len=2046	AT5G61480.1	2.51524	gi|356542427|ref|XP_003539668.1|	PREDICTED: leucine-rich repeat receptor-like protein kinase TDR [Glycine max]
CP_TR33680|c0_g1_i1_len=1167	AT5G10450.1	2.51348	gi|593328428|ref|XP_007137641.1|	hypothetical protein PHAVU_009G143400g [Phaseolus vulgaris]
CP_TR32654|c0_g3_i7_len=1144	AT1G08420.2	2.51325	gi|955355098|ref|XP_014620498.1|	PREDICTED: serine/threonine-protein phosphatase BSL3-like isoform X1 [Glycine max]
CC_TR55228|c0_g1_i1_len=350	AT3G46290.1	2.51102	gi|571492512|ref|XP_006592254.1|	PREDICTED: receptor-like protein kinase HERK 1 [Glycine max]
CP_TR21383|c0_g1_i2_len=2463	AT1G18390.2	2.50321	gi|571465644|ref|XP_006583428.1|	PREDICTED: probable serine/threonine-protein kinase At1g18390 isoform X2 [Glycine max]
CP_TR23716|c0_g1_i3_len=1525	AT3G02130.1	2.50167	gi|571472974|ref|XP_003530440.2|	PREDICTED: LRR receptor-like serine/threonine-protein kinase RPK2 [Glycine max]
CP_TR30587|c0_g3_i1_len=2664	AT1G53730.1	2.4963	gi|571464868|ref|XP_006583189.1|	PREDICTED: protein STRUBBELIG-RECEPTOR FAMILY 6-like [Glycine max]
CP_TR31755|c1_g2_i2_len=1028	AT5G27540.2	2.49604	gi|951020436|ref|XP_014512390.1|	PREDICTED: mitochondrial Rho GTPase 2-like [Vigna radiata var. radiata]
CP_TR5427|c0_g1_i1_len=639	AT1G75820.1	2.49272	gi|950943681|ref|XP_014493859.1|	PREDICTED: receptor protein kinase CLAVATA1 [Vigna radiata var. radiata]
CC_TR446|c0_g2_i1_len=662	AT2G26190.1	2.49202	gi|571476617|ref|XP_006587019.1|	PREDICTED: IQ domain-containing protein IQM1-like [Glycine max]
CP_TR30301|c0_g1_i2_len=1720	AT4G21410.1	2.48022	gi|356575759|ref|XP_003556004.1|	PREDICTED: putative receptor-like protein kinase At4g00960 [Glycine max]
CP_TR26986|c0_g1_i1_len=2403	AT2G23770.1	2.47507	gi|356499893|ref|XP_003518770.1|	PREDICTED: lysM domain receptor-like kinase 4 [Glycine max]
CP_TR24249|c0_g1_i1_len=1721	AT2G02800.2	2.4672	gi|571434095|ref|XP_003517946.2|	PREDICTED: protein kinase 2B, chloroplastic-like [Glycine max]
CP_TR30984|c0_g1_i3_len=1683	AT5G12080.3	2.46341	gi|955315264|ref|XP_014629968.1|	PREDICTED: mechanosensitive ion channel protein 10-like [Glycine max]
CP_TR7701|c0_g1_i1_len=1348	AT5G16760.1	2.45398	gi|351721472|ref|NP_001237466.1|	inositol phosphate kinase [Glycine max]
CP_TR26226|c0_g2_i2_len=705	AT1G53430.2	2.44997	-	signalling.receptor kinases.leucine rich repeat VIII-2
CP_TR56535|c0_g1_i1_len=3315	AT3G56370.1	2.44734	gi|571451776|ref|XP_003522510.2|	PREDICTED: probable LRR receptor-like serine/threonine-protein kinase IRK [Glycine max]
CP_TR31653|c0_g1_i6_len=2453	AT4G21410.1	2.44682	gi|955347318|ref|XP_014618872.1|	PREDICTED: putative receptor-like protein kinase At4g00960 [Glycine max]
CP_TR18671|c0_g2_i1_len=1584	AT3G12620.2	2.4397	gi|356536540|ref|XP_003536795.1|	PREDICTED: probable protein phosphatase 2C 38 [Glycine max]
CP_TR30572|c0_g2_i1_len=833	AT1G34210.1	2.43916	gi|951024547|ref|XP_014513440.1|	PREDICTED: somatic embryogenesis receptor kinase 2 [Vigna radiata var. radiata]
CP_TR29825|c0_g2_i1_len=1384	AT4G28880.1	2.43618	gi|955378394|ref|XP_003551151.2|	PREDICTED: casein kinase I-like isoform X2 [Glycine max]
CP_TR30716|c0_g2_i1_len=2650	AT1G53730.1	2.43522	gi|571560892|ref|XP_006604928.1|	PREDICTED: protein STRUBBELIG-RECEPTOR FAMILY 6 [Glycine max]
CP_TR26983|c0_g1_i1_len=1971	AT2G44830.1	2.43434	gi|356529977|ref|XP_003533562.1|	PREDICTED: serine/threonine-protein kinase D6PK-like [Glycine max]
CC_TR11866|c0_g1_i1_len=1329	AT3G22380.1	2.43069	gi|356536773|ref|XP_003536909.1|	PREDICTED: protein TIME FOR COFFEE-like isoform X2 [Glycine max]
CP_TR29770|c0_g3_i1_len=948	AT1G34300.1	2.43044	gi|356524513|ref|XP_003530873.1|	PREDICTED: putative receptor protein kinase ZmPK1 [Glycine max]
CP_TR32588|c0_g1_i2_len=2455	AT3G51550.1	2.42871	gi|593701877|ref|XP_007151348.1|	hypothetical protein PHAVU_004G038800g [Phaseolus vulgaris]
CP_TR56172|c0_g3_i5_len=529	AT5G11850.1	2.42685	-	signalling.MAP kinases
CP_TR11925|c0_g1_i1_len=858	AT4G26100.1	2.42613	gi|571514138|ref|XP_006597037.1|	PREDICTED: uncharacterized protein LOC100795570 isoform X1 [Glycine max]
CP_TR27810|c0_g3_i1_len=874	AT5G59700.1	2.42522	gi|593176156|ref|XP_007132136.1|	hypothetical protein PHAVU_011G069600g [Phaseolus vulgaris]
CP_TR27265|c0_g1_i5_len=856	AT3G24550.1	2.42397	gi|356521887|ref|XP_003529582.1|	PREDICTED: proline-rich receptor-like protein kinase PERK15 [Glycine max]
CP_TR15931|c0_g1_i1_len=717	AT5G10480.1	2.41322	gi|1021515226|ref|XP_016201057.1|	PREDICTED: very-long-chain (3R)-3-hydroxyacyl-CoA dehydratase PASTICCINO 2A [Arachis ipaensis]
CP_TR31623|c0_g3_i1_len=885	AT5G01920.1	2.40485	gi|593264778|ref|XP_007134567.1|	hypothetical protein PHAVU_010G058100g, partial [Phaseolus vulgaris]
CP_TR32069|c0_g1_i1_len=2847	AT1G34300.1	2.40374	gi|356502317|ref|XP_003519966.1|	PREDICTED: G-type lectin S-receptor-like serine/threonine-protein kinase At1g34300 [Glycine max]
CP_TR14342|c0_g1_i1_len=1450	AT2G31880.1	2.40247	gi|356508750|ref|XP_003523117.1|	PREDICTED: leucine-rich repeat receptor-like serine/threonine/tyrosine-protein kinase SOBIR1 [Glycine max]
CP_TR31700|c0_g3_i2_len=377	AT4G32660.1	2.40005	gi|356515564|ref|XP_003526469.1|	PREDICTED: serine/threonine-protein kinase AFC3 [Glycine max]
CP_TR26132|c0_g1_i1_len=3008	AT1G79620.1	2.39866	gi|356559110|ref|XP_003547844.1|	PREDICTED: probable leucine-rich repeat receptor-like protein kinase At5g49770 [Glycine max]
CP_TR11925|c0_g2_i1_len=943	AT4G26100.1	2.39851	gi|1012000738|ref|XP_015973624.1|	PREDICTED: casein kinase I isoform delta-like [Arachis duranensis]
CP_TR8751|c0_g1_i1_len=955	AT2G29100.1	2.39417	gi|955358875|ref|XP_014621281.1|	PREDICTED: glutamate receptor 2.7-like isoform X5 [Glycine max]
CP_TR4138|c0_g1_i1_len=675	AT2G18750.3	2.38892	gi|1009109077|ref|XP_015888120.1|	PREDICTED: calmodulin-binding protein 60 B-like [Ziziphus jujuba]
CP_TR28254|c0_g1_i5_len=2324	AT2G45910.1	2.38853	gi|955330182|ref|XP_014633300.1|	PREDICTED: U-box domain-containing protein 33-like isoform X3 [Glycine max]
CP_TR10403|c0_g2_i1_len=3809	AT5G56040.2	2.38369	gi|951070208|ref|XP_014490612.1|	PREDICTED: probable LRR receptor-like serine/threonine-protein kinase At4g26540 [Vigna radiata var. radiata]
CC_TR20406|c0_g3_i1_len=1263	AT3G45640.1	2.37584	gi|356542571|ref|XP_003539740.1|	PREDICTED: mitogen-activated protein kinase 3 [Glycine max]
CP_TR29864|c0_g2_i4_len=365	AT2G33990.1	2.37526	gi|955373620|ref|XP_014623851.1|	PREDICTED: protein IQ-DOMAIN 1 [Glycine max]
CP_TR32249|c3_g3_i4_len=3702	AT4G08850.1	2.37411	gi|571548888|ref|XP_006602866.1|	PREDICTED: probable LRR receptor-like serine/threonine-protein kinase At4g08850 [Glycine max]
CP_TR2797|c0_g1_i1_len=2133	AT2G30520.1	2.37317	gi|571511821|ref|XP_003544940.2|	PREDICTED: root phototropism protein 2 [Glycine max]
CP_TR26154|c0_g1_i2_len=2162	AT5G50860.1	2.36526	gi|356516507|ref|XP_003526935.1|	PREDICTED: probable serine/threonine-protein kinase At1g54610 [Glycine max]
CC_TR55791|c0_g1_i1_len=444	AT5G38250.1	2.36411	-	signalling.receptor kinases.wheat LRK10 like
CP_TR3549|c0_g1_i1_len=1768	AT5G65500.1	2.36338	gi|593790648|ref|XP_007158363.1|	hypothetical protein PHAVU_002G146600g [Phaseolus vulgaris]
CP_TR28047|c0_g1_i2_len=918	AT3G57830.1	2.35438	gi|571445578|ref|XP_006576844.1|	PREDICTED: probable inactive leucine-rich repeat receptor-like protein kinase At1g66830 [Glycine max]
CP_TR22269|c0_g1_i1_len=1599	AT4G08960.1	2.35083	gi|950936854|ref|XP_014519609.1|	PREDICTED: serine/threonine-protein phosphatase 2A activator [Vigna radiata var. radiata]
CC_TR38923|c0_g1_i1_len=351	AT5G58300.2	2.3458	gi|502136734|ref|XP_004502810.1|	PREDICTED: probable inactive receptor kinase At5g58300 [Cicer arietinum]
CP_TR139|c0_g1_i1_len=451	AT5G64330.1	2.34488	gi|951037121|ref|XP_014516818.1|	PREDICTED: root phototropism protein 3-like isoform X2 [Vigna radiata var. radiata]
CC_TR21420|c0_g1_i1_len=1708	AT3G45640.1	2.34319	gi|593179265|ref|XP_007132165.1|	hypothetical protein PHAVU_011G071400g [Phaseolus vulgaris]
CP_TR37526|c0_g1_i1_len=928	AT3G08510.3	2.34265	gi|351725699|ref|NP_001235310.1|	phosphoinositide-specific phospholipase C P13 [Glycine max]
CP_TR55236|c0_g1_i1_len=574	AT1G56720.3	2.34103	gi|356505741|ref|XP_003521648.1|	PREDICTED: probable receptor-like protein kinase At5g18500 [Glycine max]
CP_TR25413|c0_g1_i1_len=2578	AT3G56370.1	2.3312	gi|571451776|ref|XP_003522510.2|	PREDICTED: probable LRR receptor-like serine/threonine-protein kinase IRK [Glycine max]
CP_TR30912|c0_g3_i2_len=1032	AT2G17520.1	2.32553	gi|571478412|ref|XP_006587551.1|	PREDICTED: serine/threonine-protein kinase/endoribonuclease IRE1a-like isoform X2 [Glycine max]
CP_TR21284|c0_g4_i1_len=1524	AT4G33920.1	2.32246	gi|951029297|ref|XP_014514647.1|	PREDICTED: probable protein phosphatase 2C 63 [Vigna radiata var. radiata]
CC_TR2279|c0_g1_i2_len=449	AT2G26980.1	2.31895	gi|1021549340|ref|XP_016166068.1|	PREDICTED: CBL-interacting serine/threonine-protein kinase 3-like [Arachis ipaensis]
CP_TR24630|c0_g1_i1_len=610	AT3G43810.1	2.31481	gi|595807593|ref|XP_007202636.1|	hypothetical protein PRUPE_ppa012070mg [Prunus persica]
CP_TR55976|c0_g3_i1_len=2377	AT5G58300.2	2.31423	gi|571441479|ref|XP_006575457.1|	PREDICTED: probable inactive receptor kinase At5g58300 [Glycine max]
CP_TR21428|c0_g1_i1_len=4632	AT3G48190.1	2.31293	gi|955316890|ref|XP_014630271.1|	PREDICTED: serine/threonine-protein kinase ATM isoform X4 [Glycine max]
CP_TR30439|c0_g1_i9_len=870	AT3G14840.2	2.30808	gi|955302780|ref|XP_014630173.1|	PREDICTED: probable leucine-rich repeat receptor-like serine/threonine-protein kinase At3g14840 isoform X3 [Glycine max]
CP_TR16407|c0_g2_i1_len=2136	AT5G60900.1	2.29509	gi|571473871|ref|XP_006586060.1|	PREDICTED: G-type lectin S-receptor-like serine/threonine-protein kinase RLK1 [Glycine max]
CP_TR25735|c0_g1_i3_len=1149	AT4G24400.2	2.29374	gi|356507985|ref|XP_003522743.1|	PREDICTED: CBL-interacting serine/threonine-protein kinase 8-like [Glycine max]
CP_TR22019|c0_g2_i1_len=1693	AT4G09570.1	2.29255	gi|955390954|ref|XP_014627752.1|	PREDICTED: calmodulin-like domain protein kinase isoenzyme beta isoform X1 [Glycine max]
CC_TR10713|c0_g1_i1_len=336	AT2G37050.2	2.29113	-	signalling.receptor kinases.leucine rich repeat I
CC_TR8074|c0_g2_i1_len=1537	AT1G52770.1	2.28374	-	signalling.light
CP_TR32284|c1_g3_i2_len=817	AT1G34300.1	2.2802	gi|351724611|ref|NP_001235272.1|	lectin protein kinase family protein [Glycine max]
CP_TR9993|c0_g2_i1_len=1256	AT1G16670.1	2.27693	gi|951075988|ref|XP_014493122.1|	PREDICTED: putative serine/threonine-protein kinase [Vigna radiata var. radiata]
CP_TR56172|c0_g3_i9_len=354	AT5G11850.1	2.27181	gi|356564057|ref|XP_003550273.1|	PREDICTED: serine/threonine-protein kinase EDR1-like [Glycine max]
CP_TR3856|c0_g1_i1_len=837	AT1G18390.2	2.26912	gi|950933752|ref|XP_014512753.1|	PREDICTED: probable serine/threonine-protein kinase At1g18390 isoform X3 [Vigna radiata var. radiata]
CP_TR30487|c0_g3_i5_len=2596	AT5G66560.1	2.26796	gi|356561275|ref|XP_003548908.1|	PREDICTED: BTB/POZ domain-containing protein At5g66560-like [Glycine max]
CP_TR30912|c0_g3_i5_len=2994	AT5G24360.1	2.25874	gi|571478408|ref|XP_003533406.2|	PREDICTED: serine/threonine-protein kinase/endoribonuclease IRE1a-like isoform X1 [Glycine max]
CC_TR16047|c0_g2_i1_len=2052	AT3G23750.1	2.2572	gi|357462845|ref|XP_003601704.1|	LRR receptor-like kinase [Medicago truncatula]
CP_TR9267|c0_g1_i1_len=2735	AT1G53470.1	2.25049	gi|571485064|ref|XP_006589733.1|	PREDICTED: mechanosensitive ion channel protein 6 [Glycine max]
CC_TR46951|c0_g1_i1_len=337	AT1G26230.2	2.2439	gi|571439874|ref|XP_006574985.1|	PREDICTED: ruBisCO large subunit-binding protein subunit beta, chloroplastic [Glycine max]
CP_TR29616|c0_g1_i6_len=1135	AT5G67130.1	2.22325	gi|593785737|ref|XP_007155909.1|	hypothetical protein PHAVU_003G242300g [Phaseolus vulgaris]
CP_TR27644|c0_g1_i1_len=697	AT3G51830.1	2.22072	gi|593377476|ref|XP_007140268.1|	hypothetical protein PHAVU_008G097800g [Phaseolus vulgaris]
CP_TR29780|c1_g2_i3_len=2704	AT1G28440.1	2.21879	gi|593792664|ref|XP_007159371.1|	hypothetical protein PHAVU_002G232600g, partial [Phaseolus vulgaris]
CP_TR3013|c0_g1_i1_len=1707	AT1G68410.2	2.21617	gi|571566482|ref|XP_006605920.1|	PREDICTED: probable protein phosphatase 2C 15 [Glycine max]
CP_TR30301|c0_g2_i1_len=724	AT4G21410.1	2.215	gi|955347318|ref|XP_014618872.1|	PREDICTED: putative receptor-like protein kinase At4g00960 [Glycine max]
CP_TR10572|c0_g2_i1_len=1662	AT3G08760.1	2.21001	gi|593348387|ref|XP_007140085.1|	hypothetical protein PHAVU_008G083000g [Phaseolus vulgaris]
CP_TR56226|c0_g1_i1_len=2021	AT2G36350.1	2.20721	gi|955352197|ref|XP_014619849.1|	PREDICTED: serine/threonine-protein kinase D6PKL1 [Glycine max]
CP_TR21916|c0_g1_i1_len=802	AT5G59840.1	2.20652	gi|950961993|ref|XP_014497992.1|	PREDICTED: ras-related protein RABE1c-like [Vigna radiata var. radiata]
CP_TR27118|c0_g1_i3_len=478	AT2G33990.1	2.20594	gi|955373620|ref|XP_014623851.1|	PREDICTED: protein IQ-DOMAIN 1 [Glycine max]
CC_TR45509|c0_g1_i1_len=452	AT1G11410.1	2.20548	-	signalling.receptor kinases.S-locus glycoprotein like
CP_TR2084|c0_g3_i1_len=1938	AT5G46570.1	2.20313	gi|356511538|ref|XP_003524482.1|	PREDICTED: probable serine/threonine-protein kinase At4g35230 [Glycine max]
CP_TR30062|c1_g1_i5_len=814	AT5G15730.1	2.2007	gi|356568849|ref|XP_003552620.1|	PREDICTED: probable leucine-rich repeat receptor-like serine/threonine-protein kinase At5g15730 [Glycine max]
CP_TR32301|c0_g1_i1_len=3233	AT3G13690.1	2.19728	gi|571464315|ref|XP_006583023.1|	PREDICTED: inactive protein kinase SELMODRAFT_444075-like [Glycine max]
CC_TR25360|c0_g1_i2_len=607	AT3G14840.2	2.19703	gi|731432665|ref|XP_010644358.1|	PREDICTED: probable LRR receptor-like serine/threonine-protein kinase At1g53430 [Vitis vinifera]
CP_TR1411|c0_g2_i1_len=472	AT4G27300.1	2.19401	gi|593698378|ref|XP_007149662.1|	hypothetical protein PHAVU_005G088700g [Phaseolus vulgaris]
CP_TR51755|c0_g1_i1_len=1030	AT5G06120.4	2.19076	gi|593689782|ref|XP_007145492.1|	hypothetical protein PHAVU_007G2436001g, partial [Phaseolus vulgaris]
CP_TR30278|c0_g1_i5_len=707	AT5G07300.1	2.18967	gi|356527466|ref|XP_003532331.1|	PREDICTED: protein BONZAI 1-like [Glycine max]
CP_TR9711|c0_g1_i1_len=1194	AT1G09970.2	2.18912	gi|356546726|ref|XP_003541774.1|	PREDICTED: receptor-like protein kinase HAIKU2 [Glycine max]
CP_TR31389|c0_g2_i1_len=1072	AT2G41560.1	2.18495	gi|571557002|ref|XP_006604343.1|	PREDICTED: putative calcium-transporting ATPase 11, plasma membrane-type [Glycine max]
CP_TR26444|c0_g1_i1_len=1467	AT4G21520.1	2.17669	gi|593792426|ref|XP_007159252.1|	hypothetical protein PHAVU_002G222200g [Phaseolus vulgaris]
CP_TR29623|c0_g3_i1_len=1273	AT3G49060.1	2.17323	gi|571484349|ref|XP_006589533.1|	PREDICTED: U-box domain-containing protein 32-like isoform X1 [Glycine max]
CP_TR29864|c0_g2_i3_len=1008	AT2G33990.1	2.16975	gi|950996390|ref|XP_014505715.1|	PREDICTED: protein IQ-DOMAIN 1-like isoform X1 [Vigna radiata var. radiata]
CP_TR14922|c0_g1_i1_len=433	AT1G68410.2	2.16728	gi|356505793|ref|XP_003521674.1|	PREDICTED: probable protein phosphatase 2C 5 [Glycine max]
CP_TR28740|c0_g2_i10_len=1033	AT4G01370.1	2.16609	gi|363808060|ref|NP_001242213.1|	uncharacterized protein LOC100815697 [Glycine max]
CP_TR32267|c0_g1_i11_len=2034	AT5G59010.1	2.15232	gi|356550341|ref|XP_003543546.1|	PREDICTED: probable serine/threonine-protein kinase At5g41260 isoform X1 [Glycine max]
CP_TR32628|c1_g1_i2_len=1600	AT4G07410.1	2.15094	gi|356552266|ref|XP_003544489.1|	PREDICTED: cirhin-like isoform X2 [Glycine max]
CP_TR30257|c0_g2_i1_len=706	AT4G02010.1	2.14821	gi|571559641|ref|XP_006604746.1|	PREDICTED: proline-rich receptor-like protein kinase PERK3 isoform X2 [Glycine max]
CP_TR15433|c0_g1_i1_len=763	AT1G25390.1	2.14678	gi|955343128|ref|XP_014617986.1|	PREDICTED: wall-associated kinase isoform X1 [Glycine max]
CP_TR32267|c0_g1_i14_len=1948	AT5G59010.1	2.14443	gi|950946663|ref|XP_014494516.1|	PREDICTED: probable serine/threonine-protein kinase At5g41260 [Vigna radiata var. radiata]
CP_TR38432|c0_g1_i1_len=548	AT5G38210.1	2.14295	gi|571550175|ref|XP_006603051.1|	PREDICTED: probable serine/threonine-protein kinase At1g18390 isoform X3 [Glycine max]
CC_TR19033|c0_g1_i1_len=1015	AT1G26150.1	2.1418	gi|951069990|ref|XP_014490499.1|	PREDICTED: proline-rich receptor-like protein kinase PERK9 [Vigna radiata var. radiata]
CP_TR33937|c0_g1_i1_len=560	AT5G15730.1	2.13413	gi|359806620|ref|NP_001241274.1|	probable leucine-rich repeat receptor-like serine/threonine-protein kinase At5g15730-like [Glycine max]
CP_TR10572|c0_g1_i1_len=2083	AT3G08760.1	2.12771	gi|593348387|ref|XP_007140085.1|	hypothetical protein PHAVU_008G083000g [Phaseolus vulgaris]
CP_TR55872|c0_g1_i4_len=709	AT1G53050.1	2.12406	gi|356542156|ref|XP_003539536.1|	PREDICTED: probable serine/threonine-protein kinase At1g54610 [Glycine max]
CP_TR3312|c0_g2_i2_len=806	AT1G10850.1	2.12146	gi|955350075|ref|XP_014619448.1|	PREDICTED: inactive leucine-rich repeat receptor-like serine/threonine-protein kinase At1g60630 [Glycine max]
CP_TR32654|c0_g3_i2_len=1052	AT1G08420.1	2.11913	gi|955355101|ref|XP_014620499.1|	PREDICTED: serine/threonine-protein phosphatase BSL3-like isoform X3 [Glycine max]
CP_TR26755|c0_g1_i2_len=1801	AT4G31820.1	2.11437	gi|356552414|ref|XP_003544563.1|	PREDICTED: BTB/POZ domain-containing protein NPY1-like isoform X1 [Glycine max]
CP_TR29318|c0_g2_i1_len=651	AT5G53340.2	2.11328	gi|951059418|ref|XP_014522393.1|	PREDICTED: probable beta-1,3-galactosyltransferase 11 [Vigna radiata var. radiata]
CP_TR51783|c0_g1_i1_len=538	AT5G59700.1	2.11308	gi|255588864|ref|XP_002534744.1|	PREDICTED: receptor-like protein kinase HERK 1 [Ricinus communis]
CC_TR6269|c0_g1_i1_len=421	AT3G63380.1	2.11206	-	signalling.calcium
CP_TR1788|c0_g1_i1_len=3120	AT1G53050.1	2.10185	gi|593232001|ref|XP_007132719.1|	hypothetical protein PHAVU_011G119100g [Phaseolus vulgaris]
CP_TR28638|c0_g2_i6_len=2141	AT3G55850.2	2.09602	gi|356546356|ref|XP_003541592.1|	PREDICTED: putative amidohydrolase YtcJ [Glycine max]
CP_TR21329|c0_g1_i3_len=656	AT1G20810.1	2.09413	gi|950972388|ref|XP_014500512.1|	PREDICTED: peptidyl-prolyl cis-trans isomerase FKBP18, chloroplastic isoform X1 [Vigna radiata var. radiata]
CP_TR18102|c0_g1_i1_len=1747	AT5G48150.2	2.09335	gi|356514974|ref|XP_003526176.1|	PREDICTED: scarecrow-like protein 21 [Glycine max]
CP_TR26709|c1_g1_i2_len=1244	AT1G77810.2	2.0924	gi|593268033|ref|XP_007136194.1|	hypothetical protein PHAVU_009G026100g [Phaseolus vulgaris]
CP_TR29910|c0_g2_i1_len=442	AT4G29830.1	2.08997	gi|356565878|ref|XP_003551163.1|	PREDICTED: WD repeat-containing protein VIP3-like [Glycine max]
CP_TR19727|c0_g2_i1_len=1780	AT1G18390.1	2.08667	gi|955386156|ref|XP_014626738.1|	PREDICTED: probable serine/threonine-protein kinase At1g18390 isoform X4 [Glycine max]
CP_TR30633|c0_g2_i8_len=2616	AT5G54380.1	2.08508	gi|593698312|ref|XP_007149629.1|	hypothetical protein PHAVU_005G085600g [Phaseolus vulgaris]
CP_TR31462|c6_g2_i2_len=2036	AT5G15080.1	2.0843	gi|950933964|ref|XP_014513200.1|	PREDICTED: probable receptor-like protein kinase At5g15080 [Vigna radiata var. radiata]
CP_TR195|c0_g1_i1_len=935	AT5G45800.1	2.07849	gi|593792840|ref|XP_007159459.1|	hypothetical protein PHAVU_002G239400g [Phaseolus vulgaris]
CP_TR12887|c0_g1_i1_len=500	AT2G45910.1	2.07792	gi|955383023|ref|XP_014625960.1|	PREDICTED: U-box domain-containing protein 33-like isoform X3 [Glycine max]
CP_TR25277|c0_g2_i3_len=2460	AT1G56720.3	2.07603	gi|571514256|ref|XP_006597074.1|	PREDICTED: receptor-like protein kinase 3-like isoform X1 [Glycine max]
CP_TR1810|c0_g1_i2_len=984	AT1G19390.1	2.07531	gi|1021503735|ref|XP_016195123.1|	PREDICTED: wall-associated receptor kinase-like 1 [Arachis ipaensis]
CP_TR26755|c0_g1_i1_len=918	AT4G31820.1	2.07315	gi|356564003|ref|XP_003550246.1|	PREDICTED: BTB/POZ domain-containing protein NPY1-like [Glycine max]
CC_TR8529|c0_g1_i1_len=468	AT1G53430.1	2.06754	gi|593262238|ref|XP_007133298.1|	hypothetical protein PHAVU_011G167800g [Phaseolus vulgaris]
CP_TR31453|c0_g1_i1_len=2609	AT4G27290.1	2.06311	gi|955325856|ref|XP_003526155.3|	PREDICTED: G-type lectin S-receptor-like serine/threonine-protein kinase At4g27290 [Glycine max]
CP_TR30914|c0_g1_i7_len=1973	AT3G22190.2	2.0624	gi|593699088|ref|XP_007150009.1|	hypothetical protein PHAVU_005G118200g [Phaseolus vulgaris]
CP_TR27234|c0_g1_i3_len=1462	AT4G03390.1	2.05646	gi|593223832|ref|XP_007132645.1|	hypothetical protein PHAVU_011G112700g [Phaseolus vulgaris]
CP_TR27811|c0_g1_i2_len=358	AT4G13730.2	2.05529	gi|571498628|ref|XP_006594271.1|	PREDICTED: TBC1 domain family member 13-like [Glycine max]
CC_TR23034|c0_g2_i1_len=432	AT1G14390.1	2.05136	gi|955337649|ref|XP_014634833.1|	PREDICTED: probable LRR receptor-like serine/threonine-protein kinase At1g14390 [Glycine max]
CP_TR19981|c0_g3_i1_len=947	AT3G04910.2	2.05039	gi|571483250|ref|XP_006589178.1|	PREDICTED: probable serine/threonine-protein kinase WNK9 isoform X1 [Glycine max]
CP_TR31623|c1_g3_i4_len=2130	AT5G01920.1	2.04971	gi|571530466|ref|XP_006599740.1|	PREDICTED: serine/threonine-protein kinase STN8, chloroplastic-like isoform X1 [Glycine max]
CP_TR29641|c0_g1_i1_len=1023	AT5G48150.2	2.04793	gi|356501614|ref|XP_003519619.1|	PREDICTED: scarecrow-like protein 21 [Glycine max]
CP_TR30316|c0_g4_i2_len=2657	AT1G26810.1	2.0448	gi|593789152|ref|XP_007157615.1|	hypothetical protein PHAVU_002G084400g [Phaseolus vulgaris]
CC_TR7055|c0_g2_i1_len=333	AT5G09890.2	2.04229	gi|1029066548|ref|XP_016693498.1|	PREDICTED: serine/threonine-protein kinase tricorner-like [Gossypium hirsutum]
CC_TR5374|c0_g1_i1_len=889	AT1G51940.1	2.0381	gi|571464387|ref|XP_006583047.1|	PREDICTED: lysM domain receptor-like kinase 3 isoform X2 [Glycine max]
CP_TR32729|c0_g2_i20_len=1064	AT4G35600.1	2.03669	gi|1021583066|ref|XP_016180923.1|	PREDICTED: probable serine/threonine-protein kinase Cx32, chloroplastic [Arachis ipaensis]
CP_TR31089|c0_g1_i1_len=2505	AT1G76040.2	2.03553	gi|571539899|ref|XP_003549475.2|	PREDICTED: calcium-dependent protein kinase 2-like [Glycine max]
CP_TR26755|c0_g2_i1_len=1424	AT4G31820.1	2.03394	gi|593796094|ref|XP_007161085.1|	hypothetical protein PHAVU_001G041700g [Phaseolus vulgaris]
CP_TR44925|c0_g1_i1_len=562	AT3G62220.1	2.03317	gi|358248598|ref|NP_001239908.1|	pto-interacting protein 1-like [Glycine max]
CP_TR29003|c0_g1_i2_len=2338	AT1G53050.1	2.03265	gi|356542955|ref|XP_003539929.1|	PREDICTED: probable serine/threonine-protein kinase At1g54610 [Glycine max]
CC_TR6809|c0_g1_i1_len=934	AT4G36945.1	2.02477	gi|950939791|ref|XP_014491839.1|	PREDICTED: PI-PLC X domain-containing protein At5g67130-like [Vigna radiata var. radiata]
CP_TR30316|c0_g2_i1_len=973	AT1G26810.1	2.0196	gi|951055002|ref|XP_014521362.1|	PREDICTED: beta-1,3-galactosyltransferase 15 [Vigna radiata var. radiata]
CP_TR13908|c0_g1_i3_len=1896	AT1G11050.1	2.01279	gi|593696039|ref|XP_007148518.1|	hypothetical protein PHAVU_006G215500g [Phaseolus vulgaris]
CC_TR6460|c0_g1_i1_len=460	AT2G39660.1	2.01137	gi|593490025|ref|XP_007141880.1|	hypothetical protein PHAVU_008G233400g [Phaseolus vulgaris]
CP_TR3327|c0_g1_i2_len=2315	AT1G08410.1	2.0106	gi|356539199|ref|XP_003538087.1|	PREDICTED: GTPase LSG1-2-like [Glycine max]
CP_TR13031|c0_g1_i1_len=763	AT3G60860.1	2.00557	gi|356505731|ref|XP_003521643.1|	PREDICTED: brefeldin A-inhibited guanine nucleotide-exchange protein 2-like [Glycine max]
CP_TR13461|c0_g1_i1_len=645	AT2G33030.1	2.00319	gi|571484278|ref|XP_006589511.1|	PREDICTED: probable leucine-rich repeat receptor-like protein kinase At1g35710 [Glycine max]
CC_TR23034|c1_g1_i1_len=340	AT1G14390.1	2.0017	-	signalling.receptor kinases.leucine rich repeat VI
CP_TR21329|c0_g1_i1_len=977	AT1G20810.1	2.0012	gi|950972388|ref|XP_014500512.1|	PREDICTED: peptidyl-prolyl cis-trans isomerase FKBP18, chloroplastic isoform X1 [Vigna radiata var. radiata]
CC_TR22311|c0_g2_i1_len=526	AT5G38280.1	-2.00347	gi|1012195099|ref|XP_015971626.1|	PREDICTED: probable receptor-like protein kinase At5g39020 isoform X2 [Arachis duranensis]
CC_TR26809|c0_g1_i1_len=984	AT5G14210.1	-2.00555	gi|571555637|ref|XP_006604138.1|	PREDICTED: probable inactive leucine-rich repeat receptor-like protein kinase At3g03770 isoform X2 [Glycine max]
CC_TR30533|c0_g1_i13_len=1262	AT4G03390.1	-2.00683	gi|955358193|ref|XP_014621129.1|	PREDICTED: protein STRUBBELIG-RECEPTOR FAMILY 3 isoform X4 [Glycine max]
CP_TR43706|c0_g1_i1_len=364	AT5G48150.2	-2.00722	gi|593694234|ref|XP_007147638.1|	hypothetical protein PHAVU_006G141700g [Phaseolus vulgaris]
CC_TR30798|c1_g2_i3_len=2246	AT1G60890.1	-2.0084	gi|571471155|ref|XP_006585224.1|	PREDICTED: phosphatidylinositol 4-phosphate 5-kinase 7 isoform X2 [Glycine max]
CC_TR55899|c0_g1_i1_len=627	AT5G46330.1	-2.00885	gi|356510778|ref|XP_003524111.1|	PREDICTED: LRR receptor-like serine/threonine-protein kinase FLS2 [Glycine max]
CP_TR30185|c0_g1_i2_len=1497	AT3G17510.1	-2.01333	gi|356530499|ref|XP_003533818.1|	PREDICTED: CBL-interacting serine/threonine-protein kinase 1 isoform X1 [Glycine max]
CC_TR27503|c0_g1_i5_len=1739	AT4G18810.1	-2.01785	gi|955321090|ref|XP_014631193.1|	PREDICTED: uncharacterized protein LOC100500578 isoform X2 [Glycine max]
CC_TR9267|c0_g2_i5_len=1184	AT4G23160.1	-2.01882	gi|985439527|ref|XP_015383847.1|	PREDICTED: uncharacterized mitochondrial protein AtMg00810-like [Citrus sinensis]
CC_TR43063|c0_g1_i1_len=288	AT5G65540.1	-2.02431	gi|951055020|ref|XP_014521366.1|	PREDICTED: uncharacterized protein LOC106778004 [Vigna radiata var. radiata]
CC_TR27033|c0_g2_i1_len=886	AT4G26570.1	-2.02608	gi|951009982|ref|XP_014509434.1|	PREDICTED: calcineurin B-like protein 3 [Vigna radiata var. radiata]
CC_TR29039|c0_g1_i1_len=1906	AT1G79620.1	-2.03126	gi|356546069|ref|XP_003541454.1|	PREDICTED: probable leucine-rich repeat receptor-like protein kinase At5g49770 [Glycine max]
CC_TR30853|c1_g4_i15_len=1390	AT3G55260.1	-2.03767	gi|593331692|ref|XP_007139272.1|	hypothetical protein PHAVU_008G015400g [Phaseolus vulgaris]
CC_TR27066|c0_g1_i4_len=449	AT2G37840.2	-2.03835	gi|571444573|ref|XP_006576546.1|	PREDICTED: serine/threonine-protein kinase ATG1-like isoform X2 [Glycine max]
CC_TR27293|c0_g1_i1_len=2563	AT5G13300.1	-2.039	gi|571457227|ref|XP_006580629.1|	PREDICTED: ADP-ribosylation factor GTPase-activating protein AGD1-like isoform X3 [Glycine max]
CC_TR30364|c0_g1_i9_len=1798	AT2G30710.1	-2.04794	gi|356538869|ref|XP_003537923.1|	PREDICTED: TBC1 domain family member 22B isoform X1 [Glycine max]
CC_TR28711|c0_g1_i1_len=410	AT5G60900.1	-2.04886	gi|356528738|ref|XP_003532956.1|	PREDICTED: G-type lectin S-receptor-like serine/threonine-protein kinase RLK1 [Glycine max]
CC_TR27368|c1_g2_i3_len=3124	AT4G08920.1	-2.05097	gi|363807588|ref|NP_001242152.1|	cryptochrome-1-like [Glycine max]
CC_TR23893|c1_g1_i1_len=1685	AT4G39520.1	-2.05191	gi|1021530106|ref|XP_016162010.1|	PREDICTED: developmentally-regulated G-protein 3 [Arachis ipaensis]
CC_TR30533|c0_g1_i14_len=1113	AT2G20850.1	-2.06131	gi|356519546|ref|XP_003528433.1|	PREDICTED: protein STRUBBELIG-RECEPTOR FAMILY 3-like [Glycine max]
CC_TR45501|c0_g1_i1_len=864	AT3G10620.1	-2.06232	gi|351723651|ref|NP_001238566.1|	uncharacterized protein LOC100499956 [Glycine max]
CC_TR9412|c0_g1_i1_len=828	AT3G23610.2	-2.0626	gi|351724277|ref|NP_001237308.1|	uncharacterized protein LOC100306342 [Glycine max]
CC_TR44743|c0_g1_i1_len=450	AT3G07880.1	-2.0689	gi|593694268|ref|XP_007147655.1|	hypothetical protein PHAVU_006G143100g [Phaseolus vulgaris]
CC_TR2932|c0_g1_i5_len=2492	AT4G18810.1	-2.07837	gi|593792886|ref|XP_007159482.1|	hypothetical protein PHAVU_002G241100g [Phaseolus vulgaris]
CC_TR28690|c0_g1_i1_len=943	AT3G10550.1	-2.08104	gi|955346672|ref|XP_014618782.1|	PREDICTED: phosphatidylinositol-3-phosphatase myotubularin-1-like isoform X2 [Glycine max]
CC_TR50004|c0_g1_i1_len=436	AT3G25230.1	-2.08207	gi|571444875|ref|XP_003520990.2|	PREDICTED: peptidyl-prolyl cis-trans isomerase FKBP62 [Glycine max]
CC_TR22785|c0_g2_i1_len=612	AT1G64040.1	-2.08481	gi|951019182|ref|XP_014512057.1|	PREDICTED: serine/threonine-protein phosphatase alpha-3 isoform-like [Vigna radiata var. radiata]
CC_TR29276|c0_g2_i12_len=913	AT4G23650.1	-2.08795	gi|356539541|ref|XP_003538256.1|	PREDICTED: calcium-dependent protein kinase 3 [Glycine max]
CC_TR2932|c0_g1_i4_len=2698	AT4G18810.1	-2.0894	gi|356512531|ref|XP_003524972.1|	PREDICTED: uncharacterized protein LOC100500578 isoform X1 [Glycine max]
CC_TR37220|c0_g1_i1_len=823	AT3G44820.1	-2.0944	gi|356565719|ref|XP_003551085.1|	PREDICTED: BTB/POZ domain-containing protein At3g44820-like [Glycine max]
CP_TR52773|c0_g1_i1_len=502	AT1G65790.1	-2.09612	-	signalling.receptor kinases.S-locus glycoprotein like
CC_TR27710|c0_g2_i1_len=1724	AT2G01820.1	-2.09663	gi|951025604|ref|XP_014513719.1|	PREDICTED: receptor protein kinase TMK1-like [Vigna radiata var. radiata]
CC_TR35831|c0_g1_i1_len=631	AT4G14640.1	-2.10129	gi|951041781|ref|XP_014518015.1|	PREDICTED: calmodulin-like protein 11 [Vigna radiata var. radiata]
CC_TR24269|c0_g1_i2_len=1776	AT3G19300.1	-2.10152	gi|593705979|ref|XP_007153346.1|	hypothetical protein PHAVU_003G027600g [Phaseolus vulgaris]
CC_TR29107|c0_g5_i1_len=460	AT5G28530.1	-2.10453	gi|593694210|ref|XP_007147626.1|	hypothetical protein PHAVU_006G140500g [Phaseolus vulgaris]
CC_TR13310|c0_g2_i1_len=548	AT4G31770.1	-2.10861	gi|593269504|ref|XP_007136929.1|	hypothetical protein PHAVU_009G085900g [Phaseolus vulgaris]
CC_TR12120|c0_g2_i1_len=1021	AT4G04960.1	-2.11749	gi|356515182|ref|XP_003526280.1|	PREDICTED: probable L-type lectin-domain containing receptor kinase VII.2 [Glycine max]
CC_TR29210|c1_g5_i1_len=1115	AT2G23460.1	-2.11773	gi|571492081|ref|XP_003540686.2|	PREDICTED: extra-large guanine nucleotide-binding protein 1-like [Glycine max]
CC_TR23680|c0_g3_i1_len=1238	AT1G56140.1	-2.1198	gi|955336885|ref|XP_014634697.1|	PREDICTED: probable LRR receptor-like serine/threonine-protein kinase At1g56140 isoform X2 [Glycine max]
CC_TR28999|c0_g1_i2_len=1499	AT3G10572.1	-2.12376	gi|593705270|ref|XP_007152999.1|	hypothetical protein PHAVU_004G178000g [Phaseolus vulgaris]
CC_TR10476|c0_g1_i1_len=1118	AT5G48800.1	-2.12874	gi|356504266|ref|XP_003520918.1|	PREDICTED: BTB/POZ domain-containing protein At5g48800-like isoform X1 [Glycine max]
CC_TR28756|c1_g4_i5_len=696	AT4G18250.1	-2.13003	gi|955341744|ref|XP_014617734.1|	PREDICTED: glycerophosphodiester phosphodiesterase protein kinase domain-containing GDPDL2-like [Glycine max]
CC_TR40988|c1_g1_i1_len=1462	AT1G32640.1	-2.1356	gi|951053457|ref|XP_014521000.1|	PREDICTED: transcription factor MYC2-like [Vigna radiata var. radiata]
CC_TR12080|c0_g1_i1_len=399	AT1G67720.1	-2.15006	gi|593791380|ref|XP_007158729.1|	hypothetical protein PHAVU_002G177200g [Phaseolus vulgaris]
CC_TR23083|c0_g1_i2_len=3748	AT5G58140.1	-2.16115	gi|356526675|ref|XP_003531942.1|	PREDICTED: phototropin-2-like [Glycine max]
CC_TR23893|c1_g3_i1_len=1253	AT4G39520.1	-2.17221	gi|951069051|ref|XP_014490016.1|	PREDICTED: developmentally-regulated G-protein 3 [Vigna radiata var. radiata]
CC_TR19586|c0_g1_i1_len=2101	AT3G55550.1	-2.18107	gi|356567976|ref|XP_003552190.1|	PREDICTED: L-type lectin-domain containing receptor kinase S.4-like [Glycine max]
CC_TR6874|c0_g2_i1_len=361	AT4G29900.1	-2.21277	gi|356562048|ref|XP_003549287.1|	PREDICTED: calcium-transporting ATPase 8, plasma membrane-type isoform X2 [Glycine max]
CC_TR2378|c0_g2_i1_len=3123	AT4G03260.2	-2.22285	gi|955353885|ref|XP_014620277.1|	PREDICTED: uncharacterized protein LOC100790061 [Glycine max]
CC_TR31210|c0_g1_i5_len=1483	AT2G17220.2	-2.23743	gi|356529677|ref|XP_003533415.1|	PREDICTED: probable serine/threonine-protein kinase Cx32, chloroplastic [Glycine max]
CC_TR29930|c0_g1_i1_len=8389	AT1G03080.1	-2.24051	gi|951024426|ref|XP_014513406.1|	PREDICTED: protein NETWORKED 1D-like [Vigna radiata var. radiata]
CC_TR26763|c0_g1_i1_len=549	AT3G57530.1	-2.24174	gi|356572042|ref|XP_003554179.1|	PREDICTED: calcium-dependent protein kinase 32 [Glycine max]
CC_TR30980|c0_g2_i8_len=1780	AT5G62070.1	-2.25349	gi|356561701|ref|XP_003549118.1|	PREDICTED: protein IQ-DOMAIN 14-like [Glycine max]
CP_TR49361|c0_g1_i1_len=725	AT5G10250.1	-2.25857	-	signalling.light
CC_TR30909|c1_g2_i3_len=1812	AT3G22190.2	-2.26198	gi|955341681|ref|XP_014617722.1|	PREDICTED: protein IQ-DOMAIN 1-like isoform X1 [Glycine max]
CC_TR30533|c0_g1_i11_len=1261	AT4G03390.1	-2.26861	gi|356519546|ref|XP_003528433.1|	PREDICTED: protein STRUBBELIG-RECEPTOR FAMILY 3-like [Glycine max]
CC_TR28821|c0_g1_i3_len=751	AT3G45100.2	-2.26907	gi|950954611|ref|XP_014496464.1|	PREDICTED: phosphatidylinositol N-acetylglucosaminyltransferase gpi3 subunit isoform X1 [Vigna radiata var. radiata]
CC_TR13939|c0_g1_i1_len=1168	AT5G54840.1	-2.26909	gi|593532768|ref|XP_007142252.1|	hypothetical protein PHAVU_008G265300g [Phaseolus vulgaris]
CC_TR28635|c0_g6_i1_len=1908	AT1G35670.1	-2.27754	gi|363808098|ref|NP_001241962.1|	calcium-dependent protein kinase SK5-like [Glycine max]
CC_TR37577|c0_g1_i1_len=620	AT5G49760.1	-2.28043	gi|363807628|ref|NP_001242669.1|	probable leucine-rich repeat receptor-like protein kinase At5g49770-like precursor [Glycine max]
CC_TR25118|c0_g1_i1_len=2718	AT1G77280.1	-2.28978	gi|950995045|ref|XP_014505285.1|	PREDICTED: probable receptor-like serine/threonine-protein kinase At5g57670 [Vigna radiata var. radiata]
CC_TR30746|c0_g1_i9_len=2171	AT2G18790.1	-2.29427	gi|358248221|ref|NP_001240097.1|	phytochrome B [Glycine max]
CC_TR1682|c0_g1_i2_len=1582	AT1G16220.1	-2.29535	gi|356568909|ref|XP_003552650.1|	PREDICTED: probable protein phosphatase 2C 33 [Glycine max]
CC_TR15195|c0_g2_i1_len=440	AT1G64850.1	-2.29885	gi|593264310|ref|XP_007134333.1|	hypothetical protein PHAVU_010G038600g [Phaseolus vulgaris]
CC_TR26809|c0_g3_i1_len=1340	AT5G14210.1	-2.30174	gi|955320001|ref|XP_014631015.1|	PREDICTED: probable inactive leucine-rich repeat receptor-like protein kinase At3g03770 [Glycine max]
CC_TR19568|c0_g2_i1_len=742	AT1G29750.1	-2.31448	gi|571495674|ref|XP_006593320.1|	PREDICTED: receptor-like kinase isoform X2 [Glycine max]
CP_TR19015|c0_g3_i1_len=485	AT4G18700.1	-2.31481	gi|593352075|ref|XP_007140110.1|	hypothetical protein PHAVU_008G085000g [Phaseolus vulgaris]
CC_TR28756|c0_g4_i1_len=736	AT1G66910.1	-2.32618	gi|955341733|ref|XP_014617732.1|	PREDICTED: probable receptor-like protein kinase At1g67000 isoform X4 [Glycine max]
CC_TR27999|c0_g1_i1_len=1190	AT3G57120.1	-2.32807	gi|593686118|ref|XP_007143730.1|	hypothetical protein PHAVU_007G096600g [Phaseolus vulgaris]
CC_TR31084|c0_g3_i3_len=995	AT5G55190.1	-2.34882	gi|950974795|ref|XP_014500981.1|	PREDICTED: GTP-binding nuclear protein Ran-3 [Vigna radiata var. radiata]
CC_TR45362|c0_g1_i1_len=958	AT1G79620.1	-2.37049	gi|571480853|ref|XP_006588460.1|	PREDICTED: probable leucine-rich repeat receptor-like protein kinase At5g49770-like isoform X1 [Glycine max]
CC_TR1933|c0_g1_i2_len=2056	AT1G77660.1	-2.38391	gi|571509910|ref|XP_006596189.1|	PREDICTED: uncharacterized protein LOC100806547 [Glycine max]
CC_TR23608|c0_g2_i2_len=2286	AT3G14205.1	-2.39142	gi|955329772|ref|XP_003528696.2|	PREDICTED: phosphoinositide phosphatase SAC2-like isoform X2 [Glycine max]
CC_TR29867|c0_g4_i1_len=3356	AT1G75820.1	-2.39155	gi|351722216|ref|NP_001238004.1|	receptor protein kinase-like protein precursor [Glycine max]
CC_TR61495|c0_g2_i1_len=915	AT4G35750.1	-2.39444	gi|955301248|ref|XP_014629128.1|	PREDICTED: uncharacterized protein LOC100499974 isoform X1 [Glycine max]
CC_TR25491|c0_g2_i1_len=1455	AT4G33950.1	-2.41241	gi|356575154|ref|XP_003555707.1|	PREDICTED: serine/threonine-protein kinase SRK2E-like isoform X1 [Glycine max]
CC_TR18403|c0_g3_i1_len=533	AT2G28060.1	-2.41317	gi|571492577|ref|XP_006592276.1|	PREDICTED: SNF1-related protein kinase regulatory subunit beta-3-like [Glycine max]
CC_TR11488|c0_g2_i1_len=1160	AT4G38180.1	-2.41708	gi|571454121|ref|XP_006579692.1|	PREDICTED: protein FAR1-RELATED SEQUENCE 7-like isoform X2 [Glycine max]
CC_TR27615|c0_g2_i2_len=770	AT2G46700.1	-2.41734	gi|356520241|ref|XP_003528772.1|	PREDICTED: CDPK-related kinase 3-like [Glycine max]
CC_TR56712|c0_g1_i1_len=435	AT5G64070.1	-2.42497	gi|955317371|ref|XP_014630361.1|	PREDICTED: phosphatidylinositol 4-kinase beta 1-like isoform X3 [Glycine max]
CC_TR29382|c0_g1_i4_len=615	AT5G28830.1	-2.42786	gi|356573093|ref|XP_003554699.1|	PREDICTED: uncharacterized protein LOC100800787 [Glycine max]
CC_TR25609|c0_g3_i3_len=2412	AT4G21410.1	-2.42949	gi|356575759|ref|XP_003556004.1|	PREDICTED: putative receptor-like protein kinase At4g00960 [Glycine max]
CC_TR1088|c0_g1_i1_len=1021	AT4G21060.2	-2.43141	gi|356555502|ref|XP_003546070.1|	PREDICTED: probable beta-1,3-galactosyltransferase 20 [Glycine max]
CC_TR32930|c0_g1_i1_len=1418	AT2G30360.1	-2.43188	gi|356553162|ref|XP_003544927.1|	PREDICTED: CBL-interacting serine/threonine-protein kinase 11 [Glycine max]
CC_TR5388|c0_g2_i1_len=1022	AT3G21220.1	-2.43311	gi|951035957|ref|XP_014516489.1|	PREDICTED: LOW QUALITY PROTEIN: mitogen-activated protein kinase kinase 5-like [Vigna radiata var. radiata]
CC_TR21657|c0_g1_i1_len=1704	AT5G46330.1	-2.43748	gi|356528114|ref|XP_003532650.1|	PREDICTED: LRR receptor-like serine/threonine-protein kinase FLS2 [Glycine max]
CC_TR22053|c0_g1_i1_len=648	AT3G01640.1	-2.44025	gi|950926128|ref|XP_014504112.1|	PREDICTED: glucuronokinase 1 [Vigna radiata var. radiata]
CC_TR19890|c0_g1_i1_len=1796	AT1G01140.1	-2.44061	gi|356520233|ref|XP_003528768.1|	PREDICTED: CBL-interacting serine/threonine-protein kinase 9 isoform X2 [Glycine max]
CC_TR18745|c0_g1_i1_len=795	AT2G15680.1	-2.44407	gi|574584784|ref|NP_001276189.1|	uncharacterized protein LOC100803158 [Glycine max]
CC_TR41769|c0_g1_i1_len=643	AT4G33050.3	-2.44805	gi|593330573|ref|XP_007138713.1|	hypothetical protein PHAVU_009G231000g [Phaseolus vulgaris]
CC_TR28633|c0_g1_i2_len=1521	AT1G21980.1	-2.45113	gi|356507672|ref|XP_003522588.1|	PREDICTED: phosphatidylinositol 4-phosphate 5-kinase 1-like [Glycine max]
CC_TR22882|c0_g2_i1_len=2061	AT1G16260.2	-2.47325	gi|593694140|ref|XP_007147591.1|	hypothetical protein PHAVU_006G137500g [Phaseolus vulgaris]
CC_TR33451|c0_g1_i1_len=1064	AT2G29110.1	-2.47344	gi|951005355|ref|XP_014508120.1|	PREDICTED: glutamate receptor 2.8-like [Vigna radiata var. radiata]
CC_TR29107|c0_g2_i1_len=2412	AT5G28530.1	-2.47487	gi|571475819|ref|XP_006586777.1|	PREDICTED: putative protein FAR1-RELATED SEQUENCE 10 [Glycine max]
CC_TR21957|c0_g1_i4_len=1020	AT4G29080.1	-2.47688	gi|356531293|ref|XP_003534212.1|	PREDICTED: auxin-responsive protein IAA27 [Glycine max]
CC_TR29616|c0_g3_i6_len=1231	AT4G15090.1	-2.47959	gi|955327396|ref|XP_014632657.1|	PREDICTED: protein FAR1-RELATED SEQUENCE 2-like isoform X7 [Glycine max]
CC_TR8543|c0_g1_i1_len=378	AT1G23100.1	-2.48322	gi|351722639|ref|NP_001236995.1|	uncharacterized protein LOC100527505 [Glycine max]
CC_TR57075|c0_g1_i1_len=1303	AT4G18700.1	-2.48331	gi|356557753|ref|XP_003547175.1|	PREDICTED: CBL-interacting serine/threonine-protein kinase 12-like [Glycine max]
CC_TR29574|c0_g1_i9_len=1105	AT4G33000.2	-2.48695	gi|356522538|ref|XP_003529903.1|	PREDICTED: calcineurin B-like protein 10 isoform X2 [Glycine max]
CC_TR28552|c0_g1_i1_len=1436	AT4G27800.1	-2.4899	gi|951045482|ref|XP_014518930.1|	PREDICTED: protein phosphatase 2C 57 isoform X2 [Vigna radiata var. radiata]
CC_TR25406|c0_g1_i2_len=1127	AT2G25620.1	-2.49963	gi|502151361|ref|XP_004508403.1|	PREDICTED: probable protein phosphatase 2C 27 [Cicer arietinum]
CC_TR30638|c0_g2_i5_len=1945	AT2G23200.1	-2.50538	gi|351724465|ref|NP_001235011.1|	protein kinase family protein [Glycine max]
CC_TR25406|c0_g1_i1_len=1559	AT2G25620.1	-2.5111	gi|356548559|ref|XP_003542668.1|	PREDICTED: probable protein phosphatase 2C 27 [Glycine max]
CC_TR28082|c0_g1_i3_len=2126	AT3G25230.1	-2.52269	gi|356558981|ref|XP_003547780.1|	PREDICTED: peptidyl-prolyl cis-trans isomerase FKBP62 [Glycine max]
CC_TR6701|c0_g1_i1_len=701	AT3G55550.1	-2.5248	gi|950962935|ref|XP_014498222.1|	PREDICTED: L-type lectin-domain containing receptor kinase S.4-like [Vigna radiata var. radiata]
CC_TR16128|c0_g1_i1_len=767	AT5G54130.4	-2.52541	gi|571441269|ref|XP_006575391.1|	PREDICTED: uncharacterized calcium-binding protein At1g02270-like isoform X2 [Glycine max]
CC_TR29152|c0_g2_i3_len=1135	AT5G12080.3	-2.53051	gi|950971195|ref|XP_014500255.1|	PREDICTED: mechanosensitive ion channel protein 10-like [Vigna radiata var. radiata]
CC_TR11892|c0_g2_i1_len=926	AT5G63410.1	-2.53946	gi|593329012|ref|XP_007137933.1|	hypothetical protein PHAVU_009G167600g [Phaseolus vulgaris]
CC_TR22804|c0_g1_i3_len=2749	AT2G32850.2	-2.54193	gi|950979257|ref|XP_014501836.1|	PREDICTED: probable serine/threonine-protein kinase DDB_G0280111 isoform X1 [Vigna radiata var. radiata]
CC_TR22287|c0_g1_i2_len=1641	AT3G06483.1	-2.58271	gi|359807389|ref|NP_001241640.1|	Pyruvate dehydrogenase [lipoamide] kinase-like [Glycine max]
CP_TR52690|c0_g1_i1_len=347	AT3G24715.1	-2.59452	gi|955338464|ref|XP_014635002.1|	PREDICTED: uncharacterized protein LOC100790135 isoform X3 [Glycine max]
CC_TR27918|c0_g3_i1_len=943	AT5G04220.1	-2.6008	gi|571484001|ref|XP_006589422.1|	PREDICTED: synaptotagmin-3-like isoform X2 [Glycine max]
CC_TR5364|c0_g1_i1_len=745	AT5G53340.2	-2.61378	gi|356539488|ref|XP_003538230.1|	PREDICTED: probable beta-1,3-galactosyltransferase 11 isoform X2 [Glycine max]
CC_TR30638|c0_g2_i1_len=2835	AT5G24010.1	-2.61765	-	signalling.receptor kinases.Catharanthus roseus-like RLK1
CC_TR13864|c0_g1_i1_len=2436	AT4G23740.1	-2.62335	gi|593794195|ref|XP_007160136.1|	hypothetical protein PHAVU_002G295600g [Phaseolus vulgaris]
CC_TR22594|c1_g1_i3_len=829	AT4G23180.1	-2.6802	gi|356554943|ref|XP_003545800.1|	PREDICTED: putative receptor-like protein kinase At4g00960 isoform X1 [Glycine max]
CC_TR2033|c0_g2_i3_len=1430	AT3G24550.1	-2.69241	gi|356518314|ref|XP_003527824.1|	PREDICTED: proline-rich receptor-like protein kinase PERK15 [Glycine max]
CC_TR45286|c0_g1_i1_len=925	AT5G55190.1	-2.69548	gi|951008962|ref|XP_014509152.1|	PREDICTED: GTP-binding nuclear protein Ran-3-like [Vigna radiata var. radiata]
CC_TR31081|c0_g1_i2_len=645	AT5G55190.1	-2.6964	gi|923892224|ref|XP_013717120.1|	PREDICTED: GTP-binding nuclear protein Ran-3 [Brassica napus]
CC_TR22862|c0_g2_i1_len=1161	AT5G58380.1	-2.69862	gi|955385711|ref|XP_014626652.1|	PREDICTED: CBL-interacting protein kinase 2-like [Glycine max]
CC_TR1476|c0_g1_i1_len=1770	AT5G63710.1	-2.70912	gi|593793719|ref|XP_007159898.1|	hypothetical protein PHAVU_002G276900g [Phaseolus vulgaris]
CP_TR37858|c0_g1_i1_len=389	AT3G24715.1	-2.71898	gi|955384849|ref|XP_014626482.1|	PREDICTED: uncharacterized protein LOC100809991 isoform X3 [Glycine max]
CP_TR41179|c0_g1_i1_len=665	AT2G30360.1	-2.72409	gi|356532169|ref|XP_003534646.1|	PREDICTED: CBL-interacting serine/threonine-protein kinase 14-like [Glycine max]
CC_TR30533|c0_g2_i1_len=648	AT1G11130.1	-2.72856	-	signalling.receptor kinases.leucine rich repeat V
CC_TR27918|c0_g2_i3_len=1987	AT5G04220.2	-2.7325	gi|356535625|ref|XP_003536345.1|	PREDICTED: synaptotagmin-3-like isoform X1 [Glycine max]
CC_TR20012|c0_g1_i1_len=667	AT3G51550.1	-2.73489	gi|950933079|ref|XP_014511510.1|	PREDICTED: receptor-like protein kinase FERONIA [Vigna radiata var. radiata]
CC_TR26561|c0_g2_i4_len=1801	AT3G14590.1	-2.74175	gi|571500771|ref|XP_006594699.1|	PREDICTED: C2 domain-containing protein At1g53590 isoform X4 [Glycine max]
CC_TR28633|c0_g1_i5_len=3022	AT1G77740.1	-2.75349	gi|356515848|ref|XP_003526609.1|	PREDICTED: phosphatidylinositol 4-phosphate 5-kinase 1-like [Glycine max]
CC_TR19145|c0_g1_i2_len=2837	AT5G63710.1	-2.76357	gi|356527105|ref|XP_003532154.1|	PREDICTED: probable LRR receptor-like serine/threonine-protein kinase At5g63710 [Glycine max]
CC_TR29680|c0_g1_i2_len=2501	AT3G47570.1	-2.76842	gi|955340167|ref|XP_006586941.2|	PREDICTED: probable LRR receptor-like serine/threonine-protein kinase At3g47570 isoform X1 [Glycine max]
CC_TR18105|c0_g2_i1_len=1142	AT3G06030.1	-2.77055	gi|593658282|ref|XP_007143215.1|	hypothetical protein PHAVU_007G053700g [Phaseolus vulgaris]
CC_TR23680|c0_g1_i1_len=3426	AT1G56140.1	-2.79447	gi|955336880|ref|XP_006585736.2|	PREDICTED: probable LRR receptor-like serine/threonine-protein kinase At1g56130 [Glycine max]
CC_TR20183|c0_g2_i1_len=2038	AT2G40116.1	-2.81238	gi|955362276|ref|XP_014622062.1|	PREDICTED: phosphoinositide phospholipase C 6-like isoform X2 [Glycine max]
CC_TR30911|c2_g3_i16_len=1167	AT1G30960.1	-2.83141	gi|955331529|ref|XP_003528351.2|	PREDICTED: GTP-binding protein ERG [Glycine max]
CC_TR3405|c0_g2_i1_len=3213	AT4G29990.1	-2.83976	gi|571514932|ref|XP_006597179.1|	PREDICTED: putative leucine-rich repeat receptor-like protein kinase At2g19210 [Glycine max]
CC_TR31247|c1_g6_i2_len=2361	AT2G02220.1	-2.85727	gi|356570241|ref|XP_003553298.1|	PREDICTED: phytosulfokine receptor 1-like [Glycine max]
CC_TR30320|c0_g1_i1_len=1770	AT5G20480.1	-2.85833	gi|955342233|ref|XP_006587664.2|	PREDICTED: probable LRR receptor-like serine/threonine-protein kinase At3g47570 [Glycine max]
CC_TR30317|c0_g3_i1_len=462	AT2G40860.1	-2.85977	gi|571440420|ref|XP_006575151.1|	PREDICTED: protein kinase and PP2C-like domain-containing protein isoform X3 [Glycine max]
CC_TR29685|c0_g1_i4_len=481	AT4G32250.3	-2.8674	gi|955364374|ref|XP_014622583.1|	PREDICTED: E3 ubiquitin-protein ligase KEG-like [Glycine max]
CC_TR27539|c0_g1_i1_len=1378	AT3G04810.2	-2.88012	gi|593688373|ref|XP_007144821.1|	hypothetical protein PHAVU_007G186800g [Phaseolus vulgaris]
CC_TR28395|c0_g1_i1_len=1808	AT5G57630.1	-2.8942	gi|571534230|ref|XP_006600503.1|	PREDICTED: CBL-interacting serine/threonine-protein kinase 21 isoform X1 [Glycine max]
CC_TR26603|c0_g1_i3_len=2874	AT4G15090.1	-2.91967	gi|950947289|ref|XP_014494649.1|	PREDICTED: protein FAR1-RELATED SEQUENCE 1-like isoform X1 [Vigna radiata var. radiata]
CC_TR19419|c0_g1_i1_len=3220	AT5G25930.1	-2.92055	gi|356510053|ref|XP_003523755.1|	PREDICTED: receptor-like protein kinase HSL1 [Glycine max]
CC_TR16085|c0_g1_i1_len=788	AT1G79640.1	-2.92393	gi|593267340|ref|XP_007135848.1|	hypothetical protein PHAVU_010G163200g [Phaseolus vulgaris]
CC_TR9286|c1_g2_i4_len=1214	AT4G23160.1	-2.93019	gi|951009500|ref|XP_014509306.1|	PREDICTED: uncharacterized mitochondrial protein AtMg00810-like [Vigna radiata var. radiata]
CC_TR26603|c0_g1_i12_len=2760	AT4G15090.1	-2.93124	-	signalling.light
CC_TR28911|c0_g2_i2_len=1323	AT5G57630.1	-2.95488	gi|955380185|ref|XP_014625421.1|	PREDICTED: CBL-interacting serine/threonine-protein kinase 21 isoform X3 [Glycine max]
CP_TR40994|c0_g1_i1_len=531	AT3G15354.1	-2.96856	-	signalling.light
CC_TR24019|c0_g1_i1_len=2737	AT5G65500.1	-2.97087	gi|571433760|ref|XP_006572996.1|	PREDICTED: putative U-box domain-containing protein 50 [Glycine max]
CC_TR27918|c0_g2_i4_len=795	AT5G04220.2	-2.9736	gi|356535625|ref|XP_003536345.1|	PREDICTED: synaptotagmin-3-like isoform X1 [Glycine max]
CC_TR18358|c0_g1_i1_len=2187	AT5G18820.1	-2.9985	gi|356577105|ref|XP_003556668.1|	PREDICTED: chaperonin 60 subunit alpha 2, chloroplastic-like isoform X1 [Glycine max]
CP_TR45460|c0_g1_i1_len=325	AT3G51630.2	-3.00041	-	signalling.MAP kinases
CC_TR8882|c0_g1_i1_len=1671	AT2G23950.1	-3.01233	gi|356498787|ref|XP_003518230.1|	PREDICTED: probable LRR receptor-like serine/threonine-protein kinase At2g23950 [Glycine max]
CC_TR21343|c0_g2_i1_len=1213	AT3G04810.2	-3.01301	gi|356573076|ref|XP_003554691.1|	PREDICTED: serine/threonine-protein kinase Nek2-like [Glycine max]
CC_TR56530|c0_g2_i1_len=1934	AT3G63380.1	-3.03692	gi|950983550|ref|XP_014502807.1|	PREDICTED: calcium-transporting ATPase 12, plasma membrane-type-like isoform X1 [Vigna radiata var. radiata]
CC_TR24640|c0_g1_i2_len=1014	AT4G38810.2	-3.04346	gi|593117004|ref|XP_007131586.1|	hypothetical protein PHAVU_011G025600g [Phaseolus vulgaris]
CC_TR28395|c0_g1_i3_len=1631	AT5G57630.1	-3.06391	gi|955380183|ref|XP_014625420.1|	PREDICTED: CBL-interacting serine/threonine-protein kinase 21 isoform X2 [Glycine max]
CC_TR14350|c0_g2_i1_len=1303	AT4G08850.1	-3.08918	gi|571444063|ref|XP_006576403.1|	PREDICTED: probable leucine-rich repeat receptor-like protein kinase At1g35710 [Glycine max]
CC_TR28474|c0_g1_i1_len=1369	AT1G03010.1	-3.08925	gi|593687791|ref|XP_007144555.1|	hypothetical protein PHAVU_007G165600g [Phaseolus vulgaris]
CC_TR19419|c0_g2_i1_len=561	AT5G25930.1	-3.10779	gi|356518372|ref|XP_003527853.1|	PREDICTED: receptor-like protein kinase HSL1 [Glycine max]
CC_TR28474|c0_g1_i2_len=1887	AT1G03010.1	-3.11344	gi|593687789|ref|XP_007144554.1|	hypothetical protein PHAVU_007G165600g [Phaseolus vulgaris]
CP_TR26043|c0_g2_i1_len=820	AT5G58350.1	-3.11681	gi|950993963|ref|XP_014505026.1|	PREDICTED: probable serine/threonine-protein kinase WNK4 [Vigna radiata var. radiata]
CC_TR24640|c0_g4_i3_len=1541	AT4G38810.2	-3.1371	gi|593117004|ref|XP_007131586.1|	hypothetical protein PHAVU_011G025600g [Phaseolus vulgaris]
CC_TR29010|c0_g2_i1_len=2303	AT4G32250.3	-3.13846	gi|955380163|ref|XP_014625418.1|	PREDICTED: uncharacterized protein LOC100789098 isoform X1 [Glycine max]
CC_TR16495|c0_g1_i2_len=922	AT3G44820.1	-3.14841	gi|955354986|ref|XP_014620484.1|	PREDICTED: BTB/POZ domain-containing protein At3g44820-like isoform X3 [Glycine max]
CC_TR29867|c0_g3_i1_len=715	AT1G24650.1	-3.15425	gi|571443381|ref|XP_006576140.1|	PREDICTED: protein kinase isoform X1 [Glycine max]
CC_TR29951|c0_g1_i4_len=2121	AT2G23950.1	-3.16851	gi|593783621|ref|XP_007154851.1|	hypothetical protein PHAVU_003G152900g [Phaseolus vulgaris]
CC_TR16057|c0_g1_i1_len=1380	AT3G06250.1	-3.16893	gi|571454119|ref|XP_006579691.1|	PREDICTED: protein FAR1-RELATED SEQUENCE 7-like isoform X1 [Glycine max]
CC_TR26513|c0_g2_i5_len=1910	AT2G02710.2	-3.17576	gi|635172834|ref|NP_001278942.1|	proteolipid protein 2 [Glycine max]
CC_TR21029|c0_g3_i1_len=1302	AT4G08850.1	-3.1907	gi|955382450|ref|XP_014625837.1|	PREDICTED: probable LRR receptor-like serine/threonine-protein kinase At4g08850 [Glycine max]
CC_TR29152|c0_g1_i2_len=2729	AT5G12080.3	-3.19889	gi|571519552|ref|XP_006597867.1|	PREDICTED: mechanosensitive ion channel protein 10-like [Glycine max]
CC_TR32260|c0_g1_i1_len=600	AT5G58380.1	-3.20231	gi|356496299|ref|XP_003517006.1|	PREDICTED: CBL-interacting protein kinase 2-like [Glycine max]
CC_TR29574|c0_g1_i6_len=590	AT4G33000.3	-3.2069	gi|955329306|ref|XP_014633111.1|	PREDICTED: calcineurin B-like protein 10 isoform X3 [Glycine max]
CC_TR31088|c1_g1_i6_len=1204	AT3G23000.1	-3.2082	gi|593690658|ref|XP_007145928.1|	hypothetical protein PHAVU_007G279600g [Phaseolus vulgaris]
CP_TR22932|c0_g2_i1_len=409	AT5G58350.1	-3.21245	gi|351724503|ref|NP_001236036.1|	with no lysine kinase 12 [Glycine max]
CC_TR30903|c6_g1_i2_len=1069	AT4G27290.1	-3.21908	gi|955325850|ref|XP_006582219.2|	PREDICTED: G-type lectin S-receptor-like serine/threonine-protein kinase At4g27290 isoform X1 [Glycine max]
CC_TR17864|c0_g1_i1_len=1444	AT3G20830.1	-3.22257	gi|593160403|ref|XP_007131996.1|	hypothetical protein PHAVU_011G057900g [Phaseolus vulgaris]
CC_TR1558|c0_g2_i1_len=957	AT4G02080.1	-3.24226	gi|356535022|ref|XP_003536048.1|	PREDICTED: GTP-binding protein SAR1A [Glycine max]
CC_TR29031|c0_g1_i1_len=2119	AT3G22910.1	-3.24415	gi|571506158|ref|XP_006595670.1|	PREDICTED: calcium-transporting ATPase 12, plasma membrane-type-like [Glycine max]
CC_TR29866|c0_g1_i8_len=2800	AT4G29990.1	-3.26408	gi|593488393|ref|XP_007141064.1|	hypothetical protein PHAVU_008G164300g [Phaseolus vulgaris]
CC_TR25628|c0_g2_i3_len=1871	AT2G43010.2	-3.2781	gi|571442111|ref|XP_006575634.1|	PREDICTED: transcription factor PIF4 [Glycine max]
CC_TR20081|c0_g1_i1_len=2466	AT2G23300.1	-3.30827	gi|356563574|ref|XP_003550036.1|	PREDICTED: probable LRR receptor-like serine/threonine-protein kinase At4g37250 [Glycine max]
CP_TR9206|c0_g1_i1_len=357	AT3G16560.1	-3.34224	gi|955340121|ref|XP_014617391.1|	PREDICTED: probable protein phosphatase 2C 40 [Glycine max]
CC_TR28573|c0_g1_i4_len=1811	AT3G17510.1	-3.34337	gi|356548027|ref|XP_003542405.1|	PREDICTED: CBL-interacting serine/threonine-protein kinase 1-like [Glycine max]
CP_TR13819|c0_g1_i1_len=646	AT5G58350.1	-3.35057	gi|955361675|ref|XP_014621925.1|	PREDICTED: with no lysine kinase 13 isoform X5 [Glycine max]
CC_TR53183|c0_g2_i1_len=471	AT5G64260.1	-3.36017	gi|502077245|ref|XP_004485593.1|	PREDICTED: protein EXORDIUM-like 2 [Cicer arietinum]
CC_TR30437|c0_g2_i1_len=1721	AT1G07870.1	-3.36183	gi|571488701|ref|XP_006591006.1|	PREDICTED: probable serine/threonine-protein kinase RLCKVII [Glycine max]
CP_TR51833|c0_g1_i1_len=360	AT3G45780.2	-3.37689	-	signalling.light
CC_TR18105|c0_g1_i2_len=2373	AT3G06030.1	-3.37944	gi|571567226|ref|XP_006606040.1|	PREDICTED: mitogen-activated protein kinase kinase kinase NPK1-like [Glycine max]
CC_TR1449|c0_g2_i1_len=1496	AT1G72540.1	-3.41082	gi|356519790|ref|XP_003528552.1|	PREDICTED: putative receptor-like protein kinase At1g72540 [Glycine max]
CC_TR27146|c0_g2_i1_len=2209	AT5G54130.2	-3.45765	gi|571464878|ref|XP_003529863.2|	PREDICTED: uncharacterized calcium-binding protein At1g02270-like isoform X1 [Glycine max]
CC_TR29010|c0_g2_i2_len=1834	AT4G32250.3	-3.47202	gi|955380168|ref|XP_014625419.1|	PREDICTED: uncharacterized protein LOC100789098 isoform X2 [Glycine max]
CC_TR9117|c0_g1_i3_len=3453	AT3G15354.1	-3.52914	gi|571494680|ref|XP_003539598.2|	PREDICTED: protein SPA1-RELATED 3-like isoform X1 [Glycine max]
CC_TR26496|c0_g2_i1_len=531	AT1G01540.2	-3.5293	gi|950962914|ref|XP_014498218.1|	PREDICTED: probable serine/threonine-protein kinase At1g01540 isoform X1 [Vigna radiata var. radiata]
CC_TR22842|c0_g1_i2_len=2081	AT4G21390.1	-3.52999	gi|593262428|ref|XP_007133393.1|	hypothetical protein PHAVU_011G175200g [Phaseolus vulgaris]
CC_TR28357|c0_g1_i6_len=1417	AT5G10250.1	-3.55666	gi|571456060|ref|XP_006580274.1|	PREDICTED: BTB/POZ domain-containing protein DOT3-like isoform X1 [Glycine max]
CP_TR50247|c0_g1_i1_len=370	AT2G46600.1	-3.57611	gi|356573251|ref|XP_003554776.1|	PREDICTED: calcium-binding protein KIC-like [Glycine max]
CC_TR46814|c0_g1_i1_len=2810	AT2G35350.1	-3.62062	gi|593785443|ref|XP_007155762.1|	hypothetical protein PHAVU_003G229400g [Phaseolus vulgaris]
CP_TR40124|c1_g1_i1_len=440	AT4G27280.1	-3.63031	-	signalling.calcium
CC_TR19977|c0_g1_i1_len=743	AT1G73660.1	-3.65706	gi|955330618|ref|XP_014633384.1|	PREDICTED: serine/threonine-protein kinase EDR1 isoform X2 [Glycine max]
CC_TR29393|c2_g1_i4_len=2654	AT3G45780.2	-3.76957	gi|571492498|ref|XP_006592249.1|	PREDICTED: phototropin-1-like [Glycine max]
CC_TR28929|c0_g1_i1_len=2275	AT5G10250.1	-3.8002	gi|951014626|ref|XP_014510612.1|	PREDICTED: BTB/POZ domain-containing protein DOT3 [Vigna radiata var. radiata]
CC_TR30264|c0_g3_i5_len=2050	AT3G18750.3	-3.84391	gi|593793556|ref|XP_007159817.1|	hypothetical protein PHAVU_002G270000g [Phaseolus vulgaris]
CC_TR2602|c0_g2_i1_len=761	AT3G09970.1	-3.84854	gi|351721901|ref|NP_001237737.1|	calcineurin-like phosphoesterase [Glycine max]
CC_TR28686|c0_g3_i7_len=3758	AT3G45780.2	-3.88737	gi|950941661|ref|XP_014493455.1|	PREDICTED: phototropin-1-like isoform X1 [Vigna radiata var. radiata]
CC_TR31260|c0_g1_i3_len=1091	AT2G29380.1	-3.91402	gi|356501081|ref|XP_003519357.1|	PREDICTED: protein phosphatase 2C 37 [Glycine max]
CC_TR45255|c0_g1_i1_len=1970	AT4G18700.1	-4.01258	gi|356510969|ref|XP_003524205.1|	PREDICTED: CBL-interacting serine/threonine-protein kinase 12-like [Glycine max]
CC_TR31583|c0_g1_i1_len=1503	AT2G40270.2	-4.03991	gi|356569509|ref|XP_003552942.1|	PREDICTED: inactive receptor-like serine/threonine-protein kinase At2g40270 [Glycine max]
CC_TR30662|c1_g2_i2_len=2948	AT4G23180.1	-4.06452	gi|356561745|ref|XP_003549139.1|	PREDICTED: cysteine-rich receptor-like protein kinase 10 [Glycine max]
CC_TR30984|c0_g3_i3_len=2906	AT1G11410.1	-4.22684	gi|593792376|ref|XP_007159227.1|	hypothetical protein PHAVU_002G219900g [Phaseolus vulgaris]
CC_TR29888|c0_g2_i2_len=2637	AT4G27290.1	-4.27803	gi|571462209|ref|XP_006582213.1|	PREDICTED: G-type lectin S-receptor-like serine/threonine-protein kinase At4g27290 [Glycine max]
CC_TR9287|c0_g1_i3_len=5496	AT4G29380.1	-4.28081	gi|571466079|ref|XP_006583556.1|	PREDICTED: phosphoinositide 3-kinase regulatory subunit 4-like [Glycine max]
CC_TR1683|c0_g1_i2_len=1357	AT1G56130.1	-4.28571	gi|922334920|ref|XP_013445450.1|	LRR receptor-like kinase, putative [Medicago truncatula]
CP_TR37415|c0_g1_i1_len=1865	AT5G55830.1	-4.29892	gi|950993965|ref|XP_014505027.1|	PREDICTED: L-type lectin-domain containing receptor kinase VIII.2-like [Vigna radiata var. radiata]
CC_TR28686|c0_g3_i6_len=3582	AT3G45780.2	-4.30118	gi|356550222|ref|XP_003543487.1|	PREDICTED: phototropin-1-like [Glycine max]
CC_TR20844|c0_g1_i1_len=2094	AT5G18910.1	-4.35665	gi|593694628|ref|XP_007147835.1|	hypothetical protein PHAVU_006G159100g [Phaseolus vulgaris]
CC_TR2677|c0_g1_i1_len=1089	AT5G18910.1	-4.36537	gi|571499342|ref|XP_006594454.1|	PREDICTED: receptor-like cytosolic serine/threonine-protein kinase RBK2 isoform X3 [Glycine max]
CC_TR28474|c0_g2_i1_len=1863	AT1G03010.1	-4.40665	gi|593800073|ref|XP_007163074.1|	hypothetical protein PHAVU_001G203800g [Phaseolus vulgaris]
CC_TR28573|c0_g1_i5_len=1734	AT3G17510.1	-4.50216	gi|356558505|ref|XP_003547546.1|	PREDICTED: CBL-interacting serine/threonine-protein kinase 1-like isoform X1 [Glycine max]
CC_TR31213|c1_g1_i7_len=1019	AT2G17220.1	-4.53106	gi|351724003|ref|NP_001234995.1|	protein kinase [Glycine max]
CC_TR51678|c0_g1_i1_len=2017	AT5G04190.1	-4.54492	gi|951071240|ref|XP_014491126.1|	PREDICTED: protein PHYTOCHROME KINASE SUBSTRATE 4 [Vigna radiata var. radiata]
CC_TR30321|c0_g1_i4_len=1904	AT3G16560.1	-4.62334	gi|950972712|ref|XP_014500582.1|	PREDICTED: probable protein phosphatase 2C 40 [Vigna radiata var. radiata]
CC_TR16778|c0_g1_i1_len=1336	AT2G30360.1	-4.63554	gi|571547808|ref|XP_006602702.1|	PREDICTED: CBL-interacting serine/threonine-protein kinase 14 [Glycine max]
CC_TR23973|c0_g3_i1_len=2049	AT4G29990.1	-4.6474	gi|955360495|ref|XP_014621602.1|	PREDICTED: probable LRR receptor-like serine/threonine-protein kinase At1g51880 [Glycine max]
CC_TR27955|c0_g1_i1_len=2256	AT3G55550.1	-4.68396	gi|703099269|ref|XP_010096605.1|	L-type lectin-domain containing receptor kinase S.4 [Morus notabilis]
CP_TR18790|c1_g1_i1_len=387	AT1G09530.2	-4.74791	-	signalling.light
CC_TR54103|c0_g1_i1_len=784	AT3G15354.1	-4.84906	gi|955354600|ref|XP_014620421.1|	PREDICTED: protein SPA1-RELATED 3-like isoform X2 [Glycine max]
CC_TR29835|c0_g1_i1_len=2303	AT4G21410.1	-4.90363	gi|356534244|ref|XP_003535667.1|	PREDICTED: putative receptor-like protein kinase At4g00960 [Glycine max]
CC_TR30471|c0_g1_i4_len=1466	AT1G11330.1	-5.0343	gi|571493522|ref|XP_006592582.1|	PREDICTED: receptor-like serine/threonine-protein kinase SD1-7 [Glycine max]
CC_TR31975|c0_g1_i1_len=1042	AT5G64260.1	-5.09434	gi|951035775|ref|XP_014516438.1|	PREDICTED: protein EXORDIUM-like 2 [Vigna radiata var. radiata]
CC_TR31564|c0_g1_i1_len=2534	AT5G55830.1	-5.13032	gi|593488977|ref|XP_007141356.1|	hypothetical protein PHAVU_008G188700g [Phaseolus vulgaris]
CC_TR9335|c2_g2_i8_len=2725	AT4G27290.1	-5.21754	gi|571462177|ref|XP_006582203.1|	PREDICTED: G-type lectin S-receptor-like serine/threonine-protein kinase At4g27290 [Glycine max]
CC_TR24674|c0_g1_i3_len=1196	AT5G37790.1	-5.25582	gi|950983200|ref|XP_014502716.1|	PREDICTED: serine/threonine-protein kinase PBS1-like [Vigna radiata var. radiata]
CC_TR9335|c2_g2_i11_len=2838	AT4G27290.1	-5.29363	gi|955362693|ref|XP_014622144.1|	PREDICTED: G-type lectin S-receptor-like serine/threonine-protein kinase At4g27290 [Glycine max]
CC_TR2902|c0_g1_i1_len=1528	AT5G27930.2	-5.42359	gi|571464096|ref|XP_006582948.1|	PREDICTED: uncharacterized protein LOC100817397 isoform X1 [Glycine max]
CC_TR24327|c0_g1_i6_len=1460	AT4G23180.1	-5.45936	gi|951028876|ref|XP_014514537.1|	PREDICTED: putative receptor-like protein kinase At4g00960 [Vigna radiata var. radiata]
CC_TR24327|c0_g1_i1_len=2398	AT4G05200.1	-5.55795	gi|593653718|ref|XP_007143183.1|	hypothetical protein PHAVU_007G050500g [Phaseolus vulgaris]
CC_TR28873|c0_g1_i1_len=1087	AT4G21410.1	-5.67233	gi|955347318|ref|XP_014618872.1|	PREDICTED: putative receptor-like protein kinase At4g00960 [Glycine max]
CC_TR22682|c0_g1_i3_len=1566	AT4G05200.1	-5.67649	gi|571567155|ref|XP_006606029.1|	PREDICTED: cysteine-rich receptor-like protein kinase 10 isoform X2 [Glycine max]
CC_TR24674|c0_g1_i2_len=1966	AT5G37790.1	-5.68707	gi|571512060|ref|XP_003544372.2|	PREDICTED: serine/threonine-protein kinase CDL1-like [Glycine max]
CC_TR27715|c0_g2_i2_len=1406	AT4G08850.1	-6.89983	gi|571549016|ref|XP_006602890.1|	PREDICTED: probable leucine-rich repeat receptor-like protein kinase At1g35710 isoform X1 [Glycine max]
CC_TR4296|c0_g1_i1_len=2078	AT5G58380.1	-7.2765	gi|571441438|ref|XP_006575445.1|	PREDICTED: CBL-interacting serine/threonine-protein kinase 10-like [Glycine max]
CC_TR30662|c1_g2_i3_len=3242	AT4G21400.1	-7.90284	gi|951014315|ref|XP_014510522.1|	PREDICTED: cysteine-rich receptor-like protein kinase 25 isoform X1 [Vigna radiata var. radiata]

## Sheet: Secondary metabolisam
List of differentialy expressed transcpits related to secondary metabolism
Transcript id	MapMan id	log2FoldChange	Blast_Hit_Id	Description
CP_TR21447|c0_g2_i1_len=2007	AT3G09580.1	6.43344	gi|951035296|ref|XP_014516291.1|	PREDICTED: phytoene dehydrogenase, chloroplastic/chromoplastic [Vigna radiata var. radiata]
CP_TR25695|c0_g1_i1_len=1242	AT5G42800.1	5.2161	gi|593795394|ref|XP_007160735.1|	hypothetical protein PHAVU_001G012800g [Phaseolus vulgaris]
CP_TR37480|c0_g1_i1_len=1762	AT5G07990.1	5.16718	gi|571524530|ref|XP_003547756.2|	PREDICTED: flavonoid 3&apos;-monooxygenase-like [Glycine max]
CP_TR30315|c0_g1_i3_len=1396	AT3G51430.1	4.92463	gi|356559224|ref|XP_003547900.1|	PREDICTED: protein STRICTOSIDINE SYNTHASE-LIKE 5 [Glycine max]
CP_TR2034|c0_g1_i2_len=1804	AT4G36220.1	4.75743	gi|571456147|ref|XP_003524281.2|	PREDICTED: cytochrome P450 CYP736A12-like [Glycine max]
CP_TR49870|c0_g1_i1_len=468	AT5G13930.1	4.44025	gi|955335176|ref|XP_014634356.1|	PREDICTED: chalcone synthase 5 [Glycine max]
CP_TR3472|c0_g1_i3_len=1043	AT4G34050.1	4.38215	gi|593785739|ref|XP_007155910.1|	hypothetical protein PHAVU_003G242400g [Phaseolus vulgaris]
CP_TR26778|c0_g1_i2_len=795	AT1G17020.1	4.37435	gi|357488573|ref|XP_003614574.1|	flavonol synthase/flavanone 3-hydroxylase [Medicago truncatula]
CP_TR22271|c0_g2_i1_len=1032	AT1G64970.1	4.37185	gi|593105201|ref|XP_007131482.1|	hypothetical protein PHAVU_011G017200g [Phaseolus vulgaris]
CP_TR26488|c0_g3_i2_len=1420	AT1G17020.1	4.26691	gi|356494912|ref|XP_003516325.1|	PREDICTED: protein SRG1 [Glycine max]
CP_TR26305|c0_g1_i1_len=2141	AT5G01210.1	4.13266	gi|356496168|ref|XP_003516942.1|	PREDICTED: BAHD acyltransferase DCR-like [Glycine max]
CP_TR26507|c0_g1_i2_len=1742	AT1G77670.1	4.13183	gi|356500190|ref|XP_003518916.1|	PREDICTED: probable N-succinyldiaminopimelate aminotransferase DapC [Glycine max]
CP_TR441|c0_g1_i1_len=1967	AT5G63380.1	4.12238	gi|356508790|ref|XP_003523137.1|	PREDICTED: 4-coumarate--CoA ligase-like 9 [Glycine max]
CP_TR10466|c0_g2_i1_len=1729	AT1G06570.1	4.04958	gi|950995491|ref|XP_014505411.1|	PREDICTED: 4-hydroxyphenylpyruvate dioxygenase [Vigna radiata var. radiata]
CP_TR49409|c0_g1_i1_len=1257	AT5G52810.1	4.00748	gi|593683926|ref|XP_007143478.1|	hypothetical protein PHAVU_007G075300g [Phaseolus vulgaris]
CP_TR49147|c0_g1_i1_len=493	AT1G64970.1	3.9948	gi|593105064|ref|XP_007131481.1|	hypothetical protein PHAVU_011G017100g [Phaseolus vulgaris]
CP_TR31073|c0_g1_i1_len=1138	AT1G59960.1	3.83297	gi|356558518|ref|XP_003547552.1|	PREDICTED: NAD(P)H-dependent 6&apos;-deoxychalcone synthase-like [Glycine max]
CP_TR22271|c0_g1_i1_len=1375	AT1G64970.1	3.78395	gi|950938530|ref|XP_014523113.1|	PREDICTED: tocopherol O-methyltransferase, chloroplastic-like [Vigna radiata var. radiata]
CP_TR3472|c0_g1_i4_len=834	AT4G34050.1	3.66978	gi|351723011|ref|NP_001236240.1|	uncharacterized protein LOC100305498 [Glycine max]
CP_TR16870|c0_g1_i1_len=1265	AT2G23910.1	3.63906	gi|356531429|ref|XP_003534280.1|	PREDICTED: cinnamoyl-CoA reductase 2-like [Glycine max]
CP_TR31721|c0_g1_i1_len=1067	AT5G24530.1	3.49818	gi|593688557|ref|XP_007144913.1|	hypothetical protein PHAVU_007G194000g [Phaseolus vulgaris]
CP_TR12032|c0_g1_i1_len=1308	AT4G22880.2	3.49143	gi|358248024|ref|NP_001239794.1|	anthocyanidin synthase [Glycine max]
CP_TR24400|c0_g1_i1_len=1620	AT4G33360.2	3.45816	gi|356519200|ref|XP_003528261.1|	PREDICTED: putative dihydroflavonol-4-reductase [Glycine max]
CP_TR10229|c0_g2_i1_len=763	AT1G68540.1	3.28005	gi|571433377|ref|XP_006572878.1|	PREDICTED: uncharacterized protein LOC100808002 isoform X1 [Glycine max]
CP_TR31440|c0_g2_i2_len=1802	AT5G04620.2	3.19668	gi|571450403|ref|XP_006578419.1|	PREDICTED: 8-amino-7-oxononanoate synthase-like isoform X2 [Glycine max]
CP_TR53800|c0_g1_i1_len=977	AT2G37040.1	3.17946	gi|356572452|ref|XP_003554382.1|	PREDICTED: phenylalanine ammonia-lyase 1 [Glycine max]
CP_TR32590|c0_g1_i4_len=1368	AT5G24530.1	3.11352	gi|356536832|ref|XP_003536937.1|	PREDICTED: hyoscyamine 6-dioxygenase-like [Glycine max]
CP_TR6137|c0_g1_i1_len=1191	AT1G32100.1	3.05472	gi|359811319|ref|NP_001241029.1|	uncharacterized protein LOC100786578 [Glycine max]
CP_TR31470|c0_g2_i1_len=1370	AT5G49555.1	3.0226	gi|593786007|ref|XP_007156044.1|	hypothetical protein PHAVU_003G253700g [Phaseolus vulgaris]
CP_TR24381|c0_g2_i3_len=850	AT4G16330.2	2.9681	gi|571489707|ref|XP_006591277.1|	PREDICTED: probable 2-oxoglutarate/Fe(II)-dependent dioxygenase [Glycine max]
CP_TR37921|c0_g1_i1_len=1288	AT1G61720.1	2.95438	gi|951003718|ref|XP_014507679.1|	PREDICTED: anthocyanidin reductase-like isoform X1 [Vigna radiata var. radiata]
CP_TR1907|c0_g3_i1_len=314	AT1G17020.1	2.90919	gi|356499964|ref|XP_003518805.1|	PREDICTED: protein SRG1 [Glycine max]
CP_TR21904|c0_g1_i2_len=1280	AT1G59960.1	2.85466	gi|356577291|ref|XP_003556761.1|	PREDICTED: NAD(P)H-dependent 6&apos;-deoxychalcone synthase [Glycine max]
CP_TR32641|c3_g1_i1_len=2099	AT1G02205.3	2.84827	gi|593264352|ref|XP_007134354.1|	hypothetical protein PHAVU_010G040500g [Phaseolus vulgaris]
CP_TR4750|c0_g1_i1_len=2429	AT4G15560.1	2.83366	gi|356523939|ref|XP_003530591.1|	PREDICTED: probable 1-deoxy-D-xylulose-5-phosphate synthase 2, chloroplastic [Glycine max]
CP_TR21053|c0_g3_i1_len=1054	AT4G26220.1	2.82766	gi|356498192|ref|XP_003517937.1|	PREDICTED: probable caffeoyl-CoA O-methyltransferase At4g26220 [Glycine max]
CP_TR51432|c0_g2_i1_len=1214	AT1G67730.1	2.778	gi|356567433|ref|XP_003551924.1|	PREDICTED: very-long-chain 3-oxoacyl-CoA reductase 1-like [Glycine max]
CP_TR29691|c0_g1_i10_len=1824	AT1G77670.1	2.7123	gi|593327914|ref|XP_007137384.1|	hypothetical protein PHAVU_009G122900g [Phaseolus vulgaris]
CP_TR2788|c0_g2_i1_len=1880	AT3G21240.1	2.6895	gi|593700820|ref|XP_007150832.1|	hypothetical protein PHAVU_005G184500g [Phaseolus vulgaris]
CP_TR47843|c0_g1_i1_len=1208	AT3G51240.1	2.62015	gi|593786201|ref|XP_007156141.1|	hypothetical protein PHAVU_003G261900g [Phaseolus vulgaris]
CP_TR18977|c0_g2_i1_len=1939	AT5G63380.1	2.57772	gi|356571403|ref|XP_003553866.1|	PREDICTED: 4-coumarate--CoA ligase-like 9 isoform X1 [Glycine max]
CC_TR16957|c0_g1_i1_len=393	AT5G13930.1	2.56367	-	secondary metabolism.flavonoids.chalcones.naringenin-chalcone synthase
CP_TR27568|c0_g1_i5_len=944	AT4G36220.1	2.51388	gi|571471413|ref|XP_006585306.1|	PREDICTED: cytochrome P450 CYP736A12-like isoform X2 [Glycine max]
CP_TR54728|c0_g1_i1_len=1240	AT2G40230.1	2.49894	gi|356539991|ref|XP_003538475.1|	PREDICTED: taxadien-5-alpha-ol O-acetyltransferase-like [Glycine max]
CC_TR20479|c0_g2_i1_len=706	AT2G25450.1	2.47306	gi|955320152|ref|XP_014631035.1|	PREDICTED: 1-aminocyclopropane-1-carboxylate oxidase homolog isoform X1 [Glycine max]
CP_TR29606|c0_g4_i4_len=1506	AT1G17020.1	2.43759	gi|356525618|ref|XP_003531421.1|	PREDICTED: protein SRG1-like [Glycine max]
CP_TR22469|c0_g1_i1_len=1084	AT1G12140.1	2.43053	gi|1012227359|ref|XP_015937417.1|	PREDICTED: flavin-containing monooxygenase FMO GS-OX5-like [Arachis duranensis]
CP_TR27568|c0_g1_i2_len=1950	AT4G36220.1	2.42287	gi|356525525|ref|XP_003531375.1|	PREDICTED: cytochrome P450 CYP736A12-like isoform X1 [Glycine max]
CC_TR56829|c0_g1_i1_len=292	AT5G07990.1	2.41777	gi|593793418|ref|XP_007159748.1|	hypothetical protein PHAVU_002G263800g [Phaseolus vulgaris]
CP_TR53955|c0_g1_i1_len=1961	AT4G05160.1	2.3921	gi|593699376|ref|XP_007150153.1|	hypothetical protein PHAVU_005G131400g [Phaseolus vulgaris]
CP_TR13883|c0_g1_i1_len=614	AT5G58490.1	2.39067	gi|571441371|ref|XP_006575423.1|	PREDICTED: cinnamoyl-CoA reductase 1 isoform X2 [Glycine max]
CP_TR13722|c0_g1_i1_len=1085	AT4G25700.1	2.38569	gi|951020268|ref|XP_014512347.1|	PREDICTED: beta-carotene hydroxylase 2, chloroplastic-like [Vigna radiata var. radiata]
CP_TR18377|c0_g1_i1_len=1179	AT5G49690.1	2.31772	gi|951035132|ref|XP_014516242.1|	PREDICTED: putative UDP-rhamnose:rhamnosyltransferase 1 [Vigna radiata var. radiata]
CP_TR15610|c0_g1_i1_len=1528	AT1G02205.2	2.29442	-	secondary metabolism.wax
CP_TR15201|c0_g1_i1_len=1560	AT2G37040.1	2.28362	gi|356499505|ref|XP_003518580.1|	PREDICTED: phenylalanine ammonia-lyase class 3 isoform X1 [Glycine max]
CP_TR27201|c0_g1_i6_len=1786	AT2G20340.1	2.26152	gi|571445993|ref|XP_006576966.1|	PREDICTED: tyrosine decarboxylase 1 [Glycine max]
CP_TR56236|c1_g1_i1_len=1444	AT5G27450.3	2.20858	gi|574584749|ref|NP_001276217.1|	mevalonate kinase-like [Glycine max]
CP_TR50616|c0_g1_i1_len=861	AT1G77670.1	2.17626	gi|356509440|ref|XP_003523457.1|	PREDICTED: probable N-succinyldiaminopimelate aminotransferase DapC [Glycine max]
CP_TR31470|c0_g2_i6_len=1827	AT5G49555.1	2.12656	-	secondary metabolism.isoprenoids.carotenoids
CP_TR24428|c0_g1_i3_len=2136	AT1G76490.1	2.11406	gi|356501322|ref|XP_003519474.1|	PREDICTED: 3-hydroxy-3-methylglutaryl-coenzyme A reductase 1-like [Glycine max]
CP_TR31470|c0_g2_i2_len=1943	AT5G49555.1	2.10352	gi|356559400|ref|XP_003547987.1|	PREDICTED: pyridine nucleotide-disulfide oxidoreductase domain-containing protein 2-like [Glycine max]
CP_TR20533|c0_g1_i1_len=1583	AT5G54010.1	2.05977	gi|593698498|ref|XP_007149722.1|	hypothetical protein PHAVU_005G093600g [Phaseolus vulgaris]
CC_TR25144|c0_g1_i1_len=2014	AT1G19440.1	-2.01784	gi|525506945|ref|NP_001267518.1|	uncharacterized protein LOC100797855 [Glycine max]
CC_TR16708|c0_g1_i1_len=680	AT3G09580.1	-2.02969	gi|593792076|ref|XP_007159077.1|	hypothetical protein PHAVU_002G206500g [Phaseolus vulgaris]
CC_TR644|c0_g1_i1_len=951	AT5G48930.1	-2.15877	gi|950969178|ref|XP_014499756.1|	PREDICTED: shikimate O-hydroxycinnamoyltransferase-like [Vigna radiata var. radiata]
CC_TR17524|c0_g1_i1_len=976	AT4G31500.1	-2.16554	gi|356564341|ref|XP_003550413.1|	PREDICTED: cytochrome P450 71A1 [Glycine max]
CC_TR17266|c0_g1_i2_len=415	AT4G11820.1	-2.16917	gi|593785061|ref|XP_007155571.1|	hypothetical protein PHAVU_003G213200g [Phaseolus vulgaris]
CC_TR18823|c0_g1_i3_len=2029	AT5G17230.2	-2.17997	gi|571437937|ref|XP_006574396.1|	PREDICTED: uncharacterized protein LOC100780932 isoform X1 [Glycine max]
CC_TR33989|c1_g1_i1_len=935	AT1G12140.1	-2.26049	gi|571489272|ref|XP_006591168.1|	PREDICTED: flavin-containing monooxygenase FMO GS-OX-like 3 isoform X1 [Glycine max]
CC_TR9805|c0_g1_i1_len=1273	AT3G29670.1	-2.26237	gi|593332088|ref|XP_007139470.1|	hypothetical protein PHAVU_008G032200g [Phaseolus vulgaris]
CC_TR28217|c0_g2_i6_len=1316	AT5G57590.1	-2.26492	gi|571496193|ref|XP_006593545.1|	PREDICTED: bifunctional dethiobiotin synthetase/7,8-diamino-pelargonic acid aminotransferase, mitochondrial isoform X1 [Glycine max]
CC_TR10115|c0_g1_i1_len=2805	AT4G15560.1	-2.266	gi|351725475|ref|NP_001236070.1|	1-deoxy-D-xylulose 5-phosphate synthase 1 [Glycine max]
CC_TR45181|c0_g1_i1_len=2264	AT1G74470.1	-2.3159	gi|356512135|ref|XP_003524776.1|	PREDICTED: geranylgeranyl diphosphate reductase, chloroplastic [Glycine max]
CC_TR18539|c0_g1_i1_len=1576	AT2G20340.1	-2.33016	gi|593264618|ref|XP_007134487.1|	hypothetical protein PHAVU_010G051300g [Phaseolus vulgaris]
CC_TR25535|c0_g1_i1_len=738	AT2G18950.1	-2.34186	gi|922364186|ref|XP_003610087.2|	homogentisate phytyltransferase [Medicago truncatula]
CP_TR51567|c0_g1_i1_len=442	AT4G01070.1	-2.34263	gi|357512981|ref|XP_003626779.1|	UDP-glucosyltransferase family protein [Medicago truncatula]
CC_TR79|c0_g1_i1_len=1250	AT2G37040.1	-2.36336	gi|356505234|ref|XP_003521397.1|	PREDICTED: phenylalanine ammonia-lyase 1 [Glycine max]
CC_TR24197|c0_g3_i1_len=680	AT2G44800.1	-2.3815	gi|593792186|ref|XP_007159132.1|	hypothetical protein PHAVU_002G211500g [Phaseolus vulgaris]
CC_TR24375|c0_g1_i5_len=1037	AT2G45400.1	-2.51369	gi|571447286|ref|XP_006577343.1|	PREDICTED: anthocyanidin reductase-like isoform X1 [Glycine max]
CP_TR33925|c0_g1_i1_len=773	AT5G54160.1	-2.53545	gi|363807042|ref|NP_001242325.1|	uncharacterized protein LOC100805999 [Glycine max]
CP_TR45357|c0_g1_i1_len=530	AT4G25700.2	-2.55009	-	secondary metabolism.isoprenoids.carotenoids
CP_TR60158|c0_g1_i1_len=580	AT5G08640.2	-2.58616	gi|357488985|ref|XP_003614780.1|	flavonol synthase/flavanone 3-hydroxylase [Medicago truncatula]
CC_TR20693|c0_g1_i1_len=1259	AT5G54160.1	-2.59296	gi|950989654|ref|XP_014504198.1|	PREDICTED: caffeic acid 3-O-methyltransferase [Vigna radiata var. radiata]
CC_TR1703|c0_g1_i3_len=336	AT2G38040.2	-2.6387	gi|950992804|ref|XP_014504768.1|	PREDICTED: acetyl-coenzyme A carboxylase carboxyl transferase subunit alpha, chloroplastic [Vigna radiata var. radiata]
CP_TR997|c0_g1_i1_len=1160	AT1G59960.1	-2.69982	-	secondary metabolism.flavonoids.chalcones
CC_TR30231|c0_g1_i1_len=1319	AT5G23960.2	-2.73619	gi|1012228081|ref|XP_015937618.1|	PREDICTED: probable terpene synthase 2 [Arachis duranensis]
CC_TR18764|c0_g1_i1_len=1661	AT4G01070.1	-2.80388	gi|955311712|ref|XP_014629190.1|	PREDICTED: hydroquinone glucosyltransferase-like [Glycine max]
CC_TR20324|c0_g1_i1_len=707	AT1G08470.1	-2.83475	gi|356517675|ref|XP_003527512.1|	PREDICTED: protein STRICTOSIDINE SYNTHASE-LIKE 3-like [Glycine max]
CC_TR9798|c0_g1_i1_len=1495	AT2G38040.2	-2.85764	gi|1021501161|ref|XP_016193809.1|	PREDICTED: acetyl-coenzyme A carboxylase carboxyl transferase subunit alpha, chloroplastic-like [Arachis ipaensis]
CC_TR30231|c0_g1_i2_len=1713	AT5G23960.2	-2.86693	gi|502121910|ref|XP_004497487.1|	PREDICTED: probable terpene synthase 2 [Cicer arietinum]
CC_TR26054|c0_g1_i4_len=691	AT2G19070.1	-2.92436	gi|571521253|ref|XP_006598127.1|	PREDICTED: spermidine hydroxycinnamoyl transferase-like [Glycine max]
CC_TR27356|c0_g1_i2_len=1422	AT2G18950.1	-2.92888	gi|1012002204|ref|XP_015934049.1|	PREDICTED: homogentisate phytyltransferase 1, chloroplastic isoform X2 [Arachis duranensis]
CC_TR28905|c0_g1_i5_len=1689	AT4G01070.1	-3.02809	gi|356527185|ref|XP_003532193.1|	PREDICTED: hydroquinone glucosyltransferase-like [Glycine max]
CC_TR28905|c0_g2_i1_len=416	AT4G01070.2	-3.03418	gi|356527181|ref|XP_003532191.1|	PREDICTED: hydroquinone glucosyltransferase-like [Glycine max]
CC_TR37305|c0_g1_i1_len=610	AT4G11820.1	-3.12018	gi|356563228|ref|XP_003549866.1|	PREDICTED: hydroxymethylglutaryl-CoA synthase-like [Glycine max]
CC_TR31552|c0_g1_i1_len=798	AT5G23230.1	-3.21825	gi|356532235|ref|XP_003534679.1|	PREDICTED: nicotinamidase 2-like [Glycine max]
CP_TR21404|c1_g1_i1_len=504	AT5G08640.2	-3.22166	-	secondary metabolism.flavonoids.flavonols
CC_TR30395|c0_g1_i2_len=624	AT1G17020.1	-3.26686	gi|356549596|ref|XP_003543178.1|	PREDICTED: protein SRG1 [Glycine max]
CC_TR2214|c0_g2_i1_len=1476	AT3G63520.1	-3.37054	gi|593263268|ref|XP_007133813.1|	hypothetical protein PHAVU_011G211200g [Phaseolus vulgaris]
CC_TR23430|c0_g1_i4_len=1358	AT1G15950.1	-3.37564	gi|358248058|ref|NP_001240058.1|	uncharacterized protein LOC100789070 [Glycine max]
CC_TR5420|c0_g1_i1_len=1880	AT3G63520.1	-3.42056	gi|356548921|ref|XP_003542847.1|	PREDICTED: carotenoid 9,10(9&apos;,10&apos;)-cleavage dioxygenase 1 [Glycine max]
CC_TR26054|c0_g1_i1_len=1034	AT2G19070.1	-3.43398	gi|593691649|ref|XP_007146394.1|	hypothetical protein PHAVU_006G036600g [Phaseolus vulgaris]
CC_TR27457|c0_g1_i1_len=1684	AT2G18570.1	-3.4364	gi|356517124|ref|XP_003527240.1|	PREDICTED: anthocyanidin 3-O-glucosyltransferase 5-like [Glycine max]
CC_TR6946|c0_g1_i1_len=1805	AT5G62790.1	-3.45899	gi|358248074|ref|NP_001240062.1|	1-deoxy-D-xylulose 5-phosphate reductoisomerase, chloroplastic-like [Glycine max]
CC_TR18928|c0_g2_i1_len=1311	AT5G42800.1	-3.54911	gi|593795392|ref|XP_007160734.1|	hypothetical protein PHAVU_001G012700g [Phaseolus vulgaris]
CP_TR8186|c0_g2_i1_len=459	AT5G54160.1	-3.56756	gi|356516166|ref|XP_003526767.1|	PREDICTED: caffeic acid 3-O-methyltransferase [Glycine max]
CC_TR22954|c0_g2_i1_len=962	AT5G24530.1	-3.58814	gi|571451857|ref|XP_006578869.1|	PREDICTED: 1-aminocyclopropane-1-carboxylate oxidase 5-like [Glycine max]
CC_TR24066|c0_g2_i1_len=939	AT5G42800.1	-3.59308	gi|950987748|ref|XP_014503836.1|	PREDICTED: dihydroflavonol-4-reductase-like [Vigna radiata var. radiata]
CC_TR30952|c4_g1_i5_len=890	AT2G22590.1	-3.6443	gi|593264276|ref|XP_007134316.1|	hypothetical protein PHAVU_010G037000g [Phaseolus vulgaris]
CC_TR28409|c0_g2_i5_len=1781	AT1G61680.1	-3.68748	gi|574584548|ref|NP_001276223.1|	uncharacterized protein LOC100789381 [Glycine max]
CP_TR8874|c0_g2_i1_len=685	AT5G48930.1	-3.73636	gi|571464501|ref|XP_006583084.1|	PREDICTED: shikimate O-hydroxycinnamoyltransferase isoform X3 [Glycine max]
CC_TR3217|c0_g2_i1_len=1848	AT4G12300.1	-3.74476	gi|356565311|ref|XP_003550885.1|	PREDICTED: geraniol 8-hydroxylase-like [Glycine max]
CC_TR10191|c0_g1_i1_len=1497	AT1G59960.1	-3.80193	gi|356560085|ref|XP_003548326.1|	PREDICTED: methylecgonone reductase [Glycine max]
CC_TR22298|c0_g2_i1_len=1674	AT5G24530.1	-3.90973	gi|356516162|ref|XP_003526765.1|	PREDICTED: 1-aminocyclopropane-1-carboxylate oxidase 5-like [Glycine max]
CC_TR46898|c0_g1_i1_len=1294	AT5G54160.1	-4.07864	gi|358249162|ref|NP_001240003.1|	caffeic acid 3-O-methyltransferase-like [Glycine max]
CC_TR18917|c0_g1_i1_len=1236	AT1G15950.1	-4.11116	gi|356522272|ref|XP_003529771.1|	PREDICTED: cinnamoyl-CoA reductase 1-like [Glycine max]
CC_TR1461|c0_g1_i1_len=1165	AT3G25830.1	-4.18683	gi|955326253|ref|XP_014632306.1|	PREDICTED: tricyclene synthase EBOS, chloroplastic-like [Glycine max]
CC_TR30657|c0_g2_i2_len=1698	AT5G39050.1	-4.21096	gi|356568764|ref|XP_003552580.1|	PREDICTED: phenolic glucoside malonyltransferase 1-like [Glycine max]
CC_TR2556|c0_g1_i1_len=2014	AT5G07990.1	-4.25526	gi|571465556|ref|XP_003528941.2|	PREDICTED: cytochrome P450 CYP736A12-like [Glycine max]
CC_TR28409|c0_g2_i8_len=760	AT1G61680.1	-4.27016	gi|951037830|ref|XP_014517007.1|	PREDICTED: (3S,6E)-nerolidol synthase 1-like [Vigna radiata var. radiata]
CC_TR1717|c0_g1_i2_len=1881	AT3G25830.1	-4.30279	gi|593218545|ref|XP_007132584.1|	hypothetical protein PHAVU_011G107200g [Phaseolus vulgaris]
CC_TR36517|c0_g1_i1_len=1031	AT3G55120.1	-4.38752	gi|951023857|ref|XP_014513272.1|	PREDICTED: chalcone--flavonone isomerase-like [Vigna radiata var. radiata]
CC_TR13227|c0_g2_i1_len=1545	AT4G36810.1	-4.40024	gi|356559416|ref|XP_003547995.1|	PREDICTED: geranylgeranyl pyrophosphate synthase, chloroplastic-like [Glycine max]
CC_TR22580|c0_g1_i4_len=750	AT1G78950.1	-4.64721	gi|356526350|ref|XP_003531781.1|	PREDICTED: beta-amyrin synthase [Glycine max]
CC_TR45250|c0_g1_i1_len=1623	AT5G54010.1	-4.86943	gi|571494547|ref|XP_003540412.2|	PREDICTED: anthocyanidin 3-O-glucoside 2&apos;&apos;-O-glucosyltransferase-like [Glycine max]
CC_TR18296|c0_g1_i1_len=1729	AT3G19450.1	-5.10263	gi|571484721|ref|XP_006589636.1|	PREDICTED: probable cinnamyl alcohol dehydrogenase [Glycine max]
CC_TR25755|c0_g1_i2_len=2043	AT2G38080.1	-5.13071	gi|356506772|ref|XP_003522150.1|	PREDICTED: laccase-4-like [Glycine max]
CP_TR4801|c0_g1_i1_len=472	AT5G08640.2	-5.17106	gi|593702189|ref|XP_007151504.1|	hypothetical protein PHAVU_004G052400g, partial [Phaseolus vulgaris]
CC_TR13397|c0_g1_i2_len=1089	AT4G34050.1	-5.19116	gi|571439557|ref|XP_003518701.2|	PREDICTED: caffeoyl-CoA O-methyltransferase-like [Glycine max]
CC_TR1579|c0_g1_i1_len=732	AT2G19070.1	-5.30933	gi|593691653|ref|XP_007146396.1|	hypothetical protein PHAVU_006G036800g [Phaseolus vulgaris]
CC_TR11913|c0_g2_i1_len=1455	AT4G39330.1	-5.41867	gi|363806976|ref|NP_001242314.1|	uncharacterized protein LOC100820588 [Glycine max]
CC_TR30537|c1_g14_i2_len=1103	AT4G25700.1	-5.49353	gi|950930018|ref|XP_014503371.1|	PREDICTED: beta-carotene hydroxylase 2, chloroplastic-like [Vigna radiata var. radiata]
CC_TR4987|c0_g1_i1_len=1663	AT4G01070.1	-5.52027	gi|593264388|ref|XP_007134372.1|	hypothetical protein PHAVU_010G042200g [Phaseolus vulgaris]
CC_TR45038|c0_g1_i1_len=1222	AT5G08640.2	-5.59007	gi|351727509|ref|NP_001237419.1|	flavonol synthase [Glycine max]
CC_TR19556|c0_g1_i2_len=1527	AT3G11180.1	-5.63728	gi|955311010|ref|XP_003520449.3|	PREDICTED: leucoanthocyanidin dioxygenase [Glycine max]
CC_TR50583|c0_g1_i1_len=1614	AT5G48930.1	-5.69041	gi|571464498|ref|XP_006583083.1|	PREDICTED: shikimate O-hydroxycinnamoyltransferase isoform X2 [Glycine max]
CC_TR14509|c0_g2_i1_len=1701	AT4G31500.1	-5.84976	gi|356506400|ref|XP_003521971.1|	PREDICTED: cytochrome P450 71A1-like [Glycine max]
CC_TR13137|c0_g1_i2_len=1287	AT5G08640.2	-5.9885	gi|359806456|ref|NP_001241248.1|	uncharacterized protein LOC100810937 [Glycine max]
CC_TR6946|c0_g2_i1_len=1684	AT5G62790.1	-6.20218	gi|356558989|ref|XP_003547784.1|	PREDICTED: 1-deoxy-D-xylulose 5-phosphate reductoisomerase, chloroplastic [Glycine max]
CC_TR15385|c0_g2_i1_len=1328	AT4G36810.1	-6.21287	gi|593787714|ref|XP_007156896.1|	hypothetical protein PHAVU_002G026400g [Phaseolus vulgaris]
CP_TR18423|c0_g1_i1_len=422	AT4G16740.2	-6.41485	-	secondary metabolism.isoprenoids.terpenoids
CC_TR25385|c0_g1_i1_len=2026	AT1G76490.1	-6.41606	gi|356496525|ref|XP_003517117.1|	PREDICTED: 3-hydroxy-3-methylglutaryl-coenzyme A reductase 1-like [Glycine max]
CC_TR14509|c0_g3_i1_len=1108	AT4G31500.1	-6.50225	gi|571444161|ref|XP_006576430.1|	PREDICTED: cytochrome P450 83B1-like [Glycine max]
CC_TR10054|c0_g1_i1_len=2017	AT4G01070.1	-6.62382	gi|351725669|ref|NP_001235053.1|	glucosyltransferase [Glycine max]
CC_TR21336|c0_g2_i1_len=2198	AT3G21240.1	-6.79627	gi|356547458|ref|XP_003542129.1|	PREDICTED: 4-coumarate--CoA ligase 1 [Glycine max]
CP_TR18423|c0_g2_i1_len=1585	AT4G16730.1	-6.91968	-	secondary metabolism.isoprenoids.terpenoids
CC_TR4266|c0_g1_i1_len=2042	AT4G16740.1	-10.0109	gi|955392239|ref|XP_014628074.1|	PREDICTED: isoprene synthase, chloroplastic-like [Glycine max]

## Sheet: Stress
List of differentialy expressed transcripts related to stress response
Transcript id	MapMam id	log2FoldChange	Blast_Hit_Id	Description
CP_TR534|c0_g1_i1_len=1253	AT5G23240.1	7.30011	gi|571554907|ref|XP_003553824.2|	PREDICTED: uncharacterized protein LOC100776887 [Glycine max]
CP_TR19960|c0_g3_i1_len=1674	AT2G36800.1	6.87189	gi|356572496|ref|XP_003554404.1|	PREDICTED: UDP-glycosyltransferase 73C6 [Glycine max]
CP_TR32736|c3_g3_i3_len=3757	AT5G36930.2	6.79937	gi|357486941|ref|XP_003613758.1|	disease resistance protein (TIR-NBS-LRR class) [Medicago truncatula]
CP_TR13045|c0_g1_i1_len=1144	AT1G06460.1	6.73522	gi|955365403|ref|XP_014622788.1|	PREDICTED: uncharacterized protein LOC100788166 [Glycine max]
CP_TR10327|c0_g2_i1_len=1161	AT1G27180.1	5.84108	gi|359807492|ref|NP_001240887.1|	TMV resistance protein N-like [Glycine max]
CP_TR23836|c0_g1_i2_len=1334	AT2G43200.1	5.62668	gi|356567298|ref|XP_003551858.1|	PREDICTED: probable methyltransferase PMT19 [Glycine max]
CP_TR5979|c0_g2_i1_len=1592	AT5G23240.1	5.16054	gi|571479775|ref|XP_003534680.2|	PREDICTED: uncharacterized protein LOC100783616 [Glycine max]
CP_TR42482|c0_g1_i1_len=814	AT5G66590.1	5.09097	gi|356496820|ref|XP_003517263.1|	PREDICTED: STS14 protein-like [Glycine max]
CP_TR29543|c0_g2_i1_len=2164	AT5G15870.1	5.00917	gi|356568740|ref|XP_003552568.1|	PREDICTED: putative endo-1,3(4)-beta-glucanase 2 [Glycine max]
CC_TR8633|c0_g1_i1_len=675	AT1G06460.1	4.89314	gi|955309171|ref|XP_014626034.1|	PREDICTED: uncharacterized protein LOC100785395 [Glycine max]
CP_TR39176|c0_g1_i1_len=1035	AT4G11650.1	4.85875	gi|351727321|ref|NP_001235877.1|	PR-5b protein precursor [Glycine max]
CP_TR6355|c0_g1_i1_len=665	AT3G17020.1	4.78597	gi|356558131|ref|XP_003547361.1|	PREDICTED: universal stress protein A-like protein isoform X1 [Glycine max]
CP_TR18563|c0_g2_i1_len=470	AT3G17020.1	4.60884	gi|702237858|ref|XP_010064666.1|	PREDICTED: uncharacterized protein C167.05 [Eucalyptus grandis]
CP_TR37702|c0_g1_i1_len=1077	AT5G24090.1	4.57097	gi|356543331|ref|XP_003540115.1|	PREDICTED: acidic endochitinase-like [Glycine max]
CP_TR3033|c0_g3_i2_len=1436	AT1G20030.1	4.46162	gi|593267841|ref|XP_007136098.1|	hypothetical protein PHAVU_009G017700g [Phaseolus vulgaris]
CP_TR30626|c0_g4_i6_len=3683	AT5G17680.1	4.43515	gi|571465848|ref|XP_006583492.1|	PREDICTED: TMV resistance protein N-like [Glycine max]
CP_TR23937|c0_g1_i1_len=834	AT2G15220.1	4.42472	gi|351723055|ref|NP_001238289.1|	uncharacterized protein LOC100499938 precursor [Glycine max]
CP_TR21057|c0_g1_i1_len=879	AT2G01710.1	4.28193	gi|951056756|ref|XP_014521837.1|	PREDICTED: J protein JJJ2 [Vigna radiata var. radiata]
CP_TR32735|c1_g1_i1_len=2984	AT3G14470.1	4.2465	gi|356577373|ref|XP_003556801.1|	PREDICTED: putative disease resistance RPP13-like protein 1 [Glycine max]
CP_TR30095|c1_g2_i2_len=2285	AT1G20780.1	4.24513	gi|571460310|ref|XP_006581663.1|	PREDICTED: U-box domain-containing protein 43-like isoform X2 [Glycine max]
CP_TR32696|c3_g2_i7_len=4104	AT5G36930.1	4.16795	gi|571444643|ref|XP_006576565.1|	PREDICTED: TMV resistance protein N-like [Glycine max]
CP_TR32064|c1_g1_i4_len=3598	AT4G27190.1	4.12208	gi|955321150|ref|XP_014631205.1|	PREDICTED: disease resistance protein At4g27190-like isoform X2 [Glycine max]
CP_TR5239|c0_g1_i1_len=1381	AT3G12500.1	4.10728	gi|593327764|ref|XP_007137309.1|	hypothetical protein PHAVU_009G116600g [Phaseolus vulgaris]
CP_TR31255|c0_g1_i4_len=4069	AT3G14470.1	4.07502	gi|357456379|ref|XP_003598470.1|	LRR and NB-ARC domain disease resistance protein [Medicago truncatula]
CP_TR12363|c0_g2_i1_len=1930	AT5G36930.2	4.01374	gi|593783053|ref|XP_007154567.1|	hypothetical protein PHAVU_003G129700g [Phaseolus vulgaris]
CP_TR30141|c0_g1_i5_len=1341	AT4G11660.1	3.96159	gi|571436455|ref|XP_006573766.1|	PREDICTED: heat stress transcription factor B-2b [Glycine max]
CP_TR28827|c0_g1_i1_len=587	AT3G51780.1	3.91639	gi|502104239|ref|XP_004492475.1|	PREDICTED: BAG family molecular chaperone regulator 4 isoform X2 [Cicer arietinum]
CP_TR30484|c0_g1_i4_len=3219	AT3G07040.1	3.87513	gi|955326370|ref|XP_014632329.1|	PREDICTED: disease resistance protein RPM1-like [Glycine max]
CP_TR3207|c0_g1_i2_len=1077	AT1G20030.2	3.85844	gi|955327621|ref|XP_014632694.1|	PREDICTED: thaumatin-like protein 1b isoform X2 [Glycine max]
CP_TR7895|c0_g1_i1_len=1549	AT5G64360.4	3.73179	gi|951014900|ref|XP_014510688.1|	PREDICTED: uncharacterized protein LOC106769541 [Vigna radiata var. radiata]
CC_TR12609|c0_g1_i1_len=852	AT5G20630.1	3.72545	gi|593783095|ref|XP_007154588.1|	hypothetical protein PHAVU_003G131400g [Phaseolus vulgaris]
CP_TR32515|c0_g4_i2_len=1087	AT3G14470.1	3.71413	gi|356550917|ref|XP_003543829.1|	PREDICTED: putative disease resistance RPP13-like protein 1 [Glycine max]
CP_TR32583|c3_g3_i1_len=2670	AT5G17680.1	3.69298	gi|571531480|ref|XP_006600001.1|	PREDICTED: TMV resistance protein N-like [Glycine max]
CP_TR25352|c0_g1_i1_len=2745	AT5G66900.1	3.60138	gi|356565670|ref|XP_003551061.1|	PREDICTED: probable disease resistance protein At5g66900 [Glycine max]
CP_TR37231|c0_g1_i1_len=763	AT4G08685.1	3.59931	gi|351720770|ref|NP_001238723.1|	uncharacterized protein LOC100499710 precursor [Glycine max]
CP_TR32679|c0_g3_i3_len=2670	AT5G17680.1	3.59525	gi|571564431|ref|XP_006605619.1|	PREDICTED: TMV resistance protein N-like isoform X2 [Glycine max]
CP_TR32353|c2_g1_i1_len=1203	AT3G11080.1	3.51021	gi|571549032|ref|XP_006602894.1|	PREDICTED: probable LRR receptor-like serine/threonine-protein kinase At4g08850 [Glycine max]
CP_TR32580|c1_g2_i3_len=2607	AT5G17680.1	3.5021	gi|593262586|ref|XP_007133472.1|	hypothetical protein PHAVU_011G181400g [Phaseolus vulgaris]
CP_TR24348|c0_g1_i1_len=2202	AT2G40280.1	3.47228	gi|950992544|ref|XP_014504724.1|	PREDICTED: probable methyltransferase PMT23 [Vigna radiata var. radiata]
CP_TR32679|c0_g3_i8_len=2876	AT5G17680.1	3.45477	gi|955356557|ref|XP_014620823.1|	PREDICTED: TMV resistance protein N-like isoform X1 [Glycine max]
CP_TR28412|c0_g1_i2_len=1372	AT1G20030.2	3.44169	gi|571512227|ref|XP_006596544.1|	PREDICTED: thaumatin-like protein 1 [Glycine max]
CP_TR32735|c1_g1_i4_len=3257	AT3G14470.1	3.39349	gi|593691207|ref|XP_007146173.1|	hypothetical protein PHAVU_006G018700g [Phaseolus vulgaris]
CC_TR21621|c0_g2_i1_len=563	AT1G24020.2	3.30093	gi|351726706|ref|NP_001235344.1|	uncharacterized protein LOC100500506 [Glycine max]
CP_TR29170|c1_g1_i2_len=2110	AT3G10980.1	3.2882	-	stress
CP_TR32615|c0_g2_i1_len=2288	AT3G14470.1	3.22226	gi|357456371|ref|XP_003598466.1|	LRR and NB-ARC domain disease resistance protein [Medicago truncatula]
CP_TR31946|c2_g1_i1_len=929	AT1G31850.2	3.06584	gi|951013174|ref|XP_014510247.1|	PREDICTED: probable methyltransferase PMT21 [Vigna radiata var. radiata]
CP_TR40203|c0_g1_i1_len=299	AT1G50570.2	3.04844	gi|951044770|ref|XP_014518738.1|	PREDICTED: uncharacterized protein LOC106775978 [Vigna radiata var. radiata]
CP_TR13997|c0_g2_i1_len=1512	AT3G14470.1	3.01942	gi|593262826|ref|XP_007133592.1|	hypothetical protein PHAVU_011G192100g [Phaseolus vulgaris]
CP_TR16859|c0_g2_i1_len=500	AT1G72890.1	3.01257	gi|950977438|ref|XP_014501488.1|	PREDICTED: TMV resistance protein N-like isoform X2 [Vigna radiata var. radiata]
CP_TR32725|c0_g1_i9_len=1315	AT3G14470.1	3.00639	-	stress.biotic.PR-proteins
CP_TR32696|c3_g2_i16_len=4122	AT5G36930.2	3.00131	gi|571444675|ref|XP_006576576.1|	PREDICTED: TMV resistance protein N-like isoform X1 [Glycine max]
CP_TR32460|c0_g1_i1_len=2402	AT2G34930.1	2.99359	gi|955374310|ref|XP_014624000.1|	PREDICTED: LRR receptor-like serine/threonine-protein kinase GSO1 [Glycine max]
CP_TR8727|c0_g1_i1_len=561	AT5G66900.1	2.9934	gi|571454745|ref|XP_006579882.1|	PREDICTED: probable disease resistance protein At5g66900 [Glycine max]
CP_TR24607|c0_g1_i1_len=2501	AT5G66900.1	2.98126	gi|357518549|ref|XP_003629563.1|	disease resistance protein (CC-NBS-LRR class) family protein [Medicago truncatula]
CP_TR32580|c1_g2_i9_len=2724	AT5G17680.1	2.96272	gi|571564435|ref|XP_006605620.1|	PREDICTED: TMV resistance protein N-like isoform X3 [Glycine max]
CP_TR44981|c0_g1_i1_len=915	AT1G72950.1	2.92571	gi|359806248|ref|NP_001241468.1|	TMV resistance protein N-like [Glycine max]
CP_TR6162|c0_g1_i1_len=2233	AT3G52430.1	2.89271	gi|363814451|ref|NP_001242860.1|	uncharacterized protein LOC100788725 [Glycine max]
CP_TR54038|c0_g1_i1_len=1987	AT2G39200.1	2.8774	gi|951030188|ref|XP_014514840.1|	PREDICTED: MLO-like protein 6 isoform X1 [Vigna radiata var. radiata]
CP_TR9025|c0_g1_i1_len=3688	AT1G64060.1	2.87567	gi|356497271|ref|XP_003517484.1|	PREDICTED: respiratory burst oxidase homolog protein A-like [Glycine max]
CP_TR21100|c0_g3_i1_len=1975	AT5G64930.1	2.85815	gi|571460555|ref|XP_006581733.1|	PREDICTED: protein CPR-5 isoform X1 [Glycine max]
CP_TR31105|c4_g10_i2_len=2801	AT3G14470.1	2.85778	gi|571433595|ref|XP_006572949.1|	PREDICTED: putative disease resistance protein RGA3 [Glycine max]
CP_TR995|c0_g2_i1_len=2300	AT2G47440.1	2.81903	gi|356505620|ref|XP_003521588.1|	PREDICTED: uncharacterized protein LOC100800231 isoform X1 [Glycine max]
CP_TR7607|c0_g1_i1_len=735	AT2G21620.1	2.76685	gi|351725895|ref|NP_001237876.1|	uncharacterized protein LOC100306377 [Glycine max]
CP_TR49974|c0_g1_i1_len=568	AT1G32090.1	2.7641	gi|356495978|ref|XP_003516847.1|	PREDICTED: CSC1-like protein At1g32090 [Glycine max]
CP_TR32476|c1_g1_i6_len=2853	AT3G14470.1	2.72818	gi|593798360|ref|XP_007162218.1|	hypothetical protein PHAVU_001G134000g [Phaseolus vulgaris]
CP_TR54243|c0_g1_i1_len=745	AT5G51060.1	2.70598	gi|955321595|ref|XP_014631288.1|	PREDICTED: respiratory burst oxidase homolog protein C [Glycine max]
CP_TR56378|c0_g1_i1_len=535	AT5G03030.1	2.69586	gi|950983764|ref|XP_014502859.1|	PREDICTED: mitochondrial import inner membrane translocase subunit TIM14-3-like [Vigna radiata var. radiata]
CP_TR14766|c0_g3_i1_len=941	AT3G05700.1	2.69448	gi|351720830|ref|NP_001238469.1|	uncharacterized protein LOC100306669 [Glycine max]
CP_TR28412|c0_g1_i1_len=920	AT1G20030.2	2.69144	gi|593795218|ref|XP_007160647.1|	hypothetical protein PHAVU_001G005000g [Phaseolus vulgaris]
CP_TR18044|c0_g1_i1_len=2293	AT3G14470.1	2.68387	gi|951017061|ref|XP_014511272.1|	PREDICTED: putative disease resistance RPP13-like protein 1 [Vigna radiata var. radiata]
CP_TR31105|c4_g9_i1_len=982	AT3G14460.1	2.67327	gi|571436950|ref|XP_006573928.1|	PREDICTED: putative disease resistance protein RGA4 [Glycine max]
CC_TR18078|c0_g1_i1_len=1333	AT4G00750.1	2.64211	gi|356559857|ref|XP_003548213.1|	PREDICTED: probable methyltransferase PMT16 [Glycine max]
CP_TR42911|c0_g1_i1_len=632	AT4G21870.1	2.63416	gi|593694432|ref|XP_007147737.1|	hypothetical protein PHAVU_006G150600g [Phaseolus vulgaris]
CP_TR31465|c0_g1_i2_len=915	AT1G02120.1	2.63307	gi|571565050|ref|XP_006605711.1|	PREDICTED: protein VASCULAR ASSOCIATED DEATH 1, chloroplastic isoform X1 [Glycine max]
CP_TR32725|c0_g2_i6_len=1113	AT3G14470.1	2.5725	gi|571444245|ref|XP_006576452.1|	PREDICTED: putative disease resistance protein At3g14460 isoform X1 [Glycine max]
CC_TR60159|c0_g1_i1_len=823	AT2G45750.1	2.55123	gi|950925568|ref|XP_014513393.1|	PREDICTED: probable methyltransferase PMT16 [Vigna radiata var. radiata]
CP_TR25342|c0_g1_i2_len=1900	AT2G22360.1	2.48466	gi|571490472|ref|XP_006591500.1|	PREDICTED: chaperone protein DnaJ [Glycine max]
CP_TR20408|c0_g3_i1_len=1509	AT5G63860.1	2.47188	gi|955321530|ref|XP_014631278.1|	PREDICTED: ultraviolet-B receptor UVR8-like isoform X2 [Glycine max]
CP_TR20415|c0_g2_i1_len=619	AT1G22900.1	2.47009	gi|502150839|ref|XP_004508149.1|	PREDICTED: dirigent protein 11-like [Cicer arietinum]
CP_TR17957|c0_g2_i1_len=2619	AT1G20780.1	2.46446	gi|356535341|ref|XP_003536205.1|	PREDICTED: U-box domain-containing protein 44 isoform X3 [Glycine max]
CC_TR60159|c0_g2_i1_len=455	AT2G45750.1	2.4474	-	stress.abiotic.drought/salt
CP_TR19165|c0_g1_i1_len=529	AT5G01390.1	2.3954	gi|1021481601|ref|XP_016183944.1|	PREDICTED: dnaJ homolog subfamily B member 1 [Arachis ipaensis]
CC_TR48225|c0_g1_i1_len=242	AT5G42340.1	2.38859	-	stress.biotic
CP_TR6757|c0_g2_i1_len=924	AT2G39750.1	2.37779	gi|356569344|ref|XP_003552862.1|	PREDICTED: probable methyltransferase PMT11 [Glycine max]
CP_TR30443|c0_g1_i1_len=1596	AT1G31850.2	2.36877	gi|571526514|ref|XP_006599114.1|	PREDICTED: probable methyltransferase PMT20 [Glycine max]
CC_TR15499|c0_g1_i1_len=449	AT1G31850.2	2.36372	-	stress.abiotic.drought/salt
CC_TR37649|c0_g1_i1_len=345	AT4G00750.1	2.35903	gi|1012178180|ref|XP_015967459.1|	PREDICTED: probable methyltransferase PMT15 [Arachis duranensis]
CP_TR19366|c0_g2_i1_len=999	AT1G32090.1	2.3578	gi|356529755|ref|XP_003533453.1|	PREDICTED: CSC1-like protein At1g32090 [Glycine max]
CP_TR48772|c0_g1_i1_len=914	AT1G20030.1	2.32034	gi|571481908|ref|XP_003535208.2|	PREDICTED: thaumatin-like protein 1b [Glycine max]
CP_TR37710|c0_g1_i1_len=1050	AT3G18165.1	2.26835	gi|593794931|ref|XP_007160504.1|	hypothetical protein PHAVU_002G327300g [Phaseolus vulgaris]
CP_TR55001|c0_g1_i1_len=1719	AT3G52490.1	2.26763	gi|951030646|ref|XP_014514942.1|	PREDICTED: uncharacterized protein LOC106772844 [Vigna radiata var. radiata]
CP_TR25715|c0_g1_i1_len=1729	AT1G27180.1	2.23327	gi|955337592|ref|XP_014634820.1|	PREDICTED: TMV resistance protein N-like isoform X4 [Glycine max]
CP_TR45011|c0_g1_i1_len=519	AT1G31850.2	2.22719	gi|571435429|ref|XP_006573481.1|	PREDICTED: probable methyltransferase PMT20 [Glycine max]
CP_TR7792|c0_g2_i1_len=1026	AT2G47440.1	2.22468	gi|955313040|ref|XP_014629440.1|	PREDICTED: uncharacterized protein LOC100800231 isoform X2 [Glycine max]
CC_TR46953|c0_g1_i1_len=1242	AT3G52430.1	2.20448	gi|571457764|ref|XP_006580879.1|	PREDICTED: lipase-like PAD4, partial [Glycine max]
CP_TR14448|c0_g1_i1_len=1269	AT3G52430.1	2.15171	gi|356518791|ref|XP_003528061.1|	PREDICTED: lipase-like PAD4 isoform X1 [Glycine max]
CP_TR18863|c0_g1_i1_len=3089	AT3G46530.1	2.13715	gi|593331676|ref|XP_007139264.1|	hypothetical protein PHAVU_008G014700g [Phaseolus vulgaris]
CP_TR55133|c0_g1_i1_len=680	AT1G24020.2	2.13626	gi|1012168514|ref|XP_015965139.1|	PREDICTED: MLP-like protein 423 [Arachis duranensis]
CP_TR26635|c0_g1_i1_len=2703	AT1G30360.1	2.13577	gi|356555504|ref|XP_003546071.1|	PREDICTED: CSC1-like protein ERD4 [Glycine max]
CP_TR32607|c0_g3_i5_len=793	AT2G37570.2	2.12038	gi|951026931|ref|XP_014514029.1|	PREDICTED: uncharacterized protein LOC106772261 [Vigna radiata var. radiata]
CP_TR26561|c0_g3_i2_len=2320	AT1G27180.1	2.10806	gi|571434029|ref|XP_006573080.1|	PREDICTED: TMV resistance protein N-like [Glycine max]
CP_TR16107|c0_g1_i2_len=2406	AT5G57710.1	2.10639	gi|593783557|ref|XP_007154819.1|	hypothetical protein PHAVU_003G150300g [Phaseolus vulgaris]
CC_TR42735|c0_g1_i1_len=369	AT3G11010.1	2.0952	-	stress.biotic.PR-proteins
CP_TR26561|c0_g3_i1_len=1585	AT1G27180.1	2.08594	gi|951070061|ref|XP_014490533.1|	PREDICTED: TMV resistance protein N-like [Vigna radiata var. radiata]
CP_TR24923|c0_g2_i2_len=2160	AT1G61560.1	2.08551	gi|356539124|ref|XP_003538050.1|	PREDICTED: MLO-like protein 6 [Glycine max]
CC_TR17921|c0_g2_i1_len=396	AT1G32090.1	2.07822	-	stress.abiotic.drought/salt
CP_TR2400|c0_g1_i1_len=1368	AT3G04980.1	2.04122	gi|571447048|ref|XP_006577265.1|	PREDICTED: uncharacterized protein LOC100782762 [Glycine max]
CP_TR23276|c0_g1_i2_len=1123	AT3G07040.1	2.03544	gi|571478628|ref|XP_006587620.1|	PREDICTED: disease resistance protein RPM1-like [Glycine max]
CP_TR29830|c0_g2_i5_len=1807	AT1G27170.1	2.03509	gi|593781677|ref|XP_007153879.1|	hypothetical protein PHAVU_003G072500g [Phaseolus vulgaris]
CP_TR4147|c0_g1_i1_len=884	AT4G23630.1	2.02941	gi|951022374|ref|XP_014512907.1|	PREDICTED: reticulon-like protein B1 [Vigna radiata var. radiata]
CP_TR31368|c0_g1_i1_len=2303	AT3G17830.1	2.02673	gi|356522869|ref|XP_003530065.1|	PREDICTED: chaperone protein DnaJ [Glycine max]
CP_TR44505|c0_g1_i1_len=1456	AT3G62600.1	2.01907	gi|950953770|ref|XP_014496259.1|	PREDICTED: dnaJ protein ERDJ3B [Vigna radiata var. radiata]
CP_TR32535|c1_g3_i2_len=1102	AT3G14470.1	2.01654	gi|593798334|ref|XP_007162205.1|	hypothetical protein PHAVU_001G133000g [Phaseolus vulgaris]
CP_TR56091|c0_g1_i3_len=2210	AT4G00740.1	2.01473	gi|951036987|ref|XP_014516777.1|	PREDICTED: probable methyltransferase PMT13 [Vigna radiata var. radiata]
CP_TR32140|c0_g1_i3_len=2361	AT2G39750.1	2.0099	gi|593489967|ref|XP_007141851.1|	hypothetical protein PHAVU_008G231000g [Phaseolus vulgaris]
CC_TR9304|c1_g3_i2_len=1796	AT3G14470.1	-2.01371	gi|955310875|ref|XP_014628987.1|	PREDICTED: putative disease resistance RPP13-like protein 1 isoform X1 [Glycine max]
CC_TR18091|c0_g1_i1_len=1209	AT5G02500.2	-2.01677	gi|1012123527|ref|XP_015963027.1|	PREDICTED: probable mediator of RNA polymerase II transcription subunit 37c [Arachis duranensis]
CC_TR25633|c0_g1_i3_len=1897	AT5G16820.2	-2.02558	gi|571436723|ref|XP_006573849.1|	PREDICTED: heat stress transcription factor A-1b-like [Glycine max]
CC_TR51382|c0_g1_i1_len=1067	AT3G09440.2	-2.02863	gi|955306682|ref|XP_014621573.1|	PREDICTED: probable mediator of RNA polymerase II transcription subunit 37c isoform X1 [Glycine max]
CC_TR29238|c0_g1_i3_len=1871	AT3G54510.2	-2.03764	gi|955350644|ref|XP_014619549.1|	PREDICTED: CSC1-like protein At3g54510 isoform X4 [Glycine max]
CC_TR25197|c0_g2_i2_len=1133	AT5G52640.1	-2.03961	gi|1029117882|ref|XP_016737429.1|	PREDICTED: heat shock protein 83 [Gossypium hirsutum]
CP_TR25370|c0_g3_i1_len=488	AT4G21320.1	-2.03988	gi|1021483074|ref|XP_016184578.1|	PREDICTED: protein HEAT-STRESS-ASSOCIATED 32 [Arachis ipaensis]
CC_TR26564|c0_g1_i2_len=3193	AT1G20780.1	-2.04706	gi|571543534|ref|XP_006602090.1|	PREDICTED: U-box domain-containing protein 44-like [Glycine max]
CC_TR27008|c0_g1_i1_len=1369	AT5G23590.2	-2.04816	gi|356536396|ref|XP_003536724.1|	PREDICTED: dnaJ homolog subfamily C member 17-like isoform X2 [Glycine max]
CP_TR25888|c1_g3_i1_len=2408	AT1G21640.1	-2.05141	gi|571510124|ref|XP_006596222.1|	PREDICTED: NAD kinase 2, chloroplastic-like isoform X2 [Glycine max]
CC_TR26547|c1_g1_i2_len=683	AT3G53990.1	-2.0535	gi|593163823|ref|XP_007132029.1|	hypothetical protein PHAVU_011G060700g [Phaseolus vulgaris]
CC_TR19436|c0_g1_i1_len=632	AT5G14680.1	-2.06752	gi|351721775|ref|NP_001236197.1|	uncharacterized protein LOC100305494 [Glycine max]
CC_TR21225|c0_g3_i2_len=1408	AT2G45750.1	-2.13886	gi|593265576|ref|XP_007134966.1|	hypothetical protein PHAVU_010G090800g [Phaseolus vulgaris]
CC_TR31305|c2_g4_i4_len=624	AT3G14470.1	-2.14567	gi|955310785|ref|XP_014628967.1|	PREDICTED: putative disease resistance RPP13-like protein 1 isoform X3 [Glycine max]
CC_TR30599|c0_g1_i5_len=2583	AT1G18700.1	-2.15988	gi|571461373|ref|XP_006581973.1|	PREDICTED: uncharacterized protein LOC100820244 [Glycine max]
CC_TR30246|c0_g1_i2_len=3825	AT5G17680.1	-2.16499	gi|955375376|ref|XP_014624307.1|	PREDICTED: TMV resistance protein N-like [Glycine max]
CP_TR12034|c0_g1_i1_len=882	AT3G12580.1	-2.1701	gi|356500683|ref|XP_003519161.1|	PREDICTED: heat shock 70 kDa protein-like [Glycine max]
CP_TR60201|c0_g1_i1_len=548	AT3G04720.1	-2.18927	gi|351721773|ref|NP_001235941.1|	uncharacterized protein LOC100526916 precursor [Glycine max]
CC_TR14333|c0_g1_i1_len=883	AT1G09560.1	-2.19559	gi|571443377|ref|XP_006576138.1|	PREDICTED: germin-like protein 21 isoform X1 [Glycine max]
CC_TR45144|c0_g1_i1_len=577	AT5G17540.1	-2.21854	gi|356505920|ref|XP_003521737.1|	PREDICTED: benzyl alcohol O-benzoyltransferase-like [Glycine max]
CC_TR57684|c0_g1_i1_len=1306	AT1G59725.1	-2.23752	gi|356526884|ref|XP_003532046.1|	PREDICTED: dnaJ homolog subfamily B member 5-like [Glycine max]
CC_TR27811|c0_g2_i1_len=428	AT3G15620.2	-2.2481	gi|593267098|ref|XP_007135727.1|	hypothetical protein PHAVU_010G153200g [Phaseolus vulgaris]
CC_TR27340|c0_g2_i3_len=532	AT1G69450.2	-2.25852	gi|951075559|ref|XP_014492953.1|	PREDICTED: CSC1-like protein At1g69450 isoform X1 [Vigna radiata var. radiata]
CC_TR61771|c0_g1_i1_len=784	AT1G69550.1	-2.26855	gi|951048329|ref|XP_014519672.1|	PREDICTED: putative disease resistance protein RGA4 [Vigna radiata var. radiata]
CC_TR29238|c0_g1_i7_len=1786	AT3G54510.1	-2.27528	gi|571489262|ref|XP_006591163.1|	PREDICTED: CSC1-like protein At3g54510 isoform X2 [Glycine max]
CC_TR25479|c0_g1_i1_len=1269	AT3G14470.1	-2.29047	gi|593798370|ref|XP_007162223.1|	hypothetical protein PHAVU_001G134400g [Phaseolus vulgaris]
CC_TR51215|c0_g1_i1_len=560	AT1G79920.1	-2.33393	gi|571472403|ref|XP_006585595.1|	PREDICTED: heat shock 70 kDa protein 14-like isoform X2 [Glycine max]
CC_TR18197|c0_g2_i1_len=872	AT1G75380.3	-2.34941	gi|571572679|ref|XP_003557099.2|	PREDICTED: bifunctional nuclease 1, partial [Glycine max]
CC_TR52600|c0_g1_i1_len=300	AT1G56410.1	-2.38631	gi|702515977|ref|XP_010041882.1|	PREDICTED: heat shock 70 kDa protein cognate 1-like, partial [Eucalyptus grandis]
CC_TR61646|c0_g1_i1_len=803	AT2G26040.1	-2.40393	gi|356509815|ref|XP_003523641.1|	PREDICTED: abscisic acid receptor PYL2-like [Glycine max]
CC_TR25028|c0_g3_i2_len=889	AT5G52640.1	-2.41048	gi|1028981772|ref|XP_016734266.1|	PREDICTED: heat shock protein 83-like, partial [Gossypium hirsutum]
CP_TR22338|c0_g2_i1_len=403	AT3G54510.1	-2.41243	-	stress.abiotic.drought/salt
CP_TR4817|c0_g1_i1_len=759	AT4G25200.1	-2.41728	gi|950938633|ref|XP_014523298.1|	PREDICTED: heat shock 22 kDa protein, mitochondrial [Vigna radiata var. radiata]
CC_TR29238|c0_g1_i10_len=904	AT3G54510.1	-2.42151	gi|955350646|ref|XP_014619550.1|	PREDICTED: CSC1-like protein At3g54510 isoform X5 [Glycine max]
CC_TR25773|c0_g1_i1_len=1809	AT5G67320.1	-2.42208	gi|593269092|ref|XP_007136723.1|	hypothetical protein PHAVU_009G068800g [Phaseolus vulgaris]
CC_TR18853|c0_g1_i1_len=937	AT2G42080.1	-2.42404	gi|356500431|ref|XP_003519035.1|	PREDICTED: uncharacterized protein LOC100812123 [Glycine max]
CC_TR23986|c0_g1_i1_len=1097	AT5G49060.1	-2.42763	gi|593330985|ref|XP_007138919.1|	hypothetical protein PHAVU_009G248900g [Phaseolus vulgaris]
CC_TR22001|c1_g1_i2_len=2506	AT5G56030.1	-2.42779	gi|1009107646|ref|XP_015880753.1|	PREDICTED: heat shock cognate protein 80 [Ziziphus jujuba]
CC_TR2396|c0_g1_i2_len=1350	AT5G36930.2	-2.51182	gi|571434959|ref|XP_006573341.1|	PREDICTED: TMV resistance protein N-like isoform X2 [Glycine max]
CC_TR60340|c0_g1_i1_len=644	AT5G23950.1	-2.57615	gi|959092842|ref|NP_001304607.1|	protein SRC2 homolog [Glycine max]
CC_TR33381|c0_g1_i1_len=492	AT5G52640.1	-2.61015	gi|1021525693|ref|XP_016206273.1|	PREDICTED: heat shock protein 82-like [Arachis ipaensis]
CC_TR20598|c1_g3_i1_len=1280	AT1G75100.1	-2.61652	gi|356518054|ref|XP_003527699.1|	PREDICTED: J domain-containing protein required for chloroplast accumulation response 1-like isoform X5 [Glycine max]
CC_TR30246|c0_g1_i1_len=3540	AT5G36930.1	-2.62422	gi|571553703|ref|XP_006603866.1|	PREDICTED: TMV resistance protein N-like [Glycine max]
CC_TR29631|c0_g1_i2_len=742	AT1G78780.2	-2.6415	gi|359807313|ref|NP_001241631.1|	pathogen-related protein-like [Glycine max]
CC_TR18545|c0_g1_i1_len=676	AT2G01710.1	-2.6442	gi|593488799|ref|XP_007141267.1|	hypothetical protein PHAVU_008G181600g [Phaseolus vulgaris]
CC_TR28265|c0_g3_i2_len=1512	AT5G64940.2	-2.66979	gi|593793428|ref|XP_007159753.1|	hypothetical protein PHAVU_002G264200g [Phaseolus vulgaris]
CC_TR27191|c0_g1_i1_len=2385	AT3G14460.1	-2.67048	gi|571526643|ref|XP_006599131.1|	PREDICTED: putative disease resistance RPP13-like protein 1 [Glycine max]
CC_TR12724|c0_g1_i1_len=1245	AT4G21320.1	-2.67749	gi|502142328|ref|XP_004504903.1|	PREDICTED: uncharacterized protein LOC101502475 [Cicer arietinum]
CP_TR35105|c0_g1_i1_len=417	AT3G12580.1	-2.79427	gi|951014217|ref|XP_014510496.1|	PREDICTED: heat shock 70 kDa protein [Vigna radiata var. radiata]
CC_TR7903|c0_g1_i1_len=765	AT1G75380.3	-2.81134	gi|950991212|ref|XP_014504471.1|	PREDICTED: bifunctional nuclease 1-like [Vigna radiata var. radiata]
CP_TR8212|c0_g1_i1_len=633	AT1G54050.1	-2.83967	gi|356520108|ref|XP_003528707.1|	PREDICTED: 17.4 kDa class III heat shock protein [Glycine max]
CC_TR31237|c0_g1_i1_len=3736	AT5G17680.1	-2.88953	gi|955343804|ref|XP_014618250.1|	PREDICTED: disease resistance protein RPP4-like [Glycine max]
CC_TR27675|c1_g1_i3_len=3715	AT2G29970.1	-2.89001	-	stress.abiotic.heat
CC_TR2557|c0_g1_i1_len=1076	AT4G12400.1	-2.93757	gi|356514200|ref|XP_003525794.1|	PREDICTED: hsp70-Hsp90 organizing protein 1-like [Glycine max]
CC_TR28265|c0_g3_i1_len=2866	AT5G64940.2	-2.97364	gi|955324347|ref|XP_003526823.2|	PREDICTED: uncharacterized protein sll1770 [Glycine max]
CC_TR9319|c1_g3_i2_len=935	AT1G72840.1	-2.9891	gi|356494937|ref|XP_003516337.1|	PREDICTED: TMV resistance protein N-like isoform X1 [Glycine max]
CC_TR22001|c0_g1_i1_len=1773	AT5G52640.1	-2.99402	gi|959092738|ref|NP_001304616.1|	heat shock protein 83 [Glycine max]
CC_TR52299|c0_g1_i1_len=512	AT5G54660.1	-2.99439	gi|356543958|ref|XP_003540425.1|	PREDICTED: 21.7 kDa class VI heat shock protein-like [Glycine max]
CC_TR17251|c0_g1_i2_len=1935	AT1G21640.1	-2.9993	gi|356515937|ref|XP_003526653.1|	PREDICTED: NAD kinase 2, chloroplastic isoform X2 [Glycine max]
CC_TR16574|c0_g1_i1_len=655	AT5G42500.1	-3.03035	gi|356572142|ref|XP_003554229.1|	PREDICTED: dirigent protein 1-like [Glycine max]
CC_TR31255|c1_g1_i1_len=2674	AT5G36930.1	-3.04002	gi|955310970|ref|XP_014629006.1|	PREDICTED: TMV resistance protein N-like isoform X4 [Glycine max]
CC_TR36940|c0_g1_i1_len=3267	AT4G27190.1	-3.05457	gi|571488834|ref|XP_006591044.1|	PREDICTED: uncharacterized protein LOC102667222 [Glycine max]
CC_TR13230|c0_g1_i1_len=865	AT5G17680.1	-3.08563	gi|955346485|ref|XP_014618753.1|	PREDICTED: TMV resistance protein N-like [Glycine max]
CC_TR29841|c0_g1_i8_len=1949	AT3G14470.1	-3.1221	gi|955339804|ref|XP_014617338.1|	PREDICTED: putative disease resistance protein RGA3 [Glycine max]
CC_TR3175|c0_g2_i5_len=2211	AT2G17480.1	-3.1639	gi|356496537|ref|XP_003517123.1|	PREDICTED: MLO-like protein 10 [Glycine max]
CP_TR32535|c0_g1_i3_len=370	AT3G46530.1	-3.22157	gi|571557069|ref|XP_006604356.1|	PREDICTED: putative disease resistance RPP13-like protein 1 [Glycine max]
CC_TR30519|c0_g3_i1_len=354	AT1G02120.1	-3.29617	gi|922331658|ref|XP_013443820.1|	PH-GRAM1-TCB1D9-TCB1D9B domain protein [Medicago truncatula]
CC_TR3882|c0_g1_i1_len=672	AT5G64940.2	-3.36608	gi|356525527|ref|XP_003531376.1|	PREDICTED: uncharacterized protein sll1770-like [Glycine max]
CP_TR25425|c0_g3_i1_len=819	AT2G42750.1	-3.40312	gi|356542195|ref|XP_003539555.1|	PREDICTED: uncharacterized protein LOC100786494 [Glycine max]
CC_TR38200|c0_g1_i1_len=664	AT1G58170.1	-3.40336	gi|359806765|ref|NP_001241301.1|	uncharacterized protein LOC100775617 precursor [Glycine max]
CC_TR30384|c1_g2_i2_len=2834	AT5G17680.1	-3.42046	gi|955375369|ref|XP_014624304.1|	PREDICTED: TMV resistance protein N-like [Glycine max]
CC_TR21455|c0_g1_i1_len=3305	AT1G21640.1	-3.42415	gi|571510121|ref|XP_003544706.2|	PREDICTED: NAD kinase 2, chloroplastic-like isoform X1 [Glycine max]
CC_TR29796|c1_g5_i3_len=4063	AT3G14470.1	-3.42938	gi|571498970|ref|XP_006594365.1|	PREDICTED: putative disease resistance RPP13-like protein 1 [Glycine max]
CC_TR19973|c0_g3_i2_len=1066	AT1G21610.1	-3.54456	gi|955363882|ref|XP_014622487.1|	PREDICTED: uncharacterized protein LOC100799794 isoform X9 [Glycine max]
CC_TR9022|c0_g1_i5_len=2383	AT1G19110.1	-3.63917	gi|951009256|ref|XP_014509239.1|	PREDICTED: uncharacterized protein LOC106768544 isoform X2 [Vigna radiata var. radiata]
CC_TR30164|c0_g1_i3_len=2178	AT3G14470.1	-3.78624	gi|357486117|ref|XP_003613346.1|	LRR and NB-ARC domain disease resistance protein [Medicago truncatula]
CC_TR1092|c0_g1_i1_len=1396	AT2G20560.1	-3.91384	gi|356517478|ref|XP_003527414.1|	PREDICTED: dnaJ protein homolog 1-like [Glycine max]
CC_TR17647|c0_g1_i1_len=666	AT3G18165.1	-4.00602	gi|950929969|ref|XP_014503299.1|	PREDICTED: pre-mRNA-splicing factor SPF27 homolog [Vigna radiata var. radiata]
CC_TR29796|c0_g7_i4_len=2161	AT3G14470.1	-4.02341	gi|351724721|ref|NP_001237835.1|	disease resistance protein [Glycine max]
CC_TR50239|c0_g1_i1_len=3229	AT1G74310.1	-4.10247	gi|351725607|ref|NP_001238122.1|	heat shock protein [Glycine max]
CC_TR6185|c0_g1_i1_len=766	AT4G27670.1	-4.12465	gi|359806356|ref|NP_001241231.1|	uncharacterized protein LOC100791734 [Glycine max]
CC_TR22961|c0_g1_i1_len=3236	AT5G17680.1	-4.25563	gi|571525333|ref|XP_006598947.1|	PREDICTED: TMV resistance protein N-like isoform X1 [Glycine max]
CC_TR30827|c1_g3_i6_len=4242	AT3G14470.1	-4.27098	gi|593790290|ref|XP_007158184.1|	hypothetical protein PHAVU_002G131200g [Phaseolus vulgaris]
CC_TR31064|c0_g1_i2_len=4039	AT3G14470.1	-4.28397	gi|1021585965|ref|XP_016182308.1|	PREDICTED: putative disease resistance RPP13-like protein 1 [Arachis ipaensis]
CC_TR13308|c0_g1_i1_len=1904	AT1G33590.1	-4.32377	gi|351724553|ref|NP_001235526.1|	disease resistance protein/LRR protein-related protein precursor [Glycine max]
CP_TR51952|c0_g1_i1_len=341	AT5G52640.1	-4.3718	-	stress.abiotic.heat
CC_TR1600|c0_g1_i1_len=1371	AT2G42750.1	-4.59477	gi|950940933|ref|XP_014493299.1|	PREDICTED: uncharacterized protein LOC106755627 [Vigna radiata var. radiata]
CC_TR28042|c0_g1_i1_len=922	AT3G62020.1	-4.72577	gi|951028501|ref|XP_014514441.1|	PREDICTED: germin-like protein subfamily 2 member 4 isoform X1 [Vigna radiata var. radiata]
CC_TR21614|c0_g1_i1_len=1308	AT3G16920.1	-4.86017	gi|356529237|ref|XP_003533202.1|	PREDICTED: chitinase-like protein 2 [Glycine max]
CC_TR48129|c0_g1_i1_len=666	AT2G14580.1	-5.36815	gi|356554880|ref|XP_003545770.1|	PREDICTED: pathogenesis-related protein 1-like [Glycine max]
CP_TR62144|c0_g1_i1_len=429	AT5G52640.1	-5.51382	-	stress.abiotic.heat
CC_TR32011|c0_g1_i1_len=979	AT4G25200.1	-5.86537	-	stress.abiotic.heat
CC_TR6472|c0_g1_i1_len=1596	AT5G17540.1	-6.27161	gi|356535145|ref|XP_003536109.1|	PREDICTED: benzyl alcohol O-benzoyltransferase-like [Glycine max]
CC_TR22001|c0_g2_i1_len=2595	AT5G52640.1	-6.34656	gi|571529336|ref|XP_006599549.1|	PREDICTED: heat shock protein 83-like [Glycine max]
CP_TR15114|c0_g2_i1_len=450	AT4G27670.1	-7.10148	gi|593801360|ref|XP_007163717.1|	hypothetical protein PHAVU_001G258200g [Phaseolus vulgaris]
