# Supplementary material for: Comparative transcriptome analysis of pigeonpea, Cajanus cajan (L.) and one of its wild relatives Cajanus platycarpus (Benth.) Maesen
Source: PLoS One. 2019 Jul 3;14(7):e0218731. doi: 10.1371/journal.pone.0218731 (PMC6609033; doi:10.1371/journal.pone.0218731)
Supplement: S4 Data — (XLSX) [file pone.0218731.s005.xlsx]

## Sheet: Full_Annotation
S4 Data. Summary of transcripts selected for network analysis
AT_ID	Count	Log2FC	Pvalue	Transcript_ID	Blast_Hit_Id	Description
AT5G28770	2	2.73514	1.25702e-63	CP_TR25054|c0_g2_i1_len=1648	gi|351726040|ref|NP_001237113.1|	bZIP transcription factor bZIP105 [Glycine max]
AT1G35670	5	-2.27754	2.29009e-147	CC_TR28635|c0_g6_i1_len=1908	gi|363808098|ref|NP_001241962.1|	calcium-dependent protein kinase SK5-like [Glycine max]
AT1G68050	2	3.89318	1.3829e-225	CP_TR11675|c0_g1_i1_len=2148	gi|351727583|ref|NP_001235886.1|	circadian clock-associated FKF1 [Glycine max]
AT1G12370	2	-2.95917	4.87866e-12	CC_TR29000|c0_g1_i4_len=405	gi|351727839|ref|NP_001238710.1|	CPD photolyase [Glycine max]
AT4G08920	2	-2.05097	1.17253e-181	CC_TR27368|c1_g2_i3_len=3124	gi|363807588|ref|NP_001242152.1|	cryptochrome-1-like [Glycine max]
AT3G47500	2	-6.49278	2.92639e-257	CC_TR52228|c0_g1_i1_len=1333	gi|959092692|ref|NP_001304489.1|	cyclic dof factor 3 [Glycine max]
AT4G23180	6	2.70581	1.70137e-203	CP_TR3636|c0_g2_i1_len=2319	gi|351721533|ref|NP_001238492.1|	cysteine-rich protein precursor [Glycine max]
AT1G50840	2	-2.49125	1.29668e-105	CC_TR29762|c1_g2_i6_len=3763	-	DNA.synthesis/chromatin structure
AT3G23890	2	2.83527	9.36856e-12	CP_TR27218|c0_g1_i5_len=834	-	DNA.synthesis/chromatin structure
AT3G22830	2	-7.02881	4.09246e-211	CP_TR55140|c0_g1_i1_len=419	gi|574584688|ref|NP_001276249.1|	heat stress transcription factor A-6b-like [Glycine max]
AT4G32730	2	-3.5694	1.0572e-155	CC_TR29499|c0_g1_i2_len=3558	gi|593796612|ref|XP_007161344.1|	hypothetical protein PHAVU_001G061200g [Phaseolus vulgaris]
AT2G33480	2	-3.0952	9.35787e-20	CC_TR22466|c0_g1_i2_len=591	gi|593797330|ref|XP_007161703.1|	hypothetical protein PHAVU_001G091100g [Phaseolus vulgaris]
AT3G57830	6	2.68635	4.30479e-21	CP_TR28047|c0_g1_i1_len=1293	gi|593798480|ref|XP_007162278.1|	hypothetical protein PHAVU_001G138500g [Phaseolus vulgaris]
AT1G07570	4	3.25116	2.17602e-40	CC_TR56616|c0_g1_i1_len=411	gi|593800740|ref|XP_007163407.1|	hypothetical protein PHAVU_001G232300g [Phaseolus vulgaris]
AT5G47070	4	3.13228	9.78095e-41	CP_TR26131|c0_g2_i1_len=1556	gi|593787130|ref|XP_007156604.1|	hypothetical protein PHAVU_002G002600g [Phaseolus vulgaris]
AT2G14740	2	-2.12868	2.31687e-29	CC_TR13298|c0_g1_i1_len=805	gi|593788348|ref|XP_007157213.1|	hypothetical protein PHAVU_002G052000g [Phaseolus vulgaris]
AT5G39660	2	-3.49743	6.7622e-55	CC_TR46482|c0_g1_i1_len=1432	gi|593789144|ref|XP_007157611.1|	hypothetical protein PHAVU_002G084000g [Phaseolus vulgaris]
AT1G26810	2	2.0448	4.23061e-35	CP_TR30316|c0_g4_i2_len=2657	gi|593789152|ref|XP_007157615.1|	hypothetical protein PHAVU_002G084400g [Phaseolus vulgaris]
AT5G06740	6	5.66413	3.92248e-239	CP_TR12150|c0_g1_i1_len=2546	gi|593790020|ref|XP_007158049.1|	hypothetical protein PHAVU_002G119900g [Phaseolus vulgaris]
AT5G45580	2	-2.5802	1.11908e-19	CC_TR28319|c0_g2_i4_len=753	gi|593790322|ref|XP_007158200.1|	hypothetical protein PHAVU_002G132500g [Phaseolus vulgaris]
AT1G11410	6	-4.18975	5.487e-247	CC_TR30984|c0_g3_i1_len=2852	gi|593792376|ref|XP_007159227.1|	hypothetical protein PHAVU_002G219900g [Phaseolus vulgaris]
AT4G23150	6	-3.87803	1.90905e-29	CC_TR29179|c0_g1_i4_len=1133	gi|593792376|ref|XP_007159227.1|	hypothetical protein PHAVU_002G219900g [Phaseolus vulgaris]
AT1G11340	6	-2.73471	3.5913e-34	CP_TR267|c0_g2_i1_len=620	gi|593792376|ref|XP_007159227.1|	hypothetical protein PHAVU_002G219900g [Phaseolus vulgaris]
AT5G45800	7	2.07849	0.000319292	CP_TR195|c0_g1_i1_len=935	gi|593792840|ref|XP_007159459.1|	hypothetical protein PHAVU_002G239400g [Phaseolus vulgaris]
AT3G18750	3	-4.01458	1.08194e-42	CC_TR30264|c1_g1_i2_len=1969	gi|593793556|ref|XP_007159817.1|	hypothetical protein PHAVU_002G270000g [Phaseolus vulgaris]
AT4G23740	7	-2.62335	5.09209e-53	CC_TR13864|c0_g1_i1_len=2436	gi|593794195|ref|XP_007160136.1|	hypothetical protein PHAVU_002G295600g [Phaseolus vulgaris]
AT3G19300	4	-2.10152	3.16938e-08	CC_TR24269|c0_g1_i2_len=1776	gi|593705979|ref|XP_007153346.1|	hypothetical protein PHAVU_003G027600g [Phaseolus vulgaris]
AT2G01440	3	-2.4653	6.6631e-10	CC_TR23846|c0_g1_i1_len=947	gi|593780743|ref|XP_007153412.1|	hypothetical protein PHAVU_003G033000g, partial [Phaseolus vulgaris]
AT1G14390	8	2.52321	2.20922e-65	CP_TR29863|c0_g1_i1_len=2853	gi|593781575|ref|XP_007153828.1|	hypothetical protein PHAVU_003G068400g [Phaseolus vulgaris]
AT1G59640	3	-2.41117	7.86906e-21	CP_TR30730|c0_g1_i1_len=737	gi|593781663|ref|XP_007153872.1|	hypothetical protein PHAVU_003G072000g [Phaseolus vulgaris]
AT1G27170	2	2.03509	9.42836e-16	CP_TR29830|c0_g2_i5_len=1807	gi|593781677|ref|XP_007153879.1|	hypothetical protein PHAVU_003G072500g [Phaseolus vulgaris]
AT4G21940	5	3.73731	1.49621e-47	CP_TR22900|c0_g2_i1_len=547	gi|593781805|ref|XP_007153943.1|	hypothetical protein PHAVU_003G078400g [Phaseolus vulgaris]
AT1G73830	3	2.87389	3.00481e-17	CP_TR19296|c0_g1_i1_len=1044	gi|593782221|ref|XP_007154151.1|	hypothetical protein PHAVU_003G094700g [Phaseolus vulgaris]
AT2G23950	7	-3.16851	1.07527e-98	CC_TR29951|c0_g1_i4_len=2121	gi|593783621|ref|XP_007154851.1|	hypothetical protein PHAVU_003G152900g [Phaseolus vulgaris]
AT4G30960	3	6.12253	6.0308e-98	CP_TR7006|c0_g2_i1_len=1001	gi|593783705|ref|XP_007154893.1|	hypothetical protein PHAVU_003G156900g [Phaseolus vulgaris]
AT4G18020	2	-2.06141	3.42742e-108	CC_TR28848|c0_g3_i3_len=1664	gi|593785419|ref|XP_007155750.1|	hypothetical protein PHAVU_003G228600g [Phaseolus vulgaris]
AT2G35350	2	-3.62062	3.26888e-177	CC_TR46814|c0_g1_i1_len=2810	gi|593785443|ref|XP_007155762.1|	hypothetical protein PHAVU_003G229400g [Phaseolus vulgaris]
AT5G67360	5	5.06065	1.05106e-157	CP_TR64851|c0_g2_i1_len=2702	gi|593785627|ref|XP_007155854.1|	hypothetical protein PHAVU_003G237300g [Phaseolus vulgaris]
AT4G36290	3	2.33881	1.26327e-13	CP_TR25746|c0_g1_i1_len=1559	gi|593786111|ref|XP_007156096.1|	hypothetical protein PHAVU_003G258200g [Phaseolus vulgaris]
AT1G45249	2	-2.60891	4.82235e-137	CC_TR8663|c0_g1_i1_len=1801	gi|593786935|ref|XP_007156508.1|	hypothetical protein PHAVU_003G291800g [Phaseolus vulgaris]
AT5G56780	2	3.63668	7.55492e-31	CP_TR23524|c0_g2_i1_len=1534	gi|593705118|ref|XP_007152923.1|	hypothetical protein PHAVU_004G171600g [Phaseolus vulgaris]
AT4G30870	2	2.90608	7.32437e-08	CP_TR33473|c0_g1_i1_len=1241	gi|593697060|ref|XP_007149012.1|	hypothetical protein PHAVU_005G033000g [Phaseolus vulgaris]
AT1G16900	2	2.58985	1.01455e-14	CP_TR30318|c0_g2_i3_len=818	gi|593697838|ref|XP_007149392.1|	hypothetical protein PHAVU_005G0665001g, partial [Phaseolus vulgaris]
AT2G20570	2	-4.71369	0	CC_TR25327|c0_g1_i2_len=1720	gi|593698688|ref|XP_007149809.1|	hypothetical protein PHAVU_005G100700g [Phaseolus vulgaris]
AT2G27480	2	3.69386	8.85833e-41	CP_TR21625|c0_g2_i1_len=951	gi|593699200|ref|XP_007150065.1|	hypothetical protein PHAVU_005G123400g [Phaseolus vulgaris]
AT2G28550	2	-4.17528	2.37137e-131	CC_TR29805|c0_g3_i27_len=2027	gi|593699586|ref|XP_007150247.1|	hypothetical protein PHAVU_005G138300g [Phaseolus vulgaris]
AT2G28970	7	2.6168	6.2023e-94	CP_TR2403|c0_g1_i2_len=1025	gi|593700283|ref|XP_007150580.1|	hypothetical protein PHAVU_005G1645001g, partial [Phaseolus vulgaris]
AT3G21630	7	2.63715	8.04465e-16	CP_TR29974|c0_g2_i1_len=872	gi|593690915|ref|XP_007146027.1|	hypothetical protein PHAVU_006G006700g [Phaseolus vulgaris]
AT3G20540	2	-2.29746	1.94575e-15	CC_TR47406|c0_g1_i1_len=639	gi|593691707|ref|XP_007146423.1|	hypothetical protein PHAVU_006G039400g [Phaseolus vulgaris]
AT4G10710	2	2.23814	7.32186e-07	CP_TR13202|c1_g2_i1_len=259	gi|593692872|ref|XP_007146978.1|	hypothetical protein PHAVU_006G0865001g, partial [Phaseolus vulgaris]
AT3G04910	3	3.34063	3.73029e-116	CP_TR30562|c0_g1_i12_len=2641	gi|593693238|ref|XP_007147148.1|	hypothetical protein PHAVU_006G099700g [Phaseolus vulgaris]
AT5G67090	5	-4.12404	1.32184e-42	CC_TR13964|c0_g1_i2_len=1505	gi|593693462|ref|XP_007147252.1|	hypothetical protein PHAVU_006G108700g [Phaseolus vulgaris]
AT1G16260	6	-2.47325	9.84245e-38	CC_TR22882|c0_g2_i1_len=2061	gi|593694140|ref|XP_007147591.1|	hypothetical protein PHAVU_006G137500g [Phaseolus vulgaris]
AT1G69730	6	3.50844	1.14292e-62	CP_TR23066|c0_g3_i1_len=1896	gi|593694140|ref|XP_007147591.1|	hypothetical protein PHAVU_006G137500g [Phaseolus vulgaris]
AT5G18910	2	-4.14802	5.22888e-293	CC_TR2677|c0_g2_i2_len=2039	gi|593694628|ref|XP_007147835.1|	hypothetical protein PHAVU_006G159100g [Phaseolus vulgaris]
AT1G28420	2	-2.96541	4.96134e-64	CC_TR9284|c0_g1_i1_len=657	gi|593695241|ref|XP_007148119.1|	hypothetical protein PHAVU_006G182000g [Phaseolus vulgaris]
AT4G08500	3	3.09222	3.01063e-25	CP_TR31974|c0_g1_i2_len=671	gi|593695953|ref|XP_007148475.1|	hypothetical protein PHAVU_006G211800g [Phaseolus vulgaris]
AT1G11050	6	2.01279	3.65847e-64	CP_TR13908|c0_g1_i3_len=1896	gi|593696039|ref|XP_007148518.1|	hypothetical protein PHAVU_006G215500g [Phaseolus vulgaris]
AT4G04570	6	-2.41671	7.5641e-15	CP_TR948|c0_g1_i1_len=528	gi|593653718|ref|XP_007143183.1|	hypothetical protein PHAVU_007G050500g [Phaseolus vulgaris]
AT5G51910	2	-3.05534	1.11938e-50	CC_TR2623|c0_g1_i2_len=1511	gi|593670762|ref|XP_007143360.1|	hypothetical protein PHAVU_007G065900g [Phaseolus vulgaris]
AT2G36990	2	2.01796	7.73636e-154	CP_TR54099|c0_g1_i1_len=2282	gi|593687399|ref|XP_007144359.1|	hypothetical protein PHAVU_007G149600g [Phaseolus vulgaris]
AT5G03150	2	2.23246	3.63497e-05	CP_TR26079|c0_g2_i1_len=446	gi|593689218|ref|XP_007145228.1|	hypothetical protein PHAVU_007G221400g [Phaseolus vulgaris]
AT3G57800	3	5.32012	8.60351e-299	CP_TR10148|c0_g1_i1_len=1122	gi|593690096|ref|XP_007145649.1|	hypothetical protein PHAVU_007G256800g [Phaseolus vulgaris]
AT4G14410	3	2.14306	1.62854e-11	CP_TR2916|c0_g2_i1_len=418	gi|593690478|ref|XP_007145840.1|	hypothetical protein PHAVU_007G272600g [Phaseolus vulgaris]
AT5G01020	3	3.28712	4.95148e-14	CP_TR15434|c0_g1_i1_len=551	gi|593338824|ref|XP_007140016.1|	hypothetical protein PHAVU_008G077200g [Phaseolus vulgaris]
AT3G08760	3	2.21001	3.82557e-32	CP_TR10572|c0_g2_i1_len=1662	gi|593348387|ref|XP_007140085.1|	hypothetical protein PHAVU_008G083000g [Phaseolus vulgaris]
AT2G37630	2	3.97696	3.92006e-148	CP_TR22249|c0_g2_i1_len=1386	gi|593389483|ref|XP_007140319.1|	hypothetical protein PHAVU_008G102300g [Phaseolus vulgaris]
AT3G07340	3	2.23778	7.33774e-07	CP_TR30696|c0_g1_i2_len=515	gi|593459874|ref|XP_007140690.1|	hypothetical protein PHAVU_008G133600g [Phaseolus vulgaris]
AT3G21340	6	-3.90821	1.12333e-95	CC_TR29700|c0_g4_i4_len=1310	gi|593488393|ref|XP_007141064.1|	hypothetical protein PHAVU_008G164300g [Phaseolus vulgaris]
AT2G19230	6	-2.0653	2.47604e-11	CC_TR29866|c0_g1_i4_len=759	gi|593488393|ref|XP_007141064.1|	hypothetical protein PHAVU_008G164300g [Phaseolus vulgaris]
AT4G24400	3	2.80742	4.03404e-43	CP_TR29022|c0_g1_i1_len=1767	gi|593488869|ref|XP_007141302.1|	hypothetical protein PHAVU_008G184400g [Phaseolus vulgaris]
AT5G55830	6	-5.13032	0	CC_TR31564|c0_g1_i1_len=2534	gi|593488977|ref|XP_007141356.1|	hypothetical protein PHAVU_008G188700g [Phaseolus vulgaris]
AT5G03140	6	-3.91013	6.23601e-166	CP_TR56310|c0_g1_i1_len=1012	gi|593488977|ref|XP_007141356.1|	hypothetical protein PHAVU_008G188700g [Phaseolus vulgaris]
AT2G40200	3	2.07037	3.06839e-31	CP_TR24068|c0_g2_i1_len=1076	gi|593489769|ref|XP_007141752.1|	hypothetical protein PHAVU_008G222700g [Phaseolus vulgaris]
AT2G39750	2	2.0099	1.10121e-46	CP_TR32140|c0_g1_i3_len=2361	gi|593489967|ref|XP_007141851.1|	hypothetical protein PHAVU_008G231000g [Phaseolus vulgaris]
AT2G39660	3	2.01137	5.69058e-11	CC_TR6460|c0_g1_i1_len=460	gi|593490025|ref|XP_007141880.1|	hypothetical protein PHAVU_008G233400g [Phaseolus vulgaris]
AT1G48480	7	2.7272	6.35318e-86	CP_TR28788|c0_g2_i1_len=2300	gi|593490104|ref|XP_007141918.1|	hypothetical protein PHAVU_008G236900g [Phaseolus vulgaris]
AT2G38090	2	2.8663	1.06135e-33	CP_TR24775|c0_g2_i1_len=530	gi|593525883|ref|XP_007142227.1|	hypothetical protein PHAVU_008G262900g [Phaseolus vulgaris]
AT5G12840	2	2.01153	4.46167e-10	CP_TR55933|c1_g2_i2_len=892	gi|593560007|ref|XP_007142467.1|	hypothetical protein PHAVU_008G283100g [Phaseolus vulgaris]
AT4G34610	2	4.49617	1.97304e-68	CP_TR38258|c0_g2_i1_len=985	gi|593267529|ref|XP_007135942.1|	hypothetical protein PHAVU_009G004800g [Phaseolus vulgaris]
AT1G77720	2	2.99213	2.45085e-120	CP_TR19799|c0_g1_i1_len=2439	gi|593327886|ref|XP_007137370.1|	hypothetical protein PHAVU_009G121600g [Phaseolus vulgaris]
AT2G16720	2	-2.02507	1.33242e-05	CC_TR2350|c1_g2_i2_len=627	gi|593328782|ref|XP_007137818.1|	hypothetical protein PHAVU_009G158200g [Phaseolus vulgaris]
AT5G63410	7	-2.53946	6.0263e-07	CC_TR11892|c0_g2_i1_len=926	gi|593329012|ref|XP_007137933.1|	hypothetical protein PHAVU_009G167600g [Phaseolus vulgaris]
AT3G48430	2	2.03882	4.32666e-25	CP_TR32584|c0_g1_i1_len=2699	gi|593329076|ref|XP_007137965.1|	hypothetical protein PHAVU_009G169700g [Phaseolus vulgaris]
AT1G74360	8	2.16862	3.04362e-07	CP_TR6776|c0_g2_i1_len=1189	gi|593329451|ref|XP_007138152.1|	hypothetical protein PHAVU_009G184500g [Phaseolus vulgaris]
AT5G44530	5	3.40542	5.9513e-30	CC_TR34891|c0_g2_i1_len=404	gi|593330251|ref|XP_007138552.1|	hypothetical protein PHAVU_009G218900g [Phaseolus vulgaris]
AT4G20430	5	4.82504	4.24807e-260	CP_TR26342|c0_g1_i2_len=2402	gi|593330251|ref|XP_007138552.1|	hypothetical protein PHAVU_009G218900g [Phaseolus vulgaris]
AT2G45750	2	-2.13886	4.57021e-41	CC_TR21225|c0_g3_i2_len=1408	gi|593265576|ref|XP_007134966.1|	hypothetical protein PHAVU_010G090800g [Phaseolus vulgaris]
AT1G01540	3	2.62482	9.04472e-119	CP_TR22848|c0_g1_i4_len=1803	gi|593265894|ref|XP_007135125.1|	hypothetical protein PHAVU_010G103100g [Phaseolus vulgaris]
AT2G46810	3	2.19587	2.21067e-21	CP_TR29118|c0_g2_i3_len=1070	gi|593266300|ref|XP_007135328.1|	hypothetical protein PHAVU_010G120000g [Phaseolus vulgaris]
AT3G15620	2	-2.2481	8.28804e-06	CC_TR27811|c0_g2_i1_len=428	gi|593267098|ref|XP_007135727.1|	hypothetical protein PHAVU_010G153200g [Phaseolus vulgaris]
AT1G79640	3	-2.92393	7.54272e-11	CC_TR16085|c0_g1_i1_len=788	gi|593267340|ref|XP_007135848.1|	hypothetical protein PHAVU_010G163200g [Phaseolus vulgaris]
AT5G47850	6	4.3592	2.20544e-80	CP_TR25968|c0_g1_i1_len=2420	gi|593086735|ref|XP_007131310.1|	hypothetical protein PHAVU_011G003100g [Phaseolus vulgaris]
AT3G18990	2	-2.17081	3.39112e-09	CC_TR45253|c0_g1_i1_len=1599	gi|593151434|ref|XP_007131905.1|	hypothetical protein PHAVU_011G050600g [Phaseolus vulgaris]
AT3G20830	3	-3.22257	3.83407e-53	CC_TR17864|c0_g1_i1_len=1444	gi|593160403|ref|XP_007131996.1|	hypothetical protein PHAVU_011G057900g [Phaseolus vulgaris]
AT3G45640	2	2.34319	5.3566e-160	CC_TR21420|c0_g1_i1_len=1708	gi|593179265|ref|XP_007132165.1|	hypothetical protein PHAVU_011G071400g [Phaseolus vulgaris]
AT1G08010	2	3.26006	2.60723e-15	CP_TR26329|c0_g1_i1_len=830	gi|593188561|ref|XP_007132266.1|	hypothetical protein PHAVU_011G080200g [Phaseolus vulgaris]
AT5G22760	2	-3.84748	1.19401e-50	CC_TR48351|c0_g1_i1_len=1041	gi|593198299|ref|XP_007132371.1|	hypothetical protein PHAVU_011G089200g [Phaseolus vulgaris]
AT1G53050	3	2.10185	3.14836e-111	CP_TR1788|c0_g1_i1_len=3120	gi|593232001|ref|XP_007132719.1|	hypothetical protein PHAVU_011G119100g [Phaseolus vulgaris]
AT1G06390	3	2.54726	2.51444e-48	CP_TR40942|c0_g1_i1_len=371	gi|593241088|ref|XP_007132829.1|	hypothetical protein PHAVU_011G128000g [Phaseolus vulgaris]
AT1G67520	6	2.89285	8.1606e-12	CP_TR15318|c0_g1_i1_len=1468	gi|593261848|ref|XP_007133103.1|	hypothetical protein PHAVU_011G151900g [Phaseolus vulgaris]
AT4G21390	6	-3.52999	6.64949e-38	CC_TR22842|c0_g1_i2_len=2081	gi|593262428|ref|XP_007133393.1|	hypothetical protein PHAVU_011G175200g [Phaseolus vulgaris]
AT3G43810	2	2.31481	4.17026e-50	CP_TR24630|c0_g1_i1_len=610	gi|595807593|ref|XP_007202636.1|	hypothetical protein PRUPE_ppa012070mg [Prunus persica]
AT3G26744	3	2.45774	3.45063e-44	CP_TR54705|c0_g1_i1_len=1261	gi|351723481|ref|NP_001238560.1|	inducer of CBF expression 1 [Glycine max]
AT1G56130	7	-4.28571	1.93476e-74	CC_TR1683|c0_g1_i2_len=1357	gi|922334920|ref|XP_013445450.1|	LRR receptor-like kinase, putative [Medicago truncatula]
AT3G55550	6	-4.68396	1.71345e-185	CC_TR27955|c0_g1_i1_len=2256	gi|703099269|ref|XP_010096605.1|	L-type lectin-domain containing receptor kinase S.4 [Morus notabilis]
AT1G49010	2	-2.01533	3.4014e-85	CC_TR51213|c0_g1_i1_len=1429	gi|351727817|ref|NP_001235894.1|	MYB transcription factor MYB109 [Glycine max]
AT1G74950	2	3.0574	2.13268e-188	CC_TR13104|c0_g1_i1_len=975	-	not assigned.unknown
AT1G19180	2	4.26318	3.95588e-222	CP_TR54061|c0_g2_i1_len=1266	-	not assigned.unknown
AT2G18790	3	-2.29427	9.02424e-33	CC_TR30746|c0_g1_i9_len=2171	gi|358248221|ref|NP_001240097.1|	phytochrome B [Glycine max]
AT3G56850	2	3.59752	6.26363e-29	CP_TR3080|c0_g1_i4_len=1254	gi|951071839|ref|XP_014491398.1|	PREDICTED: ABSCISIC ACID-INSENSITIVE 5-like protein 2 [Vigna radiata var. radiata]
AT2G41710	2	4.50482	1.04753e-112	CP_TR27096|c0_g1_i7_len=1502	gi|571445490|ref|XP_006576817.1|	PREDICTED: AP2-like ethylene-responsive transcription factor At2g41710 isoform X2 [Glycine max]
AT5G10080	2	-3.1864	5.92209e-64	CC_TR28132|c0_g2_i1_len=2033	gi|356567798|ref|XP_003552102.1|	PREDICTED: aspartic proteinase-like protein 1 [Glycine max]
AT4G12080	2	-2.88931	1.37442e-18	CC_TR37490|c0_g1_i1_len=1515	gi|950996653|ref|XP_014505800.1|	PREDICTED: AT-hook motif nuclear-localized protein 1 [Vigna radiata var. radiata]
AT5G49700	2	2.44301	7.63401e-10	CC_TR2509|c0_g2_i1_len=400	gi|356515688|ref|XP_003526530.1|	PREDICTED: AT-hook motif nuclear-localized protein 17-like [Glycine max]
AT1G63470	2	2.46845	1.16884e-38	CP_TR28473|c1_g1_i1_len=1351	gi|356540448|ref|XP_003538701.1|	PREDICTED: AT-hook motif nuclear-localized protein 5-like [Glycine max]
AT2G45850	2	4.24447	6.56207e-75	CP_TR49954|c0_g1_i1_len=652	gi|571443844|ref|XP_006576334.1|	PREDICTED: AT-hook motif nuclear-localized protein 9-like [Glycine max]
AT1G29750	8	-2.31448	5.35468e-27	CP_TR20641|c0_g1_i1_len=3265	gi|955318752|ref|XP_014630769.1|	PREDICTED: ATP-binding/protein serine/threonine kinase isoform X1 [Glycine max]
AT1G06670	2	-2.13219	3.79948e-07	CC_TR9327|c2_g2_i7_len=620	gi|571551134|ref|XP_006603249.1|	PREDICTED: ATP-dependent RNA helicase DHX36-like, partial [Glycine max]
AT4G30080	2	-2.90125	1.02991e-73	CC_TR2977|c0_g1_i2_len=2573	gi|571493944|ref|XP_006592702.1|	PREDICTED: auxin response factor 18-like [Glycine max]
AT2G28350	2	-2.12757	6.84027e-39	CC_TR2696|c0_g1_i4_len=1289	gi|571493944|ref|XP_006592702.1|	PREDICTED: auxin response factor 18-like [Glycine max]
AT5G62000	2	4.29189	3.26586e-127	CP_TR54678|c0_g1_i1_len=620	gi|356516493|ref|XP_003526928.1|	PREDICTED: auxin response factor 2-like [Glycine max]
AT5G60450	2	2.493	1.75989e-93	CP_TR31288|c1_g1_i4_len=2060	gi|356541288|ref|XP_003539110.1|	PREDICTED: auxin response factor 4-like isoform X2 [Glycine max]
AT1G30330	2	2.21038	2.42391e-114	CP_TR31105|c3_g1_i3_len=1704	gi|955322555|ref|XP_014631535.1|	PREDICTED: auxin response factor 6-like [Glycine max]
AT2G26580	2	-3.26244	2.90147e-18	CC_TR8735|c0_g1_i2_len=768	gi|356548475|ref|XP_003542627.1|	PREDICTED: axial regulator YABBY 5-like [Glycine max]
AT1G01030	2	3.21446	6.44101e-14	CP_TR5191|c0_g1_i1_len=666	gi|571447374|ref|XP_006577365.1|	PREDICTED: B3 domain-containing transcription factor NGA1-like isoform X2 [Glycine max]
AT2G30470	2	2.39137	4.31605e-89	CP_TR22741|c0_g1_i3_len=3098	gi|955351194|ref|XP_014619650.1|	PREDICTED: B3 domain-containing transcription repressor VAL1-like [Glycine max]
AT4G09820	3	2.02923	3.19277e-25	CC_TR19589|c0_g1_i2_len=1808	gi|571440191|ref|XP_006575074.1|	PREDICTED: basic helix-loop-helix protein A-like [Glycine max]
AT2G16400	2	3.22607	2.83865e-15	CP_TR27856|c0_g2_i1_len=482	gi|571448639|ref|XP_006577911.1|	PREDICTED: BEL1-like homeodomain protein 6 [Glycine max]
AT1G75080	2	-2.33148	1.46444e-78	CC_TR61782|c0_g2_i1_len=1341	gi|356538105|ref|XP_003537545.1|	PREDICTED: BES1/BZR1 homolog protein 2-like [Glycine max]
AT1G78700	2	2.46156	2.78018e-21	CP_TR9915|c0_g1_i1_len=1148	gi|356549630|ref|XP_003543195.1|	PREDICTED: BES1/BZR1 homolog protein 4-like [Glycine max]
AT4G33430	8	3.54973	5.32044e-19	CP_TR29860|c1_g1_i1_len=831	gi|356510695|ref|XP_003524071.1|	PREDICTED: BRASSINOSTEROID INSENSITIVE 1-associated receptor kinase 1-like [Glycine max]
AT3G51850	5	3.40427	3.16186e-39	CP_TR30568|c1_g1_i1_len=698	gi|356521026|ref|XP_003529159.1|	PREDICTED: calcium-dependent protein kinase 13 [Glycine max]
AT4G04720	5	3.77169	1.7315e-133	CP_TR22900|c0_g1_i1_len=1333	gi|356521991|ref|XP_003529633.1|	PREDICTED: calcium-dependent protein kinase 2 [Glycine max]
AT1G76040	5	2.03553	3.28692e-34	CP_TR31089|c0_g1_i1_len=2505	gi|571539899|ref|XP_003549475.2|	PREDICTED: calcium-dependent protein kinase 2-like [Glycine max]
AT4G23650	5	-2.08795	1.91957e-16	CC_TR29276|c0_g2_i12_len=913	gi|356539541|ref|XP_003538256.1|	PREDICTED: calcium-dependent protein kinase 3 [Glycine max]
AT3G57530	5	3.13696	2.9896e-183	CP_TR32527|c3_g4_i1_len=2060	gi|950952525|ref|XP_014495956.1|	PREDICTED: calcium-dependent protein kinase 32-like [Vigna radiata var. radiata]
AT3G20410	5	2.64074	1.5583e-14	CP_TR6694|c0_g1_i1_len=755	gi|955364438|ref|XP_014622595.1|	PREDICTED: calcium-dependent protein kinase 33-like [Glycine max]
AT2G18750	2	2.38892	3.63568e-11	CP_TR4138|c0_g1_i1_len=675	gi|1009109077|ref|XP_015888120.1|	PREDICTED: calmodulin-binding protein 60 B-like [Ziziphus jujuba]
AT2G24300	2	3.40626	6.16803e-124	CP_TR14743|c0_g1_i1_len=2533	gi|356556598|ref|XP_003546611.1|	PREDICTED: calmodulin-binding protein 60 E-like isoform X1 [Glycine max]
AT2G22300	2	3.98787	2.974e-285	CP_TR29370|c0_g3_i1_len=3564	gi|356511089|ref|XP_003524262.1|	PREDICTED: calmodulin-binding transcription activator 1-like isoform X2 [Glycine max]
AT5G64220	2	2.04796	1.14264e-15	CP_TR5066|c0_g1_i1_len=400	gi|955371831|ref|XP_003547081.2|	PREDICTED: calmodulin-binding transcription activator 2-like [Glycine max]
AT1G67310	2	2.64754	6.27747e-73	CP_TR21243|c0_g1_i1_len=3218	gi|356538079|ref|XP_003537532.1|	PREDICTED: calmodulin-binding transcription activator 4-like isoform X1 [Glycine max]
AT4G09570	5	2.29255	7.05539e-30	CP_TR22019|c0_g2_i1_len=1693	gi|955390954|ref|XP_014627752.1|	PREDICTED: calmodulin-like domain protein kinase isoenzyme beta isoform X1 [Glycine max]
AT2G15680	2	3.78746	3.41212e-112	CP_TR44541|c0_g1_i1_len=802	gi|951003481|ref|XP_014507614.1|	PREDICTED: calmodulin-like protein 1 [Vigna radiata var. radiata]
AT4G14640	2	-2.10129	5.00001e-05	CC_TR35831|c0_g1_i1_len=631	gi|951041781|ref|XP_014518015.1|	PREDICTED: calmodulin-like protein 11 [Vigna radiata var. radiata]
AT3G22930	2	2.01319	0.000178158	CP_TR6130|c0_g2_i1_len=529	gi|951041781|ref|XP_014518015.1|	PREDICTED: calmodulin-like protein 11 [Vigna radiata var. radiata]
AT5G07340	3	2.26489	6.57757e-15	CC_TR47984|c0_g1_i1_len=318	gi|356508884|ref|XP_003523183.1|	PREDICTED: calnexin homolog [Glycine max]
AT5G61790	3	2.92704	7.61133e-51	CP_TR55208|c0_g1_i1_len=693	gi|356508884|ref|XP_003523183.1|	PREDICTED: calnexin homolog [Glycine max]
AT4G28880	2	2.43618	1.52707e-11	CP_TR29825|c0_g2_i1_len=1384	gi|955378394|ref|XP_003551151.2|	PREDICTED: casein kinase I-like isoform X2 [Glycine max]
AT1G03930	2	4.3266	2.46689e-41	CP_TR32591|c1_g1_i6_len=896	gi|951025630|ref|XP_014513725.1|	PREDICTED: casein kinase I-like isoform X2 [Vigna radiata var. radiata]
AT5G58380	3	-7.2765	0	CC_TR4296|c0_g1_i1_len=2078	gi|571441438|ref|XP_006575445.1|	PREDICTED: CBL-interacting serine/threonine-protein kinase 10-like [Glycine max]
AT4G18700	3	-4.01258	1.40107e-231	CC_TR45255|c0_g1_i1_len=1970	gi|356510969|ref|XP_003524205.1|	PREDICTED: CBL-interacting serine/threonine-protein kinase 12-like [Glycine max]
AT2G30360	3	-4.63554	2.5201e-109	CC_TR16778|c0_g1_i1_len=1336	gi|571547808|ref|XP_006602702.1|	PREDICTED: CBL-interacting serine/threonine-protein kinase 14 [Glycine max]
AT3G17510	3	-4.50216	1.85991e-217	CC_TR28573|c0_g1_i5_len=1734	gi|356558505|ref|XP_003547546.1|	PREDICTED: CBL-interacting serine/threonine-protein kinase 1-like isoform X1 [Glycine max]
AT5G57630	3	-3.06391	9.788e-113	CC_TR28395|c0_g1_i3_len=1631	gi|955380183|ref|XP_014625420.1|	PREDICTED: CBL-interacting serine/threonine-protein kinase 21 isoform X2 [Glycine max]
AT2G26980	3	2.93131	1.32498e-54	CP_TR26992|c0_g2_i1_len=689	gi|951070272|ref|XP_014490645.1|	PREDICTED: CBL-interacting serine/threonine-protein kinase 3-like isoform X2 [Vigna radiata var. radiata]
AT3G23000	3	4.97359	1.46098e-167	CP_TR4280|c0_g1_i1_len=1820	gi|356535343|ref|XP_003536206.1|	PREDICTED: CBL-interacting serine/threonine-protein kinase 4 [Glycine max]
AT5G25110	3	2.60972	4.88155e-202	CP_TR4028|c0_g1_i1_len=1951	gi|356557507|ref|XP_003547057.1|	PREDICTED: CBL-interacting serine/threonine-protein kinase 5-like [Glycine max]
AT1G01140	3	-2.44061	2.25871e-203	CC_TR19890|c0_g1_i1_len=1796	gi|356520233|ref|XP_003528768.1|	PREDICTED: CBL-interacting serine/threonine-protein kinase 9 isoform X2 [Glycine max]
AT2G46700	3	-2.41734	7.69578e-05	CC_TR27615|c0_g2_i2_len=770	gi|356520241|ref|XP_003528772.1|	PREDICTED: CDPK-related kinase 3-like [Glycine max]
AT1G20160	4	2.12001	1.01173e-16	CP_TR3075|c0_g2_i1_len=1690	gi|950980067|ref|XP_014501990.1|	PREDICTED: CO(2)-response secreted protease [Vigna radiata var. radiata]
AT2G46270	2	2.21146	1.78485e-14	CP_TR14519|c0_g1_i1_len=496	gi|951032292|ref|XP_014515363.1|	PREDICTED: common plant regulatory factor 1-like isoform X1 [Vigna radiata var. radiata]
AT5G24850	3	-2.96524	1.08936e-98	CC_TR26941|c0_g3_i2_len=2118	gi|955315557|ref|XP_003522656.2|	PREDICTED: cryptochrome DASH, chloroplastic/mitochondrial [Glycine max]
AT3G46850	5	5.59841	7.00508e-294	CP_TR32418|c0_g1_i1_len=2518	gi|950986720|ref|XP_014503631.1|	PREDICTED: cucumisin-like [Vigna radiata var. radiata]
AT1G11910	2	-4.24833	5.64071e-161	CC_TR25129|c0_g1_i3_len=1741	gi|571533600|ref|XP_006600421.1|	PREDICTED: cyprosin-like [Glycine max]
AT4G04460	2	-3.80171	1.47916e-67	CC_TR24121|c0_g1_i2_len=1179	gi|571533600|ref|XP_006600421.1|	PREDICTED: cyprosin-like [Glycine max]
AT4G23270	6	-2.11513	2.6963e-08	CC_TR24015|c0_g2_i1_len=741	gi|356561745|ref|XP_003549139.1|	PREDICTED: cysteine-rich receptor-like protein kinase 10 [Glycine max]
AT4G05200	6	-5.65304	3.54456e-296	CC_TR22682|c0_g1_i2_len=1496	gi|571567155|ref|XP_006606029.1|	PREDICTED: cysteine-rich receptor-like protein kinase 10 isoform X2 [Glycine max]
AT4G21400	6	-7.66156	3.51355e-171	CC_TR30662|c1_g2_i5_len=3176	gi|951014315|ref|XP_014510522.1|	PREDICTED: cysteine-rich receptor-like protein kinase 25 isoform X1 [Vigna radiata var. radiata]
AT1G70530	7	5.38849	2.18523e-151	CP_TR30611|c0_g1_i5_len=2581	gi|356567656|ref|XP_003552033.1|	PREDICTED: cysteine-rich receptor-like protein kinase 3 isoform X1 [Glycine max]
AT3G07040	2	3.87513	1.60387e-81	CP_TR30484|c0_g1_i4_len=3219	gi|955326370|ref|XP_014632329.1|	PREDICTED: disease resistance protein RPM1-like [Glycine max]
AT4G19020	2	2.16121	1.79283e-22	CP_TR53540|c0_g1_i1_len=2074	gi|571527226|ref|XP_006599215.1|	PREDICTED: DNA (cytosine-5)-methyltransferase CMT2 isoform X2 [Glycine max]
AT3G57300	4	-2.13768	5.07895e-06	CC_TR17821|c0_g1_i1_len=526	gi|571482463|ref|XP_006588958.1|	PREDICTED: DNA helicase INO80-like [Glycine max]
AT5G44740	2	-2.40767	5.53302e-18	CC_TR28607|c0_g2_i1_len=1213	gi|356528144|ref|XP_003532665.1|	PREDICTED: DNA polymerase eta isoform X2 [Glycine max]
AT2G28560	2	2.83685	4.49151e-11	CP_TR27815|c0_g1_i3_len=965	gi|502082384|ref|XP_004487150.1|	PREDICTED: DNA repair protein RAD51 homolog 2 isoform X1 [Cicer arietinum]
AT5G44750	2	-2.05251	7.46115e-70	CC_TR30890|c0_g1_i3_len=4369	gi|571436884|ref|XP_006573904.1|	PREDICTED: DNA repair protein REV1 isoform X1 [Glycine max]
AT3G48160	2	3.40875	4.44952e-68	CP_TR27324|c0_g1_i2_len=1359	gi|950954733|ref|XP_014496491.1|	PREDICTED: E2F transcription factor-like E2FE isoform X2 [Vigna radiata var. radiata]
AT1G57820	2	3.78792	6.52123e-129	CP_TR13383|c0_g2_i1_len=2446	gi|571491440|ref|XP_006591941.1|	PREDICTED: E3 ubiquitin-protein ligase ORTHRUS 2 [Glycine max]
AT3G20770	2	7.04	0	CP_TR48453|c0_g1_i1_len=1796	gi|356554294|ref|XP_003545483.1|	PREDICTED: ETHYLENE INSENSITIVE 3-like 1 protein [Glycine max]
AT1G50640	2	-3.27836	1.31234e-38	CC_TR56731|c0_g1_i1_len=920	gi|356567314|ref|XP_003551866.1|	PREDICTED: ethylene-responsive transcription factor 7-like [Glycine max]
AT1G78080	2	7.07795	0	CP_TR28598|c0_g2_i1_len=1581	gi|950995207|ref|XP_014505329.1|	PREDICTED: ethylene-responsive transcription factor RAP2-4-like [Vigna radiata var. radiata]
AT1G52500	2	-4.60011	1.14523e-63	CC_TR30124|c0_g1_i4_len=1402	gi|950979430|ref|XP_014501870.1|	PREDICTED: formamidopyrimidine-DNA glycosylase isoform X2 [Vigna radiata var. radiata]
AT4G34680	2	4.93942	7.02377e-52	CP_TR23396|c0_g1_i2_len=1174	gi|356516910|ref|XP_003527135.1|	PREDICTED: GATA transcription factor 7-like [Glycine max]
AT4G36240	2	4.80874	1.8967e-83	CP_TR51436|c0_g2_i1_len=710	gi|356516910|ref|XP_003527135.1|	PREDICTED: GATA transcription factor 7-like [Glycine max]
AT2G29100	2	2.39417	2.36951e-10	CP_TR8751|c0_g1_i1_len=955	gi|955358875|ref|XP_014621281.1|	PREDICTED: glutamate receptor 2.7-like isoform X5 [Glycine max]
AT2G29110	2	3.01665	7.58127e-23	CP_TR28934|c0_g1_i2_len=2934	gi|571467472|ref|XP_003528563.2|	PREDICTED: glutamate receptor 2.8-like [Glycine max]
AT3G51480	2	2.71077	3.73099e-11	CP_TR50320|c0_g1_i1_len=535	gi|571478416|ref|XP_006587552.1|	PREDICTED: glutamate receptor 3.6-like isoform X2 [Glycine max]
AT1G34300	6	2.40374	8.45299e-71	CP_TR32069|c0_g1_i1_len=2847	gi|356502317|ref|XP_003519966.1|	PREDICTED: G-type lectin S-receptor-like serine/threonine-protein kinase At1g34300 [Glycine max]
AT4G03230	6	3.23058	1.27672e-44	CP_TR32694|c0_g1_i4_len=3542	gi|571494361|ref|XP_006592827.1|	PREDICTED: G-type lectin S-receptor-like serine/threonine-protein kinase At4g03230 [Glycine max]
AT1G65800	5	-2.75499	2.08e-34	CC_TR30903|c3_g1_i6_len=1468	gi|955325856|ref|XP_003526155.3|	PREDICTED: G-type lectin S-receptor-like serine/threonine-protein kinase At4g27290 [Glycine max]
AT4G21380	6	3.32632	4.63496e-77	CP_TR32544|c0_g3_i6_len=1391	gi|955325864|ref|XP_014632224.1|	PREDICTED: G-type lectin S-receptor-like serine/threonine-protein kinase At4g27290 [Glycine max]
AT4G27290	6	6.94612	0	CP_TR32556|c0_g1_i1_len=2484	gi|571462201|ref|XP_006582212.1|	PREDICTED: G-type lectin S-receptor-like serine/threonine-protein kinase At4g27290 isoform X2 [Glycine max]
AT5G60900	6	2.29509	8.86582e-16	CP_TR16407|c0_g2_i1_len=2136	gi|571473871|ref|XP_006586060.1|	PREDICTED: G-type lectin S-receptor-like serine/threonine-protein kinase RLK1 [Glycine max]
AT4G32300	5	2.53368	2.39203e-39	CP_TR29761|c0_g1_i2_len=2589	gi|571538454|ref|XP_003549282.2|	PREDICTED: G-type lectin S-receptor-like serine/threonine-protein kinase SD2-5 [Glycine max]
AT5G56030	2	-2.42779	6.09278e-283	CC_TR22001|c1_g1_i2_len=2506	gi|1009107646|ref|XP_015880753.1|	PREDICTED: heat shock cognate protein 80 [Ziziphus jujuba]
AT5G52640	2	-6.34656	0	CC_TR22001|c0_g2_i1_len=2595	gi|571529336|ref|XP_006599549.1|	PREDICTED: heat shock protein 83-like [Glycine max]
AT5G16820	2	-2.02558	9.60626e-47	CC_TR25633|c0_g1_i3_len=1897	gi|571436723|ref|XP_006573849.1|	PREDICTED: heat stress transcription factor A-1b-like [Glycine max]
AT4G11660	2	3.96159	6.83926e-44	CP_TR30141|c0_g1_i5_len=1341	gi|571436455|ref|XP_006573766.1|	PREDICTED: heat stress transcription factor B-2b [Glycine max]
AT4G32700	2	2.46844	4.20167e-05	CP_TR567|c0_g2_i1_len=1295	gi|955363542|ref|XP_014622422.1|	PREDICTED: helicase and polymerase-containing protein TEBICHI isoform X2 [Glycine max]
AT1G08060	3	-2.19021	1.11592e-11	CC_TR30181|c3_g1_i1_len=1066	gi|571502513|ref|XP_006594974.1|	PREDICTED: helicase protein MOM1-like isoform X3 [Glycine max]
AT3G13350	2	2.85567	1.78302e-24	CP_TR10044|c0_g1_i1_len=1143	gi|955316069|ref|XP_014630107.1|	PREDICTED: high mobility group B protein 10-like isoform X1 [Glycine max]
AT2G01830	2	-2.5471	1.01354e-20	CC_TR30790|c0_g1_i3_len=1470	gi|356499590|ref|XP_003518621.1|	PREDICTED: histidine kinase 4-like isoform X2 [Glycine max]
AT5G41410	2	2.43154	5.77519e-61	CP_TR30642|c1_g1_i1_len=1004	gi|951012571|ref|XP_014510084.1|	PREDICTED: homeobox protein BEL1 homolog [Vigna radiata var. radiata]
AT4G00730	2	2.3964	3.61623e-189	CP_TR21855|c0_g1_i1_len=3204	gi|951035939|ref|XP_014516483.1|	PREDICTED: homeobox-leucine zipper protein ANTHOCYANINLESS 2-like isoform X2 [Vigna radiata var. radiata]
AT2G46680	2	-3.96098	1.24083e-155	CC_TR13358|c1_g1_i1_len=795	gi|356520247|ref|XP_003528775.1|	PREDICTED: homeobox-leucine zipper protein ATHB-12-like [Glycine max]
AT1G52150	2	-4.17228	1.60322e-93	CC_TR30641|c0_g1_i4_len=3236	gi|950976534|ref|XP_014501306.1|	PREDICTED: homeobox-leucine zipper protein ATHB-15 [Vigna radiata var. radiata]
AT1G73360	2	2.12077	1.92999e-10	CP_TR10018|c0_g1_i1_len=1427	gi|571478003|ref|XP_006587436.1|	PREDICTED: homeobox-leucine zipper protein HDG11-like [Glycine max]
AT1G10850	7	2.12146	1.38437e-06	CP_TR3312|c0_g2_i2_len=806	gi|955350075|ref|XP_014619448.1|	PREDICTED: inactive leucine-rich repeat receptor-like serine/threonine-protein kinase At1g60630 [Glycine max]
AT3G13690	3	2.19728	8.66154e-73	CP_TR32301|c0_g1_i1_len=3233	gi|571464315|ref|XP_006583023.1|	PREDICTED: inactive protein kinase SELMODRAFT_444075-like [Glycine max]
AT2G40270	4	-3.27555	1.32402e-41	CC_TR31583|c0_g1_i1_len=1503	gi|356569509|ref|XP_003552942.1|	PREDICTED: inactive receptor-like serine/threonine-protein kinase At2g40270 [Glycine max]
AT5G61480	6	2.51524	6.3366e-17	CP_TR39123|c0_g1_i1_len=2046	gi|356542427|ref|XP_003539668.1|	PREDICTED: leucine-rich repeat receptor-like protein kinase TDR [Glycine max]
AT2G31880	7	2.40247	1.29695e-52	CP_TR14342|c0_g1_i1_len=1450	gi|356508750|ref|XP_003523117.1|	PREDICTED: leucine-rich repeat receptor-like serine/threonine/tyrosine-protein kinase SOBIR1 [Glycine max]
AT2G41820	7	3.53515	2.02604e-147	CP_TR29703|c0_g1_i1_len=3630	gi|955389893|ref|XP_014627573.1|	PREDICTED: leucine-rich repeat receptor-like tyrosine-protein kinase PXC3 [Glycine max]
AT5G26860	3	2.23041	7.2595e-07	CP_TR30343|c0_g2_i1_len=537	gi|951026938|ref|XP_014514032.1|	PREDICTED: lon protease homolog 1, mitochondrial-like isoform X2 [Vigna radiata var. radiata]
AT3G12610	2	-2.58933	9.31341e-09	CC_TR32292|c0_g1_i1_len=1151	gi|955335757|ref|XP_014634465.1|	PREDICTED: LOW QUALITY PROTEIN: DNA-damage-repair/toleration protein DRT100-like [Glycine max]
AT3G21220	3	-2.43311	4.40339e-105	CC_TR5388|c0_g2_i1_len=1022	gi|951035957|ref|XP_014516489.1|	PREDICTED: LOW QUALITY PROTEIN: mitogen-activated protein kinase kinase 5-like [Vigna radiata var. radiata]
AT4G31550	2	-5.03269	4.34617e-195	CC_TR14550|c0_g1_i1_len=968	gi|356507833|ref|XP_003522668.1|	PREDICTED: LOW QUALITY PROTEIN: probable WRKY transcription factor 17 [Glycine max]
AT2G33580	4	4.36673	1.80945e-156	CP_TR48498|c0_g1_i1_len=2358	gi|955308929|ref|XP_014625636.1|	PREDICTED: LOW QUALITY PROTEIN: protein LYK5-like [Glycine max]
AT2G26330	6	3.20529	3.3272e-96	CP_TR32300|c1_g1_i5_len=3301	gi|356507090|ref|XP_003522304.1|	PREDICTED: LRR receptor-like serine/threonine-protein kinase ERECTA isoform X2 [Glycine max]
AT5G46330	9	-2.43748	5.68958e-14	CC_TR21657|c0_g1_i1_len=1704	gi|356528114|ref|XP_003532650.1|	PREDICTED: LRR receptor-like serine/threonine-protein kinase FLS2 [Glycine max]
AT5G65710	6	4.29466	4.83117e-164	CP_TR29347|c0_g1_i1_len=3427	gi|571436153|ref|XP_006573682.1|	PREDICTED: LRR receptor-like serine/threonine-protein kinase HSL2 [Glycine max]
AT5G48940	7	2.04411	5.39276e-35	CP_TR27271|c0_g1_i2_len=3024	gi|571510450|ref|XP_006596282.1|	PREDICTED: LRR receptor-like serine/threonine-protein kinase RCH1 isoform X1 [Glycine max]
AT3G02130	8	2.50167	6.09188e-26	CP_TR23716|c0_g1_i3_len=1525	gi|571472974|ref|XP_003530440.2|	PREDICTED: LRR receptor-like serine/threonine-protein kinase RPK2 [Glycine max]
AT4G04960	6	4.34665	3.59326e-76	CP_TR45053|c0_g1_i1_len=2253	gi|951040909|ref|XP_014517803.1|	PREDICTED: L-type lectin-domain containing receptor kinase VII.1 [Vigna radiata var. radiata]
AT1G15530	6	-4.27279	0	CP_TR55407|c0_g1_i1_len=1296	gi|950993965|ref|XP_014505027.1|	PREDICTED: L-type lectin-domain containing receptor kinase VIII.2-like [Vigna radiata var. radiata]
AT3G07610	2	-2.10816	3.7201e-54	CC_TR31228|c0_g3_i1_len=1950	gi|955347671|ref|XP_014618920.1|	PREDICTED: lysine-specific demethylase JMJ25-like isoform X3 [Glycine max]
AT1G51940	6	2.81369	2.7229e-98	CP_TR29790|c0_g1_i1_len=2549	gi|571472312|ref|XP_006585568.1|	PREDICTED: lysM domain receptor-like kinase 3 [Glycine max]
AT3G57120	2	3.94737	4.66402e-40	CP_TR443|c0_g2_i1_len=1474	gi|950957739|ref|XP_014497120.1|	PREDICTED: lysM domain receptor-like kinase 3 [Vigna radiata var. radiata]
AT2G23770	6	2.47507	1.3261e-71	CP_TR26986|c0_g1_i1_len=2403	gi|356499893|ref|XP_003518770.1|	PREDICTED: lysM domain receptor-like kinase 4 [Glycine max]
AT2G45660	2	-6.02593	1.11626e-178	CC_TR52932|c0_g1_i1_len=833	gi|955330367|ref|XP_014633337.1|	PREDICTED: MADS-box protein SOC1-like isoform X1 [Glycine max]
AT4G04920	2	-2.0693	3.34001e-13	CC_TR59913|c0_g1_i1_len=726	gi|571500207|ref|XP_003543060.2|	PREDICTED: mediator of RNA polymerase II transcription subunit 16-like [Glycine max]
AT1G73500	2	4.6982	3.49164e-50	CP_TR21990|c0_g2_i1_len=1098	gi|356531126|ref|XP_003534129.1|	PREDICTED: mitogen-activated protein kinase kinase 9 [Glycine max]
AT3G06030	2	-3.37944	1.10934e-48	CC_TR18105|c0_g1_i2_len=2373	gi|571567226|ref|XP_006606040.1|	PREDICTED: mitogen-activated protein kinase kinase kinase NPK1-like [Glycine max]
AT1G53570	3	2.52795	1.8357e-17	CP_TR63816|c0_g1_i1_len=309	gi|828315740|ref|XP_012571967.1|	PREDICTED: mitogen-activated protein kinase kinase kinase YODA [Cicer arietinum]
AT1G79430	2	-3.56785	4.13769e-74	CC_TR27394|c1_g2_i3_len=1342	gi|356556674|ref|XP_003546648.1|	PREDICTED: myb family transcription factor APL-like [Glycine max]
AT4G38620	2	2.44745	3.85414e-20	CP_TR2110|c0_g2_i1_len=1238	gi|950969401|ref|XP_014499816.1|	PREDICTED: myb-related protein 308-like [Vigna radiata var. radiata]
AT3G04070	2	2.63345	1.04949e-69	CP_TR17537|c1_g1_i1_len=592	gi|951071750|ref|XP_014491354.1|	PREDICTED: NAC transcription factor 29-like [Vigna radiata var. radiata]
AT1G10170	2	3.67351	1.10827e-36	CP_TR27754|c0_g3_i1_len=1659	gi|955334391|ref|XP_014634196.1|	PREDICTED: NF-X1-type zinc finger protein NFXL1-like [Glycine max]
AT1G21710	2	2.41694	5.3412e-19	CP_TR3169|c0_g3_i1_len=915	gi|571460042|ref|XP_006581589.1|	PREDICTED: N-glycosylase/DNA lyase OGG1 [Glycine max]
AT4G28910	2	-3.90545	6.07337e-76	CC_TR27201|c0_g1_i1_len=1739	gi|571435365|ref|XP_006573458.1|	PREDICTED: ninja-family protein mc410-like [Glycine max]
AT5G06510	2	3.88586	5.24384e-52	CC_TR7357|c0_g1_i1_len=501	gi|955307972|ref|XP_014623885.1|	PREDICTED: nuclear transcription factor Y subunit A-10-like isoform X2 [Glycine max]
AT2G46500	2	2.88711	5.25662e-36	CP_TR751|c0_g1_i1_len=1535	gi|356504169|ref|XP_003520871.1|	PREDICTED: phosphatidylinositol 4-kinase gamma 4-like [Glycine max]
AT4G29380	3	-4.28081	1.49625e-141	CC_TR9287|c0_g1_i3_len=5496	gi|571466079|ref|XP_006583556.1|	PREDICTED: phosphoinositide 3-kinase regulatory subunit 4-like [Glycine max]
AT3G45780	3	-6.49716	0	CC_TR28686|c0_g3_i6_len=3582	gi|356550222|ref|XP_003543487.1|	PREDICTED: phototropin-1-like [Glycine max]
AT5G58140	3	-2.16115	2.6908e-216	CC_TR23083|c0_g1_i2_len=3748	gi|356526675|ref|XP_003531942.1|	PREDICTED: phototropin-2-like [Glycine max]
AT2G02220	8	-2.85727	1.24879e-48	CC_TR31247|c1_g6_i2_len=2361	gi|356570241|ref|XP_003553298.1|	PREDICTED: phytosulfokine receptor 1-like [Glycine max]
AT5G42440	4	3.26231	1.10908e-41	CP_TR39384|c0_g1_i1_len=736	gi|951019864|ref|XP_014512249.1|	PREDICTED: phytosulfokine receptor 2 [Vigna radiata var. radiata]
AT1G12970	2	2.36401	7.41233e-77	CP_TR13699|c0_g2_i1_len=1744	gi|356497728|ref|XP_003517711.1|	PREDICTED: plant intracellular Ras-group-related LRR protein 3-like [Glycine max]
AT1G30680	2	2.4567	3.05807e-73	CP_TR20012|c0_g1_i1_len=1567	gi|356533161|ref|XP_003535136.1|	PREDICTED: primase homolog protein [Glycine max]
AT5G33340	2	-3.72447	5.28671e-20	CC_TR24572|c0_g1_i1_len=1351	gi|356528671|ref|XP_003532923.1|	PREDICTED: probable aspartic protease At2g35615 [Glycine max]
AT3G06440	2	3.36564	5.83489e-18	CP_TR17483|c0_g2_i1_len=1590	gi|571533422|ref|XP_006600393.1|	PREDICTED: probable beta-1,3-galactosyltransferase 16 isoform X3 [Glycine max]
AT4G21060	2	-2.43141	1.73871e-09	CC_TR1088|c0_g1_i1_len=1021	gi|356555502|ref|XP_003546070.1|	PREDICTED: probable beta-1,3-galactosyltransferase 20 [Glycine max]
AT2G14050	3	-3.14685	2.91114e-25	CC_TR29833|c0_g1_i2_len=1490	gi|571516167|ref|XP_003547088.2|	PREDICTED: probable DNA helicase MCM9 isoform X1 [Glycine max]
AT5G14210	7	-2.30174	1.08093e-10	CC_TR26809|c0_g3_i1_len=1340	gi|955320001|ref|XP_014631015.1|	PREDICTED: probable inactive leucine-rich repeat receptor-like protein kinase At3g03770 [Glycine max]
AT2G26730	8	3.25377	2.03391e-107	CP_TR32320|c0_g1_i19_len=2372	gi|951010940|ref|XP_014509672.1|	PREDICTED: probable inactive receptor kinase At2g26730 [Vigna radiata var. radiata]
AT5G58300	7	3.06811	7.24814e-75	CP_TR60220|c0_g1_i1_len=1414	gi|356516213|ref|XP_003526790.1|	PREDICTED: probable inactive receptor kinase At5g58300 [Glycine max]
AT5G05160	7	2.64451	9.66658e-18	CC_TR10437|c0_g1_i1_len=398	gi|950977751|ref|XP_014501551.1|	PREDICTED: probable inactive receptor kinase At5g58300 [Vigna radiata var. radiata]
AT1G79620	7	2.39866	1.18477e-51	CP_TR26132|c0_g1_i1_len=3008	gi|356559110|ref|XP_003547844.1|	PREDICTED: probable leucine-rich repeat receptor-like protein kinase At5g49770 [Glycine max]
AT3G14840	7	2.30808	1.14729e-16	CP_TR30439|c0_g1_i9_len=870	gi|955302780|ref|XP_014630173.1|	PREDICTED: probable leucine-rich repeat receptor-like serine/threonine-protein kinase At3g14840 isoform X3 [Glycine max]
AT5G15730	4	2.2007	3.9218e-12	CP_TR30062|c1_g1_i5_len=814	gi|356568849|ref|XP_003552620.1|	PREDICTED: probable leucine-rich repeat receptor-like serine/threonine-protein kinase At5g15730 [Glycine max]
AT5G01950	7	3.86206	7.56683e-37	CP_TR32518|c1_g1_i13_len=3138	gi|356566812|ref|XP_003551621.1|	PREDICTED: probable LRR receptor-like serine/threonine-protein kinase At1g06840 [Glycine max]
AT1G07650	8	3.54883	5.67947e-174	CP_TR31743|c0_g2_i2_len=3733	gi|356501491|ref|XP_003519558.1|	PREDICTED: probable LRR receptor-like serine/threonine-protein kinase At1g07650 isoform X1 [Glycine max]
AT1G12460	7	2.67916	9.51342e-21	CP_TR25255|c0_g1_i1_len=2081	gi|356540486|ref|XP_003538720.1|	PREDICTED: probable LRR receptor-like serine/threonine-protein kinase At1g12460 [Glycine max]
AT2G02780	8	2.83696	5.70424e-31	CP_TR26979|c0_g1_i1_len=906	gi|571434085|ref|XP_006573097.1|	PREDICTED: probable LRR receptor-like serine/threonine-protein kinase At1g14390 [Glycine max]
AT1G53440	7	3.54631	9.6432e-55	CP_TR32642|c2_g3_i5_len=1289	gi|571493641|ref|XP_006592614.1|	PREDICTED: probable LRR receptor-like serine/threonine-protein kinase At1g53430 [Glycine max]
AT1G53430	6	4.08394	3.49687e-88	CP_TR32642|c2_g3_i2_len=1918	gi|571493641|ref|XP_006592614.1|	PREDICTED: probable LRR receptor-like serine/threonine-protein kinase At1g53430 [Glycine max]
AT1G56140	7	-2.79447	1.26852e-161	CC_TR23680|c0_g1_i1_len=3426	gi|955336880|ref|XP_006585736.2|	PREDICTED: probable LRR receptor-like serine/threonine-protein kinase At1g56130 [Glycine max]
AT1G67720	7	-2.22629	2.85677e-07	CC_TR52865|c0_g1_i1_len=663	gi|571455496|ref|XP_006580105.1|	PREDICTED: probable LRR receptor-like serine/threonine-protein kinase At1g67720 [Glycine max]
AT2G37050	5	2.91141	1.16757e-60	CP_TR30342|c0_g1_i3_len=2668	gi|571558339|ref|XP_006604550.1|	PREDICTED: probable LRR receptor-like serine/threonine-protein kinase At1g67720 [Glycine max]
AT5G20480	9	-2.85833	2.34694e-52	CC_TR30320|c0_g1_i1_len=1770	gi|955342233|ref|XP_006587664.2|	PREDICTED: probable LRR receptor-like serine/threonine-protein kinase At3g47570 [Glycine max]
AT3G47570	8	-2.76842	2.57789e-82	CC_TR29680|c0_g1_i2_len=2501	gi|955340167|ref|XP_006586941.2|	PREDICTED: probable LRR receptor-like serine/threonine-protein kinase At3g47570 isoform X1 [Glycine max]
AT3G11080	3	3.51021	1.7177e-31	CP_TR32353|c2_g1_i1_len=1203	gi|571549032|ref|XP_006602894.1|	PREDICTED: probable LRR receptor-like serine/threonine-protein kinase At4g08850 [Glycine max]
AT4G08850	7	-6.89983	0	CP_TR32961|c0_g1_i1_len=3189	gi|356560534|ref|XP_003548546.1|	PREDICTED: probable LRR receptor-like serine/threonine-protein kinase At4g08850 isoform X2 [Glycine max]
AT5G56040	6	2.38369	7.40654e-100	CP_TR10403|c0_g2_i1_len=3809	gi|951070208|ref|XP_014490612.1|	PREDICTED: probable LRR receptor-like serine/threonine-protein kinase At4g26540 [Vigna radiata var. radiata]
AT2G23300	6	-3.30827	1.97317e-37	CC_TR20081|c0_g1_i1_len=2466	gi|356563574|ref|XP_003550036.1|	PREDICTED: probable LRR receptor-like serine/threonine-protein kinase At4g37250 [Glycine max]
AT4G22730	6	2.24289	1.12382e-28	CP_TR30387|c0_g6_i3_len=2252	gi|356540313|ref|XP_003538634.1|	PREDICTED: probable LRR receptor-like serine/threonine-protein kinase At5g45780 [Glycine max]
AT5G63710	8	-2.76357	1.50203e-221	CC_TR19145|c0_g1_i2_len=2837	gi|356527105|ref|XP_003532154.1|	PREDICTED: probable LRR receptor-like serine/threonine-protein kinase At5g63710 [Glycine max]
AT3G56370	7	2.44734	1.02483e-36	CP_TR56535|c0_g1_i1_len=3315	gi|571451776|ref|XP_003522510.2|	PREDICTED: probable LRR receptor-like serine/threonine-protein kinase IRK [Glycine max]
AT4G18640	8	3.62874	2.12045e-35	CP_TR16166|c0_g1_i1_len=1988	gi|955321060|ref|XP_014631185.1|	PREDICTED: probable LRR receptor-like serine/threonine-protein kinase MRH1 [Glycine max]
AT4G00740	2	2.01473	1.18873e-59	CP_TR56091|c0_g1_i3_len=2210	gi|951036987|ref|XP_014516777.1|	PREDICTED: probable methyltransferase PMT13 [Vigna radiata var. radiata]
AT4G00750	2	2.64211	1.75432e-55	CC_TR18078|c0_g1_i1_len=1333	gi|356559857|ref|XP_003548213.1|	PREDICTED: probable methyltransferase PMT16 [Glycine max]
AT2G43200	2	5.62668	1.8323e-155	CP_TR23836|c0_g1_i2_len=1334	gi|356567298|ref|XP_003551858.1|	PREDICTED: probable methyltransferase PMT19 [Glycine max]
AT1G31850	2	2.36877	2.46885e-69	CP_TR30443|c0_g1_i1_len=1596	gi|571526514|ref|XP_006599114.1|	PREDICTED: probable methyltransferase PMT20 [Glycine max]
AT2G40280	2	3.47228	2.43917e-35	CP_TR24348|c0_g1_i1_len=2202	gi|950992544|ref|XP_014504724.1|	PREDICTED: probable methyltransferase PMT23 [Vigna radiata var. radiata]
AT1G67000	6	3.10133	3.69911e-56	CP_TR18738|c0_g3_i1_len=1159	gi|955330538|ref|XP_014633369.1|	PREDICTED: probable receptor-like protein kinase At1g67000 [Glycine max]
AT1G66920	6	3.70889	2.99513e-107	CP_TR57338|c0_g1_i1_len=1907	gi|571465611|ref|XP_006583413.1|	PREDICTED: probable receptor-like protein kinase At1g67000 [Glycine max]
AT1G66910	6	4.75638	1.17647e-105	CP_TR3510|c0_g1_i4_len=1741	gi|356511307|ref|XP_003524368.1|	PREDICTED: probable receptor-like protein kinase At1g67000 [Glycine max]
AT5G38260	5	4.98001	4.69384e-130	CP_TR3510|c0_g1_i1_len=2199	gi|356511307|ref|XP_003524368.1|	PREDICTED: probable receptor-like protein kinase At1g67000 [Glycine max]
AT5G15080	3	2.0843	1.62972e-57	CP_TR31462|c6_g2_i2_len=2036	gi|950933964|ref|XP_014513200.1|	PREDICTED: probable receptor-like protein kinase At5g15080 [Vigna radiata var. radiata]
AT1G56720	2	4.3426	2.29858e-224	CP_TR2968|c0_g1_i2_len=2071	gi|951027231|ref|XP_014514115.1|	PREDICTED: probable receptor-like protein kinase At5g18500 [Vigna radiata var. radiata]
AT4G18250	2	4.49679	6.68066e-58	CP_TR31242|c0_g1_i2_len=1499	gi|571566462|ref|XP_006605917.1|	PREDICTED: probable receptor-like protein kinase At5g39030 [Glycine max]
AT5G38280	5	3.94552	2.24819e-31	CP_TR32169|c2_g2_i6_len=1085	gi|950984755|ref|XP_014503165.1|	PREDICTED: probable receptor-like protein kinase At5g39030 [Vigna radiata var. radiata]
AT3G09830	4	2.72477	1.35087e-11	CP_TR38375|c0_g1_i1_len=815	gi|571558520|ref|XP_006604577.1|	PREDICTED: probable receptor-like protein kinase At5g47070 isoform X1 [Glycine max]
AT1G77280	2	-2.28978	7.70301e-45	CC_TR25118|c0_g1_i1_len=2718	gi|950995045|ref|XP_014505285.1|	PREDICTED: probable receptor-like serine/threonine-protein kinase At5g57670 [Vigna radiata var. radiata]
AT1G18390	7	2.08667	2.58675e-122	CP_TR21383|c0_g1_i2_len=2463	gi|571465644|ref|XP_006583428.1|	PREDICTED: probable serine/threonine-protein kinase At1g18390 isoform X2 [Glycine max]
AT5G38210	4	2.14295	3.63919e-08	CP_TR38432|c0_g1_i1_len=548	gi|571550175|ref|XP_006603051.1|	PREDICTED: probable serine/threonine-protein kinase At1g18390 isoform X3 [Glycine max]
AT5G50860	3	2.36526	1.55539e-84	CP_TR26154|c0_g1_i2_len=2162	gi|356516507|ref|XP_003526935.1|	PREDICTED: probable serine/threonine-protein kinase At1g54610 [Glycine max]
AT1G18670	3	3.69838	8.76664e-31	CP_TR24134|c0_g2_i1_len=1399	gi|356511986|ref|XP_003524702.1|	PREDICTED: probable serine/threonine-protein kinase At1g54610 [Glycine max]
AT5G39420	3	3.23431	3.24891e-42	CP_TR31510|c0_g1_i2_len=1910	gi|356523580|ref|XP_003530415.1|	PREDICTED: probable serine/threonine-protein kinase At1g54610 isoform X2 [Glycine max]
AT5G46570	3	2.20313	1.34437e-27	CP_TR2084|c0_g3_i1_len=1938	gi|356511538|ref|XP_003524482.1|	PREDICTED: probable serine/threonine-protein kinase At4g35230 [Glycine max]
AT4G35230	4	2.99599	1.1188e-20	CP_TR32575|c0_g2_i1_len=839	gi|950992718|ref|XP_014504751.1|	PREDICTED: probable serine/threonine-protein kinase At4g35230 isoform X1 [Vigna radiata var. radiata]
AT5G59010	4	2.15232	1.82762e-39	CP_TR32267|c0_g1_i11_len=2034	gi|356550341|ref|XP_003543546.1|	PREDICTED: probable serine/threonine-protein kinase At5g41260 isoform X1 [Glycine max]
AT4G35600	4	2.03669	2.76194e-16	CP_TR32729|c0_g2_i20_len=1064	gi|1021583066|ref|XP_016180923.1|	PREDICTED: probable serine/threonine-protein kinase Cx32, chloroplastic [Arachis ipaensis]
AT2G32850	3	-2.54193	3.75754e-227	CC_TR22804|c0_g1_i3_len=2749	gi|950979257|ref|XP_014501836.1|	PREDICTED: probable serine/threonine-protein kinase DDB_G0280111 isoform X1 [Vigna radiata var. radiata]
AT1G07870	4	-3.36183	1.09283e-157	CC_TR30437|c0_g2_i1_len=1721	gi|571488701|ref|XP_006591006.1|	PREDICTED: probable serine/threonine-protein kinase RLCKVII [Glycine max]
AT5G58350	3	-3.11681	1.23219e-62	CP_TR26043|c0_g2_i1_len=820	gi|950993963|ref|XP_014505026.1|	PREDICTED: probable serine/threonine-protein kinase WNK4 [Vigna radiata var. radiata]
AT2G23320	2	3.52956	1.74047e-48	CP_TR47042|c0_g2_i1_len=1132	gi|356496927|ref|XP_003517316.1|	PREDICTED: probable WRKY transcription factor 15 isoform X1 [Glycine max]
AT5G56270	3	2.46337	1.6697e-20	CP_TR19021|c0_g3_i1_len=682	gi|955316109|ref|XP_014630113.1|	PREDICTED: probable WRKY transcription factor 2 [Glycine max]
AT2G47260	2	3.04474	1.92215e-199	CP_TR21610|c0_g1_i1_len=1383	gi|951026241|ref|XP_014513870.1|	PREDICTED: probable WRKY transcription factor 23 [Vigna radiata var. radiata]
AT2G38470	3	2.22365	1.40334e-204	CP_TR15046|c0_g1_i1_len=2238	gi|356553124|ref|XP_003544908.1|	PREDICTED: probable WRKY transcription factor 25 [Glycine max]
AT1G13960	2	3.12122	3.89157e-171	CP_TR24329|c0_g1_i1_len=1886	gi|571467488|ref|XP_006583957.1|	PREDICTED: probable WRKY transcription factor 3 [Glycine max]
AT2G03340	2	5.09628	8.06293e-130	CP_TR21455|c0_g2_i4_len=1442	gi|571467488|ref|XP_006583957.1|	PREDICTED: probable WRKY transcription factor 3 [Glycine max]
AT5G24110	2	3.45067	3.66537e-92	CC_TR33406|c0_g1_i1_len=612	gi|951072203|ref|XP_014491586.1|	PREDICTED: probable WRKY transcription factor 30 [Vigna radiata var. radiata]
AT1G62300	2	3.08762	6.93812e-58	CP_TR2806|c0_g1_i1_len=1917	gi|950964703|ref|XP_014498648.1|	PREDICTED: probable WRKY transcription factor 31 [Vigna radiata var. radiata]
AT1G80840	2	4.4022	1.96155e-78	CP_TR25912|c0_g4_i4_len=743	gi|356523273|ref|XP_003530265.1|	PREDICTED: probable WRKY transcription factor 40 [Glycine max]
AT4G11070	2	4.93224	1.508e-225	CP_TR8901|c0_g1_i1_len=1585	gi|356513295|ref|XP_003525349.1|	PREDICTED: probable WRKY transcription factor 41 [Glycine max]
AT2G25790	7	4.3634	1.08275e-155	CP_TR31660|c0_g1_i2_len=3254	gi|955323468|ref|XP_014631746.1|	PREDICTED: probably inactive leucine-rich repeat receptor-like protein kinase At2g25790 isoform X2 [Glycine max]
AT1G52290	4	2.00214	3.95407e-07	CP_TR31323|c1_g1_i3_len=465	gi|356521887|ref|XP_003529582.1|	PREDICTED: proline-rich receptor-like protein kinase PERK15 [Glycine max]
AT4G34440	3	-3.1663	2.51527e-20	CC_TR22317|c0_g1_i4_len=1280	gi|356518314|ref|XP_003527824.1|	PREDICTED: proline-rich receptor-like protein kinase PERK15 [Glycine max]
AT3G24550	6	-2.69241	1.27474e-22	CC_TR2033|c0_g2_i3_len=1430	gi|356518314|ref|XP_003527824.1|	PREDICTED: proline-rich receptor-like protein kinase PERK15 [Glycine max]
AT4G02010	4	2.14821	1.13577e-10	CP_TR30257|c0_g2_i1_len=706	gi|571559641|ref|XP_006604746.1|	PREDICTED: proline-rich receptor-like protein kinase PERK3 isoform X2 [Glycine max]
AT5G38560	5	2.77601	1.12437e-62	CP_TR60457|c1_g1_i1_len=1419	gi|356523696|ref|XP_003530471.1|	PREDICTED: proline-rich receptor-like protein kinase PERK8 [Glycine max]
AT1G68690	5	3.75798	1.38963e-44	CP_TR30412|c0_g2_i1_len=960	gi|955307115|ref|XP_014622348.1|	PREDICTED: proline-rich receptor-like protein kinase PERK9 [Glycine max]
AT1G26150	5	2.1418	2.51868e-08	CC_TR19033|c0_g1_i1_len=1015	gi|951069990|ref|XP_014490499.1|	PREDICTED: proline-rich receptor-like protein kinase PERK9 [Vigna radiata var. radiata]
AT2G47940	2	2.36627	1.41339e-129	CP_TR13338|c0_g2_i1_len=2332	gi|356502844|ref|XP_003520225.1|	PREDICTED: protease Do-like 2, chloroplastic [Glycine max]
AT5G40200	2	2.05038	1.55625e-61	CP_TR25660|c0_g1_i2_len=2157	gi|950962742|ref|XP_014498174.1|	PREDICTED: protease Do-like 9 [Vigna radiata var. radiata]
AT3G18490	2	-3.79733	7.80716e-132	CC_TR31483|c0_g1_i1_len=1817	gi|356531224|ref|XP_003534178.1|	PREDICTED: protein ASPARTIC PROTEASE IN GUARD CELL 1 [Glycine max]
AT5G10770	2	-8.42928	0	CC_TR9735|c0_g1_i1_len=1945	gi|356567196|ref|XP_003551807.1|	PREDICTED: protein ASPARTIC PROTEASE IN GUARD CELL 2 [Glycine max]
AT3G20015	2	2.19246	2.06396e-08	CP_TR38214|c0_g1_i1_len=1668	gi|356575389|ref|XP_003555824.1|	PREDICTED: protein ASPARTIC PROTEASE IN GUARD CELL 2-like [Glycine max]
AT3G23150	3	2.60505	2.14725e-08	CP_TR20180|c0_g2_i1_len=537	gi|571571405|ref|XP_006606852.1|	PREDICTED: protein EIN4-like [Glycine max]
AT1G55110	2	-2.8735	2.06099e-12	CC_TR7739|c0_g2_i1_len=689	gi|571515032|ref|XP_006597192.1|	PREDICTED: protein indeterminate-domain 11-like [Glycine max]
AT3G50700	2	2.27297	5.88712e-08	CP_TR28994|c0_g4_i1_len=448	gi|659131105|ref|XP_008465513.1|	PREDICTED: protein indeterminate-domain 12-like [Cucumis melo]
AT2G01940	2	-3.12411	2.8368e-13	CC_TR32254|c0_g1_i1_len=600	gi|950930318|ref|XP_014504096.1|	PREDICTED: protein indeterminate-domain 16-like [Vigna radiata var. radiata]
AT5G66730	2	2.97114	1.74715e-92	CP_TR4560|c0_g1_i1_len=1488	gi|356559410|ref|XP_003547992.1|	PREDICTED: protein indeterminate-domain 2-like [Glycine max]
AT2G02080	2	-2.28954	2.18369e-21	CC_TR56364|c0_g1_i1_len=610	gi|955393651|ref|XP_014628357.1|	PREDICTED: protein indeterminate-domain 5, chloroplastic-like [Glycine max]
AT1G14370	4	2.64683	1.58675e-25	CC_TR54407|c0_g1_i1_len=613	gi|356549815|ref|XP_003543286.1|	PREDICTED: protein kinase 2A, chloroplastic-like [Glycine max]
AT2G02800	3	2.4672	2.0499e-165	CP_TR24249|c0_g1_i1_len=1721	gi|571434095|ref|XP_003517946.2|	PREDICTED: protein kinase 2B, chloroplastic-like [Glycine max]
AT2G40860	4	-2.85977	6.3783e-11	CC_TR30317|c0_g3_i1_len=462	gi|571440420|ref|XP_006575151.1|	PREDICTED: protein kinase and PP2C-like domain-containing protein isoform X3 [Glycine max]
AT1G24650	7	-3.15425	1.88429e-25	CC_TR29867|c0_g3_i1_len=715	gi|571443381|ref|XP_006576140.1|	PREDICTED: protein kinase isoform X1 [Glycine max]
AT5G24080	6	4.7481	2.51315e-88	CP_TR27449|c0_g2_i1_len=1392	gi|571513809|ref|XP_006596943.1|	PREDICTED: protein kinase isoform X1 [Glycine max]
AT2G28930	3	5.3943	1.88792e-248	CP_TR32343|c0_g3_i4_len=1518	gi|571541272|ref|XP_006601720.1|	PREDICTED: protein kinase isoform X1 [Glycine max]
AT1G01060	2	-3.90331	3.30009e-279	CC_TR44167|c0_g1_i1_len=638	gi|955388601|ref|XP_014627305.1|	PREDICTED: protein LHY isoform X3 [Glycine max]
AT2G46830	2	-2.89652	4.85822e-254	CP_TR29773|c0_g1_i2_len=2457	gi|955388601|ref|XP_014627305.1|	PREDICTED: protein LHY isoform X3 [Glycine max]
AT1G64530	2	-2.00103	3.927e-23	CC_TR40745|c0_g1_i1_len=794	gi|571477586|ref|XP_003533182.2|	PREDICTED: protein NLP6-like [Glycine max]
AT4G24020	2	3.08903	2.39958e-150	CP_TR31177|c0_g1_i6_len=2457	gi|571477586|ref|XP_003533182.2|	PREDICTED: protein NLP6-like [Glycine max]
AT5G16000	7	3.17426	1.60516e-13	CP_TR30129|c1_g1_i3_len=883	gi|356526591|ref|XP_003531900.1|	PREDICTED: protein NSP-INTERACTING KINASE 1-like [Glycine max]
AT5G52660	2	2.49552	8.08079e-51	CP_TR29869|c0_g5_i1_len=1278	gi|571484312|ref|XP_006589523.1|	PREDICTED: protein REVEILLE 6-like isoform X2 [Glycine max]
AT1G18330	2	-5.80543	0	CP_TR33032|c0_g1_i1_len=1164	gi|955375908|ref|XP_014624432.1|	PREDICTED: protein REVEILLE 7 [Glycine max]
AT1G68130	2	2.61189	1.25832e-12	CP_TR6127|c0_g1_i1_len=1256	gi|950996110|ref|XP_014505614.1|	PREDICTED: protein SHOOT GRAVITROPISM 5 [Vigna radiata var. radiata]
AT4G03390	7	-2.00683	1.09263e-26	CC_TR30533|c0_g1_i13_len=1262	gi|955358193|ref|XP_014621129.1|	PREDICTED: protein STRUBBELIG-RECEPTOR FAMILY 3 isoform X4 [Glycine max]
AT2G20850	6	-2.06131	5.29158e-15	CC_TR30533|c0_g1_i14_len=1113	gi|356519546|ref|XP_003528433.1|	PREDICTED: protein STRUBBELIG-RECEPTOR FAMILY 3-like [Glycine max]
AT3G14350	7	2.10046	1.06822e-19	CP_TR54245|c0_g1_i1_len=478	gi|571560892|ref|XP_006604928.1|	PREDICTED: protein STRUBBELIG-RECEPTOR FAMILY 6 [Glycine max]
AT1G53730	7	2.43522	9.31992e-88	CP_TR30716|c0_g2_i1_len=2650	gi|571560892|ref|XP_006604928.1|	PREDICTED: protein STRUBBELIG-RECEPTOR FAMILY 6 [Glycine max]
AT3G17860	2	-4.61406	0	CC_TR26330|c0_g1_i2_len=1590	gi|951013518|ref|XP_014510329.1|	PREDICTED: protein TIFY 6B-like isoform X2 [Vigna radiata var. radiata]
AT5G66980	2	-3.23139	1.08716e-17	CC_TR21595|c0_g1_i2_len=1108	gi|571447106|ref|XP_006577282.1|	PREDICTED: putative B3 domain-containing protein At5g66980 [Glycine max]
AT1G51805	5	-4.06867	3.62863e-36	CC_TR27862|c0_g1_i4_len=538	gi|571514932|ref|XP_006597179.1|	PREDICTED: putative leucine-rich repeat receptor-like protein kinase At2g19210 [Glycine max]
AT2G19210	7	-2.82742	3.54481e-181	CC_TR27862|c0_g1_i2_len=3090	gi|571514932|ref|XP_006597179.1|	PREDICTED: putative leucine-rich repeat receptor-like protein kinase At2g19210 [Glycine max]
AT4G29990	6	3.22368	5.79879e-250	CP_TR26546|c0_g1_i1_len=3231	gi|955360501|ref|XP_014621605.1|	PREDICTED: putative leucine-rich repeat receptor-like protein kinase At2g19210 isoform X2 [Glycine max]
AT1G28340	2	2.13928	4.32848e-09	CP_TR32124|c1_g2_i1_len=842	gi|356557713|ref|XP_003547157.1|	PREDICTED: putative leucine-rich repeat receptor-like serine/threonine-protein kinase At2g14440 isoform X1 [Glycine max]
AT2G19130	6	5.25438	1.8791e-205	CP_TR29770|c0_g4_i1_len=2696	gi|356524519|ref|XP_003530876.1|	PREDICTED: putative receptor protein kinase ZmPK1 [Glycine max]
AT1G72540	4	-3.41082	8.973e-26	CC_TR1449|c0_g2_i1_len=1496	gi|356519790|ref|XP_003528552.1|	PREDICTED: putative receptor-like protein kinase At1g72540 [Glycine max]
AT1G80870	4	4.20703	2.85299e-106	CP_TR29068|c0_g1_i1_len=2776	gi|950964255|ref|XP_014498515.1|	PREDICTED: putative receptor-like protein kinase At1g80870 [Vigna radiata var. radiata]
AT4G21410	6	-5.67233	1.13868e-123	CC_TR28873|c0_g1_i1_len=1087	gi|955347318|ref|XP_014618872.1|	PREDICTED: putative receptor-like protein kinase At4g00960 [Glycine max]
AT1G70740	4	3.12181	4.76077e-64	CP_TR29142|c0_g1_i5_len=1213	gi|356528198|ref|XP_003532692.1|	PREDICTED: putative receptor-like protein kinase At4g00960 isoform X1 [Glycine max]
AT1G16670	3	4.03714	8.83089e-77	CP_TR24814|c0_g2_i1_len=862	gi|955336073|ref|XP_014634540.1|	PREDICTED: putative serine/threonine-protein kinase [Glycine max]
AT3G09010	4	-2.25328	4.69772e-08	CP_TR3377|c0_g2_i1_len=1132	gi|571516707|ref|XP_006597422.1|	PREDICTED: putative serine/threonine-protein kinase isoform X1 [Glycine max]
AT3G55950	6	2.76711	2.10152e-22	CP_TR60639|c0_g1_i1_len=2039	gi|356569298|ref|XP_003552840.1|	PREDICTED: putative serine/threonine-protein kinase-like protein CCR3 [Glycine max]
AT5G65500	2	-2.97087	3.07748e-182	CC_TR24019|c0_g1_i1_len=2737	gi|571433760|ref|XP_006572996.1|	PREDICTED: putative U-box domain-containing protein 50 [Glycine max]
AT1G66150	7	4.30219	7.01248e-223	CP_TR30933|c0_g1_i4_len=3258	gi|571543007|ref|XP_003552883.2|	PREDICTED: receptor protein kinase TMK1-like [Glycine max]
AT2G01820	7	-2.09663	6.21014e-18	CC_TR27710|c0_g2_i1_len=1724	gi|951025604|ref|XP_014513719.1|	PREDICTED: receptor protein kinase TMK1-like [Vigna radiata var. radiata]
AT5G65530	3	2.87216	3.1092e-36	CP_TR7206|c0_g2_i1_len=1942	gi|356496981|ref|XP_003517343.1|	PREDICTED: receptor-like cytosolic serine/threonine-protein kinase RBK1 [Glycine max]
AT3G23750	7	4.17558	6.78676e-251	CP_TR29853|c0_g2_i1_len=1800	gi|356538063|ref|XP_003537524.1|	PREDICTED: receptor-like kinase TMK4 [Glycine max]
AT1G73080	8	3.50678	7.61985e-78	CP_TR27720|c0_g2_i1_len=3542	gi|571514319|ref|XP_003546285.2|	PREDICTED: receptor-like protein kinase [Glycine max]
AT3G51550	5	6.91505	0	CP_TR32659|c1_g1_i4_len=3218	gi|571473028|ref|XP_006585801.1|	PREDICTED: receptor-like protein kinase FERONIA [Glycine max]
AT1G09970	6	2.18912	3.33169e-07	CP_TR9711|c0_g1_i1_len=1194	gi|356546726|ref|XP_003541774.1|	PREDICTED: receptor-like protein kinase HAIKU2 [Glycine max]
AT5G59700	5	3.01973	8.60242e-26	CP_TR6163|c0_g1_i1_len=530	gi|571492512|ref|XP_006592254.1|	PREDICTED: receptor-like protein kinase HERK 1 [Glycine max]
AT5G25930	5	3.59303	7.3746e-80	CP_TR30202|c0_g4_i2_len=3249	gi|356561798|ref|XP_003549165.1|	PREDICTED: receptor-like protein kinase HSL1 [Glycine max]
AT1G28440	6	4.45049	8.05115e-198	CP_TR29780|c1_g3_i1_len=3549	gi|951043396|ref|XP_014518355.1|	PREDICTED: receptor-like protein kinase HSL1 [Vigna radiata var. radiata]
AT5G54380	4	3.88908	9.81226e-84	CP_TR30633|c0_g2_i7_len=3019	gi|571493549|ref|XP_003540082.2|	PREDICTED: receptor-like protein kinase THESEUS 1 [Glycine max]
AT2G20300	5	2.59143	2.44151e-37	CP_TR15253|c0_g1_i1_len=2794	gi|950952984|ref|XP_014496064.1|	PREDICTED: receptor-like serine/threonine-protein kinase ALE2 isoform X2 [Vigna radiata var. radiata]
AT4G25390	6	3.59083	4.85332e-28	CP_TR24408|c0_g1_i1_len=1242	gi|571529893|ref|XP_006599640.1|	PREDICTED: receptor-like serine/threonine-protein kinase At4g25390 [Glycine max]
AT1G11330	6	-5.0343	1.92814e-52	CC_TR30471|c0_g1_i4_len=1466	gi|571493522|ref|XP_006592582.1|	PREDICTED: receptor-like serine/threonine-protein kinase SD1-7 [Glycine max]
AT4G27300	6	3.46725	4.06e-44	CP_TR32544|c0_g3_i5_len=768	gi|571493367|ref|XP_006592524.1|	PREDICTED: receptor-like serine/threonine-protein kinase SD1-8 [Glycine max]
AT1G64060	2	2.86365	1.08456e-178	CP_TR9025|c0_g2_i1_len=3570	gi|356497271|ref|XP_003517484.1|	PREDICTED: respiratory burst oxidase homolog protein A-like [Glycine max]
AT5G51060	2	2.70598	9.78828e-19	CP_TR54243|c0_g1_i1_len=745	gi|955321595|ref|XP_014631288.1|	PREDICTED: respiratory burst oxidase homolog protein C [Glycine max]
AT5G40530	2	3.65773	5.04805e-33	CP_TR27060|c0_g1_i2_len=892	gi|951053077|ref|XP_014520885.1|	PREDICTED: ribosomal RNA-processing protein 8-like [Vigna radiata var. radiata]
AT5G24120	2	-5.5865	0	CC_TR17194|c0_g3_i1_len=1953	gi|571496981|ref|XP_006593757.1|	PREDICTED: RNA polymerase sigma factor sigE, chloroplastic/mitochondrial isoform X1 [Glycine max]
AT1G73990	2	2.37681	5.10679e-69	CP_TR28127|c0_g1_i1_len=2225	gi|955379993|ref|XP_003549586.2|	PREDICTED: serine protease SPPA, chloroplastic-like [Glycine max]
AT4G32660	3	2.40005	2.51783e-06	CP_TR31700|c0_g3_i2_len=377	gi|356515564|ref|XP_003526469.1|	PREDICTED: serine/threonine-protein kinase AFC3 [Glycine max]
AT2G37840	3	-2.03835	1.79979e-05	CC_TR27066|c0_g1_i4_len=449	gi|571444573|ref|XP_006576546.1|	PREDICTED: serine/threonine-protein kinase ATG1-like isoform X2 [Glycine max]
AT3G48190	4	2.31293	2.10271e-29	CP_TR21428|c0_g1_i1_len=4632	gi|955316890|ref|XP_014630271.1|	PREDICTED: serine/threonine-protein kinase ATM isoform X4 [Glycine max]
AT3G08720	3	-2.1028	1.66334e-19	CC_TR8063|c0_g1_i1_len=1882	gi|955362020|ref|XP_014622021.1|	PREDICTED: serine/threonine-protein kinase AtPK2/AtPK19-like [Glycine max]
AT5G37790	4	-5.68707	9.17561e-148	CC_TR24674|c0_g1_i2_len=1966	gi|571512060|ref|XP_003544372.2|	PREDICTED: serine/threonine-protein kinase CDL1-like [Glycine max]
AT2G44830	3	3.09112	7.7549e-22	CP_TR26983|c0_g2_i1_len=1861	gi|356504569|ref|XP_003521068.1|	PREDICTED: serine/threonine-protein kinase D6PK [Glycine max]
AT2G36350	3	2.20721	3.59034e-52	CP_TR56226|c0_g1_i1_len=2021	gi|955352197|ref|XP_014619849.1|	PREDICTED: serine/threonine-protein kinase D6PKL1 [Glycine max]
AT1G73660	3	-3.65706	1.76459e-29	CC_TR19977|c0_g1_i1_len=743	gi|955330618|ref|XP_014633384.1|	PREDICTED: serine/threonine-protein kinase EDR1 isoform X2 [Glycine max]
AT3G04810	3	-3.01301	4.41372e-15	CC_TR21343|c0_g2_i1_len=1213	gi|356573076|ref|XP_003554691.1|	PREDICTED: serine/threonine-protein kinase Nek2-like [Glycine max]
AT5G18610	4	2.67158	8.00246e-17	CP_TR29257|c0_g1_i3_len=670	gi|951026388|ref|XP_014513905.1|	PREDICTED: serine/threonine-protein kinase PBS1-like [Vigna radiata var. radiata]
AT5G13160	4	3.25721	7.80478e-49	CP_TR28605|c0_g2_i1_len=871	gi|571570632|ref|XP_006606603.1|	PREDICTED: serine/threonine-protein kinase PBS1-like isoform X1 [Glycine max]
AT4G33950	3	-2.41241	1.65508e-161	CC_TR25491|c0_g2_i1_len=1455	gi|356575154|ref|XP_003555707.1|	PREDICTED: serine/threonine-protein kinase SRK2E-like isoform X1 [Glycine max]
AT5G01920	3	2.04971	6.35446e-44	CP_TR31623|c1_g3_i4_len=2130	gi|571530466|ref|XP_006599740.1|	PREDICTED: serine/threonine-protein kinase STN8, chloroplastic-like isoform X1 [Glycine max]
AT1G14000	3	3.0595	4.62836e-47	CP_TR24163|c0_g2_i1_len=720	gi|356577296|ref|XP_003556763.1|	PREDICTED: serine/threonine-protein kinase STY46 [Glycine max]
AT5G09890	3	2.8339	8.46505e-67	CP_TR29612|c0_g1_i1_len=1251	gi|955379955|ref|XP_014625373.1|	PREDICTED: serine/threonine-protein kinase tricorner [Glycine max]
AT5G24360	5	2.25874	1.95571e-36	CP_TR30912|c0_g3_i5_len=2994	gi|571478408|ref|XP_003533406.2|	PREDICTED: serine/threonine-protein kinase/endoribonuclease IRE1a-like isoform X1 [Glycine max]
AT2G17520	4	2.32553	5.93393e-15	CP_TR30912|c0_g3_i2_len=1032	gi|571478412|ref|XP_006587551.1|	PREDICTED: serine/threonine-protein kinase/endoribonuclease IRE1a-like isoform X2 [Glycine max]
AT4G18710	3	-2.02748	1.31724e-05	CC_TR22114|c1_g1_i1_len=263	gi|731404740|ref|XP_010655538.1|	PREDICTED: shaggy-related protein kinase eta isoform X2 [Vitis vinifera]
AT1G05820	2	-2.58075	7.37419e-11	CC_TR29702|c0_g1_i1_len=1210	gi|356534514|ref|XP_003535798.1|	PREDICTED: signal peptide peptidase-like 5 [Glycine max]
AT1G05490	2	-2.05264	3.22926e-08	CC_TR21568|c0_g2_i1_len=1314	gi|571474326|ref|XP_006586198.1|	PREDICTED: SNF2 domain-containing protein CLASSY 3-like isoform X2 [Glycine max]
AT1G34210	7	2.43916	7.94708e-14	CP_TR30572|c0_g2_i1_len=833	gi|951024547|ref|XP_014513440.1|	PREDICTED: somatic embryogenesis receptor kinase 2 [Vigna radiata var. radiata]
AT4G34980	5	6.80763	2.20807e-256	CP_TR54168|c0_g1_i1_len=1854	gi|356541028|ref|XP_003538985.1|	PREDICTED: subtilisin-like protease SBT1.6 [Glycine max]
AT5G51750	5	3.5823	6.48782e-37	CP_TR2177|c0_g1_i1_len=1846	gi|571567519|ref|XP_006606084.1|	PREDICTED: subtilisin-like protease SBT1.7 [Glycine max]
AT4G30020	5	3.08423	4.7154e-112	CP_TR3424|c0_g1_i1_len=3029	gi|356562099|ref|XP_003549311.1|	PREDICTED: subtilisin-like protease SBT2.5 [Glycine max]
AT4G10540	5	-2.72247	2.96887e-11	CC_TR24245|c0_g1_i2_len=1185	gi|356538704|ref|XP_003537841.1|	PREDICTED: subtilisin-like protease SBT3.5 [Glycine max]
AT1G32970	4	-2.67126	4.30336e-10	CC_TR24245|c0_g1_i1_len=1146	gi|356538704|ref|XP_003537841.1|	PREDICTED: subtilisin-like protease SBT3.5 [Glycine max]
AT3G14240	5	5.93277	3.89013e-124	CP_TR3079|c0_g1_i1_len=2075	gi|356531311|ref|XP_003534221.1|	PREDICTED: subtilisin-like protease SBT3.5 isoform X2 [Glycine max]
AT4G10550	5	5.96599	1.04655e-177	CP_TR3079|c0_g1_i2_len=2618	gi|356531311|ref|XP_003534221.1|	PREDICTED: subtilisin-like protease SBT3.5 isoform X2 [Glycine max]
AT2G04160	5	3.81649	7.882e-180	CP_TR28154|c0_g3_i1_len=2842	gi|356510927|ref|XP_003524185.1|	PREDICTED: subtilisin-like protease SBT5.3 [Glycine max]
AT5G14170	2	-2.1903	1.52635e-64	CC_TR18634|c0_g1_i1_len=1851	gi|951071847|ref|XP_014491402.1|	PREDICTED: SWI/SNF complex component SNF12 homolog [Vigna radiata var. radiata]
AT2G47620	2	-2.00319	2.25008e-39	CC_TR50199|c0_g2_i1_len=1237	gi|951059153|ref|XP_014522338.1|	PREDICTED: SWI/SNF complex subunit SWI3A [Vigna radiata var. radiata]
AT1G21700	2	3.45171	1.19394e-195	CP_TR30181|c0_g1_i4_len=2874	gi|950993761|ref|XP_014504974.1|	PREDICTED: SWI/SNF complex subunit SWI3C-like isoform X2 [Vigna radiata var. radiata]
AT1G03750	3	-2.1596	7.47677e-10	CC_TR4395|c0_g1_i1_len=1043	gi|356544980|ref|XP_003540924.1|	PREDICTED: switch 2 [Glycine max]
AT4G39400	6	2.74898	7.90184e-65	CP_TR30919|c1_g1_i1_len=3960	gi|356516311|ref|XP_003526839.1|	PREDICTED: systemin receptor SR160-like [Glycine max]
AT3G12560	2	-2.09619	1.61671e-111	CC_TR2208|c0_g2_i2_len=2556	gi|502097007|ref|XP_004490886.1|	PREDICTED: telomere repeat-binding protein 3 [Cicer arietinum]
AT1G07540	2	3.1049	0	CP_TR29348|c1_g6_i1_len=2923	gi|356541233|ref|XP_003539084.1|	PREDICTED: telomere repeat-binding protein 5-like isoform X2 [Glycine max]
AT3G20640	3	-2.76996	1.23401e-30	CC_TR28612|c1_g3_i2_len=1615	gi|951001870|ref|XP_014507195.1|	PREDICTED: transcription factor bHLH112-like [Vigna radiata var. radiata]
AT1G01260	3	3.46098	1.86611e-91	CP_TR32496|c1_g1_i2_len=2134	gi|951072275|ref|XP_014491620.1|	PREDICTED: transcription factor bHLH13 [Vigna radiata var. radiata]
AT2G42280	3	4.39097	6.88865e-142	CP_TR56676|c0_g1_i1_len=1582	gi|950950303|ref|XP_014495363.1|	PREDICTED: transcription factor bHLH130-like [Vigna radiata var. radiata]
AT5G01310	4	3.7848	5.93041e-51	CP_TR27558|c0_g1_i1_len=1850	gi|571435012|ref|XP_006573355.1|	PREDICTED: transcription factor bHLH140 [Glycine max]
AT3G06590	3	2.79493	0.00234913	CP_TR31105|c8_g1_i1_len=240	gi|356565374|ref|XP_003550916.1|	PREDICTED: transcription factor bHLH148-like [Glycine max]
AT5G58010	3	-6.44938	1.26098e-237	CC_TR4309|c0_g1_i1_len=866	gi|571534546|ref|XP_006600553.1|	PREDICTED: transcription factor bHLH69-like isoform X4 [Glycine max]
AT1G72210	3	3.41749	2.08581e-19	CP_TR822|c0_g1_i1_len=1390	gi|356552929|ref|XP_003544814.1|	PREDICTED: transcription factor bHLH96-like [Glycine max]
AT2G36010	2	2.96951	7.31541e-28	CP_TR27339|c0_g1_i1_len=1957	gi|571440920|ref|XP_006575291.1|	PREDICTED: transcription factor E2FA [Glycine max]
AT5G41315	3	4.47287	1.27628e-126	CP_TR28585|c0_g1_i2_len=2152	gi|356522616|ref|XP_003529942.1|	PREDICTED: transcription factor EGL1-like [Glycine max]
AT1G32640	4	2.71491	2.76159e-133	CP_TR21914|c0_g2_i1_len=2256	gi|951011820|ref|XP_014509886.1|	PREDICTED: transcription factor MYC2-like [Vigna radiata var. radiata]
AT2G20180	3	2.03342	1.46256e-24	CP_TR56215|c0_g1_i2_len=2127	gi|571446031|ref|XP_006576978.1|	PREDICTED: transcription factor PIF1-like isoform X1 [Glycine max]
AT2G43010	3	-3.2781	5.55521e-179	CC_TR25628|c0_g2_i3_len=1871	gi|571442111|ref|XP_006575634.1|	PREDICTED: transcription factor PIF4 [Glycine max]
AT5G23280	2	-2.21499	2.72768e-06	CC_TR30569|c1_g2_i1_len=383	gi|356530256|ref|XP_003533698.1|	PREDICTED: transcription factor TCP7-like [Glycine max]
AT5G06950	2	-2.35382	4.35592e-105	CC_TR30934|c1_g1_i11_len=1247	gi|955371865|ref|XP_014623486.1|	PREDICTED: transcription factor TGA6 isoform X1 [Glycine max]
AT1G28520	2	-2.93105	1.41819e-124	CC_TR26185|c0_g1_i4_len=2163	gi|571498379|ref|XP_006594201.1|	PREDICTED: transcription factor VOZ1-like isoform X1 [Glycine max]
AT5G04560	2	3.06239	2.31242e-19	CP_TR31158|c0_g1_i16_len=1631	gi|955346684|ref|XP_014618784.1|	PREDICTED: transcriptional activator DEMETER-like isoform X2 [Glycine max]
AT3G02060	2	3.86103	1.1133e-165	CP_TR2157|c0_g2_i1_len=1628	gi|571556070|ref|XP_006604213.1|	PREDICTED: transcription-repair-coupling factor-like [Glycine max]
AT5G28300	2	5.21993	4.8737e-98	CP_TR2864|c0_g1_i1_len=1587	gi|571569798|ref|XP_003556463.2|	PREDICTED: trihelix transcription factor GTL2-like [Glycine max]
AT1G67710	2	-2.38174	5.17344e-22	CC_TR56529|c0_g2_i1_len=1614	gi|571455505|ref|XP_006580109.1|	PREDICTED: two-component response regulator ORR26-like isoform X3 [Glycine max]
AT3G49060	3	2.17323	1.08246e-45	CP_TR29623|c0_g3_i1_len=1273	gi|571484349|ref|XP_006589533.1|	PREDICTED: U-box domain-containing protein 32-like isoform X1 [Glycine max]
AT2G45910	4	2.53429	2.85015e-120	CP_TR28800|c0_g2_i3_len=3374	gi|356568394|ref|XP_003552396.1|	PREDICTED: U-box domain-containing protein 33-like isoform X1 [Glycine max]
AT1G71810	2	-3.05506	4.54458e-280	CC_TR24454|c0_g2_i6_len=2591	gi|950933780|ref|XP_014512820.1|	PREDICTED: uncharacterized aarF domain-containing protein kinase At1g71810, chloroplastic [Vigna radiata var. radiata]
AT4G23160	6	-2.93019	3.47368e-10	CC_TR9286|c1_g2_i4_len=1214	gi|951009500|ref|XP_014509306.1|	PREDICTED: uncharacterized mitochondrial protein AtMg00810-like [Vigna radiata var. radiata]
AT1G62290	2	-2.36824	8.39818e-12	CC_TR24649|c0_g1_i1_len=845	gi|571475468|ref|XP_006586642.1|	PREDICTED: uncharacterized protein LOC100500551 isoform X1 [Glycine max]
AT2G17760	2	-2.83078	1.46633e-88	CC_TR28758|c0_g2_i6_len=2117	gi|571437846|ref|XP_006574352.1|	PREDICTED: uncharacterized protein LOC100500675 isoform X1 [Glycine max]
AT4G32250	3	-3.47202	4.02805e-81	CC_TR29010|c0_g2_i2_len=1834	gi|955380168|ref|XP_014625419.1|	PREDICTED: uncharacterized protein LOC100789098 isoform X2 [Glycine max]
AT4G03260	2	-2.22285	3.09449e-167	CC_TR2378|c0_g2_i1_len=3123	gi|955353885|ref|XP_014620277.1|	PREDICTED: uncharacterized protein LOC100790061 [Glycine max]
AT5G10030	2	-2.10154	3.8557e-105	CC_TR1919|c0_g2_i1_len=1599	gi|571541618|ref|XP_006601814.1|	PREDICTED: uncharacterized protein LOC100793353 isoform X1 [Glycine max]
AT4G26100	2	2.42613	1.48898e-48	CP_TR11925|c0_g1_i1_len=858	gi|571514138|ref|XP_006597037.1|	PREDICTED: uncharacterized protein LOC100795570 isoform X1 [Glycine max]
AT1G10585	2	-2.64195	2.25414e-10	CC_TR47410|c0_g1_i1_len=849	gi|356513596|ref|XP_003525498.1|	PREDICTED: uncharacterized protein LOC100811485 [Glycine max]
AT5G53900	3	2.85075	2.88702e-37	CP_TR32136|c0_g3_i2_len=1829	gi|571501135|ref|XP_006594754.1|	PREDICTED: uncharacterized protein LOC100814723 isoform X1 [Glycine max]
AT5G16810	2	-2.169	8.07679e-07	CC_TR26563|c0_g1_i3_len=276	gi|955348842|ref|XP_014619233.1|	PREDICTED: uncharacterized protein LOC100819981 isoform X2 [Glycine max]
AT3G04030	2	-4.48634	8.70232e-48	CC_TR30348|c1_g2_i2_len=1607	gi|950930506|ref|XP_014504569.1|	PREDICTED: uncharacterized protein LOC106764721 isoform X2 [Vigna radiata var. radiata]
AT1G25390	6	2.14678	1.53302e-17	CP_TR15433|c0_g1_i1_len=763	gi|955343128|ref|XP_014617986.1|	PREDICTED: wall-associated kinase isoform X1 [Glycine max]
AT1G19390	6	2.07531	1.17575e-13	CP_TR1810|c0_g1_i2_len=984	gi|1021503735|ref|XP_016195123.1|	PREDICTED: wall-associated receptor kinase-like 1 [Arachis ipaensis]
AT2G23450	5	4.923	4.56219e-247	CP_TR22760|c0_g2_i2_len=2065	gi|571438957|ref|XP_003519915.2|	PREDICTED: wall-associated receptor kinase-like 14 [Glycine max]
AT2G40140	2	3.95729	0	CP_TR16801|c1_g1_i1_len=2630	gi|356552713|ref|XP_003544707.1|	PREDICTED: zinc finger CCCH domain-containing protein 29 [Glycine max]
AT2G41900	2	-2.23175	5.28888e-208	CC_TR2765|c0_g1_i1_len=3142	gi|955358458|ref|XP_014621190.1|	PREDICTED: zinc finger CCCH domain-containing protein 30-like [Glycine max]
AT5G12440	2	2.94349	9.99836e-122	CP_TR3382|c0_g1_i1_len=2655	gi|356497343|ref|XP_003517520.1|	PREDICTED: zinc finger CCCH domain-containing protein 55-like [Glycine max]
AT3G19580	3	-2.43063	0.00441695	CC_TR8546|c0_g2_i1_len=621	gi|951019612|ref|XP_014512177.1|	PREDICTED: zinc finger protein ZAT10 [Vigna radiata var. radiata]
AT2G28200	2	2.32851	2.74169e-17	CP_TR9008|c0_g1_i1_len=785	gi|950940826|ref|XP_014493277.1|	PREDICTED: zinc finger protein ZAT5-like [Vigna radiata var. radiata]
AT5G15210	2	2.51943	8.19125e-23	CP_TR22739|c1_g2_i1_len=879	gi|950954812|ref|XP_014496509.1|	PREDICTED: zinc-finger homeodomain protein 9-like [Vigna radiata var. radiata]
AT5G49760	5	-2.28043	1.02345e-10	CC_TR37577|c0_g1_i1_len=620	gi|363807628|ref|NP_001242669.1|	probable leucine-rich repeat receptor-like protein kinase At5g49770-like precursor [Glycine max]
AT2G17220	4	-4.53106	1.23804e-63	CC_TR31213|c1_g1_i7_len=1019	gi|351724003|ref|NP_001234995.1|	protein kinase [Glycine max]
AT3G46290	6	-2.82632	6.88381e-33	CC_TR30638|c1_g2_i3_len=1028	gi|351724465|ref|NP_001235011.1|	protein kinase family protein [Glycine max]
AT2G23200	5	-2.50538	1.84331e-69	CC_TR30638|c0_g2_i5_len=1945	gi|351724465|ref|NP_001235011.1|	protein kinase family protein [Glycine max]
AT5G02070	5	3.55654	8.28621e-41	CP_TR32456|c3_g1_i1_len=2035	gi|351725755|ref|NP_001235056.1|	protein kinase-related protein precursor [Glycine max]
AT5G39830	2	2.05434	1.30044e-36	CP_TR24634|c0_g1_i3_len=1392	-	protein.degradation.serine protease
AT5G26751	3	2.08234	1.2385e-10	CP_TR8585|c0_g1_i1_len=417	-	protein.postranslational modification
AT3G24715	3	-3.30798	3.15136e-14	CP_TR47965|c0_g1_i1_len=309	-	protein.postranslational modification.kinase
AT2G02710	3	-3.17576	1.12463e-293	CC_TR26513|c0_g2_i5_len=1910	gi|635172834|ref|NP_001278942.1|	proteolipid protein 2 [Glycine max]
AT3G62220	4	2.03317	1.58742e-08	CP_TR44925|c0_g1_i1_len=562	gi|358248598|ref|NP_001239908.1|	pto-interacting protein 1-like [Glycine max]
AT1G75820	7	-2.39155	2.20862e-29	CC_TR29867|c0_g4_i1_len=3356	gi|351722216|ref|NP_001238004.1|	receptor protein kinase-like protein precursor [Glycine max]
AT5G65700	8	2.93769	4.08697e-35	CP_TR2993|c0_g1_i1_len=2540	gi|351727889|ref|NP_001237688.1|	receptor-like protein kinase precursor [Glycine max]
AT1G63650	3	3.33182	2.0089e-21	CC_TR41606|c0_g1_i1_len=496	-	RNA.regulation of transcription.bHLH,Basic Helix-Loop-Helix family
AT4G36930	3	2.08325	0.00204508	CC_TR52526|c0_g1_i1_len=504	-	RNA.regulation of transcription.bHLH,Basic Helix-Loop-Helix family
AT2G24260	3	2	0	CP_TR55896|c1_g1_i1_len=1938	-	RNA.regulation of transcription.bHLH,Basic Helix-Loop-Helix family
AT4G32880	2	2.61139	9.93527e-05	CC_TR9891|c0_g1_i1_len=444	-	RNA.regulation of transcription.HB,Homeobox transcription factor family
AT1G67970	2	2.91355	2.01537e-19	CC_TR15802|c0_g2_i1_len=485	-	RNA.regulation of transcription.HSF,Heat-shock transcription factor family
AT3G06490	2	2.12519	4.39423e-05	CC_TR17555|c0_g2_i1_len=311	-	RNA.regulation of transcription.MYB domain transcription factor family
AT3G46130	2	-2.97789	1.62381e-106	CC_TR21915|c0_g1_i2_len=837	-	RNA.regulation of transcription.MYB domain transcription factor family
AT1G69310	2	2.82125	9.74557e-73	CP_TR56063|c0_g1_i5_len=1235	-	RNA.regulation of transcription.WRKY domain transcription factor family
AT1G19640	2	-4.4113	2.11466e-57	CC_TR27532|c0_g1_i2_len=1308	gi|351726307|ref|NP_001237122.1|	salicylic acid methyl transferase-like protein [Glycine max]
AT1G09530	3	-4.74791	3.4896e-44	CP_TR18790|c1_g1_i1_len=387	-	signalling.light
AT3G51630	3	-3.00041	6.21318e-11	CP_TR45460|c0_g1_i1_len=325	-	signalling.MAP kinases
AT5G11850	3	2.42685	2.21154e-09	CP_TR56172|c0_g3_i5_len=529	-	signalling.MAP kinases
AT5G24010	5	-2.61765	4.88557e-93	CC_TR30638|c0_g2_i1_len=2835	-	signalling.receptor kinases.Catharanthus roseus-like RLK1
AT1G54820	4	4.23899	1.57155e-52	CC_TR8798|c0_g1_i1_len=495	-	signalling.receptor kinases.extensin
AT1G11130	4	-2.72856	3.10514e-15	CC_TR30533|c0_g2_i1_len=648	-	signalling.receptor kinases.leucine rich repeat V
AT1G65790	6	-2.09612	7.39316e-07	CP_TR52773|c0_g1_i1_len=502	-	signalling.receptor kinases.S-locus glycoprotein like
AT5G38250	6	2.36411	2.61196e-08	CC_TR55791|c0_g1_i1_len=444	-	signalling.receptor kinases.wheat LRK10 like
AT3G11010	3	2.0952	2.87662e-05	CC_TR42735|c0_g1_i1_len=369	-	stress.biotic.PR-proteins
AT5G59090	5	3.43285	2.29835e-56	CP_TR26221|c0_g1_i1_len=732	gi|351724893|ref|NP_001237585.1|	subtilisin-like protease C1 precursor [Glycine max]
AT5G58830	5	3.61749	1.26312e-44	CP_TR32250|c0_g2_i1_len=1108	gi|351724893|ref|NP_001237585.1|	subtilisin-like protease C1 precursor [Glycine max]
AT5G59120	5	3.78994	2.95785e-119	CP_TR32250|c0_g2_i2_len=2360	gi|351724893|ref|NP_001237585.1|	subtilisin-like protease C1 precursor [Glycine max]
AT5G59130	5	2.54488	2.6043e-30	CC_TR24705|c0_g1_i2_len=588	gi|351724893|ref|NP_001237585.1|	subtilisin-like protease C1 precursor [Glycine max]
AT4G29930	3	2.40951	2.55715e-06	CP_TR26974|c0_g2_i1_len=336	gi|358248852|ref|NP_001239951.1|	transcription factor bHLH35-like [Glycine max]
AT1G12310	2	3.33154	4.5446e-80	CP_TR18311|c0_g1_i1_len=634	gi|351723781|ref|NP_001236523.1|	uncharacterized protein LOC100500081 [Glycine max]
AT3G24120	2	3.091	1.31645e-46	CP_TR14196|c0_g1_i1_len=780	gi|363806688|ref|NP_001242009.1|	uncharacterized protein LOC100782369 [Glycine max]
AT3G47640	3	3.53613	7.15976e-65	CP_TR25745|c0_g2_i3_len=740	gi|358248626|ref|NP_001240169.1|	uncharacterized protein LOC100782436 [Glycine max]
AT3G23240	2	2.80151	1.19573e-37	CC_TR11100|c0_g1_i1_len=486	gi|359806593|ref|NP_001241014.1|	uncharacterized protein LOC100784784 [Glycine max]
AT1G26960	2	-2.52349	5.37881e-22	CP_TR56021|c0_g1_i1_len=536	gi|363807768|ref|NP_001242687.1|	uncharacterized protein LOC100801479 [Glycine max]
AT1G08290	2	3.20627	3.35676e-30	CP_TR19812|c0_g1_i1_len=1522	gi|359807510|ref|NP_001241401.1|	uncharacterized protein LOC100802773 [Glycine max]
AT1G51070	3	2.17022	4.28055e-34	CP_TR21208|c0_g2_i1_len=654	gi|363807293|ref|NP_001242620.1|	uncharacterized protein LOC100806838 [Glycine max]
AT4G01370	3	2.16609	1.03077e-31	CP_TR28740|c0_g2_i10_len=1033	gi|363808060|ref|NP_001242213.1|	uncharacterized protein LOC100815697 [Glycine max]
AT4G38160	2	2.49026	5.45574e-81	CP_TR54731|c0_g1_i1_len=1387	gi|358248076|ref|NP_001239807.1|	uncharacterized protein LOC100816929 [Glycine max]
AT1G80420	2	-2.24545	7.75498e-10	CC_TR28945|c0_g1_i3_len=601	gi|363807962|ref|NP_001241945.1|	uncharacterized protein LOC100818448 [Glycine max]
